# Supplementary material for: Human induced-T-to-natural killer cells have potent anti-tumour activities
Source: Biomark Res. 2022 Mar 24;10:13. doi: 10.1186/s40364-022-00358-4 (PMC8943975; doi:10.1186/s40364-022-00358-4)
Supplement: Supplementary file 1 — Additional file 1: Table S1. Downregulated differential expression genes (DEGs) in CD4 ITNKs compared to CD4 T cells, |Log2FC| > 1, padj< 0.05. [file 40364_2022_358_MOESM1_ESM.xlsx]

## Sheet: Upregulated DEGs
Table S1: Upregulated differential expression genes (DEGs) in CD4 ITNKs compared to CD4 T cells , |Log2FC|>1, pvadj<0.05.
Gene	baseMean	log2FoldChange	lfcSE	stat	pvalue	padj
KIR2DL4	245.134	8.89529	1.04146	8.54115	1.32889e-17	3.6287e-16
GFY	34.3364	8.50396	1.54708	5.49677	3.86813e-08	4.26648e-07
APOC2	78.8356	8.25596	1.48524	5.55866	2.71859e-08	3.0655e-07
SERPINA1	77.3515	8.22833	1.48967	5.52358	3.32154e-08	3.70132e-07
MYO7A	65.3727	7.98562	1.49357	5.34666	8.95942e-08	9.34481e-07
ANXA8L1	125.484	7.92666	1.06104	7.47067	7.97888e-14	1.60371e-12
SLC28A3	19.5869	7.695	1.6161	4.76146	1.92196e-06	1.62723e-05
EPS8L3	19.0376	7.65442	1.62045	4.72363	2.31676e-06	1.9302e-05
IGDCC4	48.698	7.55742	1.51355	4.99317	5.93958e-07	5.49873e-06
AC135050.2	15.0376	7.31329	1.66637	4.38875	1.14005e-05	8.44035e-05
CATSPER1	111.126	7.16178	0.887118	8.07309	6.85433e-16	1.65938e-14
TIE1	201.289	7.01901	0.635561	11.0438	2.34891e-28	1.23175e-26
MNX1	11.7771	6.9619	1.72242	4.04192	5.30142e-05	0.000342322
KLRC3	11.5188	6.93011	1.72854	4.00924	6.09146e-05	0.000387883
SH2D1B	31.4631	6.9236	1.54782	4.47312	7.70881e-06	5.91529e-05
HSFX2	10.1973	6.75277	1.76384	3.82845	0.000128952	0.000757172
TEX49	9.45206	6.6468	1.79633	3.7002	0.000215426	0.00120434
HERC2P8	8.77499	6.53912	1.81653	3.59978	0.000318484	0.00170252
AC016629.3	8.70682	6.53115	1.90451	3.4293	0.000605145	0.00303474
WSCD1	8.45421	6.483	1.8222	3.55779	0.000373992	0.0019728
AC013717.1	8.32361	6.46258	1.83225	3.52712	0.000420099	0.00218633
KRT81	809.071	6.43437	0.270175	23.8156	2.3045e-125	1.1266e-122
PRSS57	43.7826	6.39662	1.12785	5.67154	1.41522e-08	1.65492e-07
CTAG2	7.55145	6.31898	1.86617	3.38608	0.000708989	0.00350038
PTH2	7.29311	6.26902	1.87834	3.33754	0.000845239	0.00409514
SLC34A1	417.883	6.25643	0.356054	17.5716	4.06815e-69	8.22037e-67
LHX1	7.16251	6.24533	1.88552	3.31225	0.000925489	0.00444839
CD300LB	7.06742	6.22336	1.89215	3.28904	0.00100529	0.00477443
SERPINA11	7.03191	6.22106	1.91269	3.25252	0.00114387	0.00534219
NCR2	38.1346	6.19526	1.14347	5.41796	6.02817e-08	6.46546e-07
ARL2-SNX15	6.87438	6.18248	1.90944	3.23784	0.00120437	0.0055873
KRT86	542.627	6.11724	0.302072	20.2509	3.48592e-91	1.07814e-88
MAMDC2	6.09649	6.0151	1.97228	3.04982	0.00228981	0.00977524
KLRC2	16.7766	6.00702	1.63707	3.66938	0.000243143	0.00133897
LILRA2	65.4608	5.97157	0.823393	7.25239	4.09472e-13	7.82541e-12
AC136352.4	5.87367	5.9559	1.97458	3.01628	0.00255893	0.0107545
TUBA3E	5.64798	5.89896	1.99601	2.95538	0.00312289	0.0126971
CST3	386.155	5.88547	0.335354	17.55	5.94548e-69	1.17018e-66
MAGEA9B	5.41942	5.84468	2.02016	2.89318	0.00381361	0.0150783
SSX2B	14.8079	5.82428	1.66023	3.50813	0.000451272	0.00233255
TOB2P1	5.32434	5.81568	2.01567	2.88523	0.00391126	0.0154161
ODF3L1	5.1966	5.77787	2.04629	2.82358	0.00474908	0.0181382
HS6ST2	41.6196	5.72863	0.968364	5.91578	3.30298e-09	4.19235e-08
FCER1G	2131.18	5.67757	0.144342	39.334	0	0
CBFA2T3	39.0311	5.63654	0.982384	5.73762	9.60175e-09	1.1494e-07
PTGER1	87.8723	5.59329	1.76823	3.16321	0.00156039	0.00700316
TPSB2	24.131	5.52409	1.21697	4.53923	5.64588e-06	4.43563e-05
COL4A4	72.3941	5.52373	0.700402	7.88651	3.10761e-15	7.14656e-14
CLEC3B	266.8	5.47048	0.707506	7.73206	1.0582e-14	2.30417e-13
AK8	11.2564	5.42286	1.72275	3.1478	0.00164504	0.00732604
PTGS1	53.6825	5.35143	0.783995	6.82585	8.74068e-12	1.47183e-10
B4GALNT1	930.421	5.31175	0.19253	27.5891	1.50178e-167	1.26442e-164
GSTT2B	10.2282	5.27903	1.75248	3.01231	0.00259265	0.0108781
PKP3	9.94003	5.23398	1.75471	2.98281	0.00285612	0.0117781
HHEX	161.891	5.16364	1.11342	4.63766	3.52372e-06	2.86645e-05
WNT9A	36.517	5.11172	0.894195	5.71655	1.08706e-08	1.28907e-07
RGL3	18.1296	5.10125	1.27885	3.98893	6.63726e-05	0.000418766
KIT	1526.65	5.07798	0.149468	33.9737	5.44952e-253	1.03234e-249
GAL3ST2	16.1625	4.92869	1.33402	3.69461	0.000220222	0.00122972
CARD10	7.8384	4.8833	1.8343	2.66221	0.00776288	0.0276815
KRT17	7.7731	4.87201	1.8322	2.6591	0.00783489	0.0278793
TPO	15.4534	4.86209	1.29419	3.75687	0.000172054	0.000978786
ADAMTS14	30.1295	4.8251	0.927935	5.19982	1.99479e-07	1.97074e-06
SYS1-DBNDD2	7.4466	4.81402	1.8884	2.54925	0.0107954	0.0367815
HNRNPCP4	22.3913	4.80956	1.06672	4.50875	6.52103e-06	5.06801e-05
DOK7	59.4769	4.80071	0.670959	7.15499	8.36803e-13	1.53905e-11
FAT3	7.31886	4.78636	1.86634	2.56457	0.0103303	0.0354279
HSPB6	7.13094	4.74199	1.86845	2.53794	0.0111508	0.0377549
ZNF683	130.883	4.69037	0.433317	10.8243	2.63955e-27	1.30301e-25
LILRP2	143.956	4.68526	0.425224	11.0183	3.11796e-28	1.61824e-26
SIGLEC7	40.4967	4.6572	0.780297	5.9685	2.39441e-09	3.10679e-08
ANXA8	139.625	4.6373	0.415271	11.1669	5.91855e-29	3.26166e-27
BAHCC1	64.6971	4.59971	0.625863	7.34939	1.9912e-13	3.87378e-12
CPXM1	25.8734	4.59579	0.949279	4.84135	1.28961e-06	1.12971e-05
SPINK2	57.6187	4.58029	0.636491	7.19616	6.19308e-13	1.16159e-11
ARHGEF17	43.6552	4.53937	0.729428	6.2232	4.87127e-10	6.88016e-09
TNNI2	47.7215	4.47208	0.692494	6.45793	1.06142e-10	1.60376e-09
DRAXIN	325.949	4.41043	0.270513	16.3039	9.25349e-60	1.47618e-57
SNAI1	27.5398	4.35784	0.916248	4.75618	1.97288e-06	1.66661e-05
ADGRG3	16.4776	4.35405	1.15958	3.75487	0.000173434	0.000985523
F2RL3	246.719	4.31193	0.300981	14.3263	1.49966e-46	1.61187e-44
WNT11	26.7046	4.30936	0.897191	4.80317	1.5617e-06	1.35012e-05
SYK	174.29	4.29046	0.349478	12.2768	1.20694e-34	8.31415e-33
AC068775.1	15.7832	4.27824	1.17152	3.65188	0.000260329	0.00142173
ITGAX	1505.79	4.25653	0.27591	15.4272	1.07359e-53	1.40261e-51
KLRC4-KLRK1	311.588	4.24487	0.637927	6.65416	2.84925e-11	4.5453e-10
DOK3	219.617	4.20589	0.313239	13.4271	4.19432e-41	3.78363e-39
MCF2L	169.372	4.19808	0.369562	11.3596	6.6452e-30	3.78601e-28
RHOB	3355.04	4.14227	0.0921818	44.9359	0	0
ADAMTS1	448.827	4.13709	0.215729	19.1772	5.73491e-82	1.40182e-79
CD300C	115.914	4.09381	0.421603	9.71011	2.73029e-22	1.04753e-20
RAB32	36.4778	4.06838	0.740976	5.49057	4.00643e-08	4.403e-07
TGM2	244.434	4.05594	0.287252	14.1198	2.86659e-45	2.95531e-43
MYO18B	313.746	4.04099	0.25771	15.6804	2.05921e-55	2.83703e-53
LOXHD1	22.1133	4.01118	0.981296	4.08764	4.35786e-05	0.000286646
CHAC1	957.607	3.96776	0.14797	26.8146	2.18562e-158	1.50559e-155
SMIM24	135.497	3.95403	0.386836	10.2215	1.58944e-24	6.90199e-23
ALG1L13P	8.38309	3.94274	1.53233	2.57304	0.010081	0.0347133
EVA1A	8.3533	3.93393	1.48285	2.65295	0.00797928	0.0283066
BOK	20.9064	3.93152	0.941537	4.17564	2.97153e-05	0.000202307
CALHM3	12.5525	3.93107	1.26508	3.10738	0.00188756	0.00826647
KLRK1	1057.49	3.92651	0.143748	27.3153	2.79055e-164	2.01385e-161
NCR1	16.6442	3.92646	1.05007	3.73924	0.000184577	0.00104532
ACTG1P20	8.25309	3.91875	1.51434	2.58776	0.00966033	0.0334099
LTC4S	57.4787	3.90584	0.56794	6.87721	6.10368e-12	1.04403e-10
PCGF2	69.4956	3.89648	0.523225	7.44705	9.54473e-14	1.9058e-12
TYROBP	81.5402	3.8955	0.478626	8.13893	3.98798e-16	9.79544e-15
AFAP1L1	12.1968	3.887	1.22355	3.17681	0.00148905	0.00673228
NRARP	48.3715	3.8729	0.637902	6.0713	1.26879e-09	1.71072e-08
JUP	1026.08	3.85773	0.15417	25.0225	3.47962e-138	2.19724e-135
BICDL2	190.643	3.85383	0.315904	12.1994	3.13243e-34	2.0821e-32
PAX2	15.5884	3.8196	1.11569	3.42353	0.00061813	0.00309167
HSPA6	89.1781	3.8183	0.453454	8.42049	3.74925e-17	9.93355e-16
LOXL4	7.63846	3.80234	1.55214	2.44974	0.0142959	0.0466425
CABLES1	206.605	3.76804	0.296386	12.7133	4.98716e-37	3.77902e-35
IGFBP7	78.338	3.75457	0.487308	7.70471	1.31141e-14	2.83111e-13
LYN	811.592	3.75387	0.155706	24.1087	2.02665e-128	1.0591e-125
XCL1	360.642	3.7526	0.22574	16.6236	4.70365e-62	8.19355e-60
RET	74.3107	3.75197	0.491535	7.63317	2.29054e-14	4.85497e-13
NECTIN4	11.0306	3.73508	1.26037	2.96347	0.00304188	0.0124258
AFAP1L2	347.924	3.72952	0.230477	16.1818	6.78111e-59	1.0175e-56
DSCAML1	10.9051	3.71489	1.25709	2.95514	0.00312523	0.0127012
SMIM10	32.1638	3.68903	0.734991	5.01915	5.19017e-07	4.86137e-06
CTSW	4423.21	3.68219	0.082117	44.8408	0	0
OXCT2	17.4987	3.64845	1.05521	3.45755	0.000545107	0.00276661
PTGER3	161.872	3.63246	0.333678	10.8861	1.34221e-27	6.73549e-26
TNFRSF18	1668.39	3.61569	0.113706	31.7987	6.74067e-222	9.2868e-219
KLRC4	33.8565	3.61033	0.72296	4.99382	5.91963e-07	5.48422e-06
PLCG2	792.998	3.59634	0.161732	22.2364	1.52592e-109	6.08562e-107
PLK2	366.252	3.59473	0.221043	16.2626	1.81914e-59	2.84218e-57
CRTAM	40.1168	3.58849	0.654704	5.48109	4.22721e-08	4.6322e-07
APLN	73.2562	3.58417	0.498221	7.19393	6.29511e-13	1.17781e-11
CPLX1	163.694	3.56397	1.00505	3.54605	0.000391058	0.00205353
C12orf40	22.8745	3.54907	0.861086	4.12161	3.76226e-05	0.000251509
FES	677.542	3.53911	0.163567	21.6371	8.04137e-104	2.97236e-101
AC098934.2	9.74916	3.53421	1.34105	2.6354	0.00840374	0.029639
SIGLEC22P	15.9281	3.51382	1.03595	3.39189	0.000694131	0.00343104
C3	166.016	3.45679	0.323056	10.7003	1.0148e-26	4.8823e-25
STYK1	86.0655	3.45401	0.451318	7.65316	1.96103e-14	4.19174e-13
SLC49A3	61.504	3.45106	0.542208	6.36482	1.95513e-10	2.86558e-09
CLNK	81.7456	3.43337	0.450295	7.62472	2.44569e-14	5.16939e-13
C1QTNF4	9.05673	3.43283	1.37657	2.49376	0.0126399	0.0419255
TNNT3	121.183	3.42914	0.385269	8.90065	5.55214e-19	1.65962e-17
CD8A	4872.23	3.42561	0.0750575	45.6398	0	0
LILRP1	20.9316	3.41125	0.930518	3.66596	0.00024641	0.001354
ITGA1	801.051	3.40547	0.15035	22.6503	1.38713e-113	5.68159e-111
TRIM7	98.1966	3.40535	0.407708	8.35243	6.68751e-17	1.74439e-15
IFITM10	29.8049	3.40513	0.735716	4.62833	3.68633e-06	2.9891e-05
KLRF2	29.7345	3.40327	0.736437	4.62126	3.81411e-06	3.08611e-05
AC010655.3	20.6125	3.38619	0.875933	3.86581	0.000110722	0.000663237
TRIM54	8.70043	3.37153	1.38881	2.42764	0.0151973	0.0490762
KLHL33	14.4834	3.36058	1.04065	3.22932	0.00124086	0.00574556
IFNL1	20.1313	3.34678	0.892093	3.75161	0.000175702	0.000997663
NEUROG3	11.4853	3.34575	1.18171	2.83127	0.00463634	0.0177838
LRRC75B	217.741	3.34236	0.279388	11.9631	5.54233e-33	3.58949e-31
CARD9	128.859	3.3052	0.370734	8.91528	4.86606e-19	1.4603e-17
DNAJC5B	27.8282	3.2996	0.748316	4.40937	1.0367e-05	7.72809e-05
ALDH3B1	65.0784	3.25697	0.493772	6.59611	4.2209e-11	6.63565e-10
CRYBG2	124.071	3.24787	0.360282	9.01479	1.97244e-19	6.10047e-18
SH3D21	435.022	3.18255	0.193218	16.4713	5.89943e-61	9.82483e-59
ANAPC1P1	12.7605	3.16679	1.16133	2.72687	0.00639381	0.0234054
TBXA2R	30.5741	3.15682	0.699912	4.51031	6.47333e-06	5.04128e-05
GOLGA8Q	40.7911	3.1522	0.649545	4.85293	1.21649e-06	1.07248e-05
RPS4Y2	55.4036	3.13808	0.536412	5.85012	4.91212e-09	6.09191e-08
XCL2	55.2177	3.12642	0.598734	5.22172	1.77264e-07	1.76276e-06
CHD5	42.4313	3.12636	0.598417	5.22439	1.74725e-07	1.74094e-06
ZNF853	81.123	3.09832	0.438606	7.06403	1.61746e-12	2.9009e-11
ADCY6	21.9986	3.08969	0.839988	3.67825	0.00023484	0.00129796
RNF165	55.5638	3.06597	0.558317	5.49145	3.98647e-08	4.38744e-07
SLC22A20P	86.6013	3.06351	0.416167	7.36125	1.82199e-13	3.54913e-12
BZW1P2	119.135	3.04618	0.367065	8.29877	1.05198e-16	2.70676e-15
UGGT2	49.7133	3.04147	0.551352	5.51639	3.46036e-08	3.8447e-07
CNR2	464.076	3.02984	0.185843	16.3032	9.37189e-60	1.47949e-57
CD8B2	196.783	3.02196	0.278455	10.8526	1.93808e-27	9.59857e-26
MAFF	897.672	3.02122	0.146066	20.684	4.82611e-95	1.52374e-92
CD8B	1705.83	3.01192	0.109568	27.4892	2.36655e-166	1.79325e-163
F12	74.6079	3.01145	0.45964	6.55177	5.68593e-11	8.82893e-10
RRAD	20.6291	2.9911	0.850765	3.51578	0.00043847	0.00226947
OLIG3	38.9233	2.98446	0.610336	4.88986	1.00906e-06	9.02731e-06
MLC1	29.629	2.98024	0.715242	4.16676	3.08963e-05	0.000209126
KCNQ5	182.518	2.97902	0.286511	10.3976	2.54268e-25	1.15719e-23
HSPA1B	1937.37	2.96391	0.0991956	29.8794	3.64129e-196	4.24491e-193
EGR1	4550.21	2.95818	0.0824417	35.8821	5.81437e-282	1.25881e-278
CALHM1	75.4082	2.93488	0.444934	6.59622	4.21763e-11	6.63565e-10
ACY3	53.0526	2.92675	0.521148	5.61598	1.95456e-08	2.23727e-07
IER5L	70.6041	2.92598	0.470876	6.21392	5.16777e-10	7.27182e-09
NXPH4	55.05	2.92064	0.510378	5.72252	1.04958e-08	1.24952e-07
RGS9BP	32.9473	2.91885	0.671077	4.3495	1.36446e-05	9.91771e-05
DPF3	194.892	2.91398	0.283229	10.2884	7.94869e-25	3.52229e-23
RIN1	81.2012	2.91184	0.438381	6.64225	3.08928e-11	4.91787e-10
RXRA	987.418	2.90055	0.31796	9.12238	7.34915e-20	2.36468e-18
AIFM3	19.5915	2.8951	0.908265	3.1875	0.00143509	0.00652528
ANO7	17.2071	2.88972	0.936449	3.08583	0.00202985	0.00880773
NAV2	23.812	2.88858	0.789377	3.65932	0.000252888	0.00138608
RASSF8	43.1375	2.88821	0.59315	4.86927	1.1201e-06	9.939e-06
SEMA5B	10.7091	2.87325	1.14195	2.5161	0.0118662	0.0398122
BAIAP3	148.723	2.86098	0.323661	8.83944	9.62022e-19	2.83096e-17
GAB1	10.4806	2.84168	1.1684	2.43211	0.0150111	0.0485785
FAM43A	210.201	2.82658	0.270862	10.4355	1.70708e-25	7.91156e-24
KDELR3	64.529	2.82442	0.509212	5.54664	2.91214e-08	3.26673e-07
TMEM225B	26.8727	2.82436	0.759159	3.72039	0.000198917	0.001119
HAVCR1	29.0944	2.8234	0.698424	4.04253	5.28775e-05	0.000341585
CLDN7	16.6187	2.81947	0.936536	3.01052	0.00260797	0.0109363
PHLDB1	86.903	2.81932	0.404345	6.97257	3.11205e-12	5.4587e-11
ZBTB47	41.349	2.81631	0.588441	4.78606	1.70087e-06	1.45713e-05
NCAM1	203.654	2.8097	0.26852	10.4637	1.26852e-25	5.95185e-24
BMP8B	191.333	2.79233	0.277263	10.0711	7.41736e-24	3.11385e-22
KIR3DX1	329.157	2.7784	0.212958	13.0467	6.63547e-39	5.40648e-37
MMP15	66.304	2.76582	0.512443	5.39733	6.76418e-08	7.18872e-07
CPAMD8	111.833	2.76252	0.361457	7.64273	2.12666e-14	4.52662e-13
RAB13	29.6397	2.74049	0.687047	3.98879	6.64109e-05	0.000418834
DNAH14	43.2319	2.73525	0.568183	4.81402	1.47922e-06	1.28394e-05
PROZ	17.6756	2.72952	0.885823	3.08134	0.00206072	0.00891783
DST	184.13	2.72508	0.31746	8.58403	9.16039e-18	2.55194e-16
PPFIA4	370.575	2.72172	0.199067	13.6724	1.48381e-42	1.39672e-40
TLE6	48.4678	2.70947	0.56642	4.7835	1.72267e-06	1.47498e-05
RCOR2	23.3095	2.7039	0.856368	3.1574	0.0015918	0.00712245
TMEM38A	161.857	2.70121	0.302008	8.94418	3.74709e-19	1.13574e-17
PIK3R6	1131.34	2.69647	0.128547	20.9765	1.07534e-97	3.54279e-95
NOXA1	93.9085	2.68843	0.409601	6.56355	5.25433e-11	8.20077e-10
CLIP2	158.086	2.68221	0.29763	9.01189	2.0254e-19	6.25151e-18
GAS7	52.8174	2.65993	0.540239	4.92361	8.49604e-07	7.68242e-06
CYP1A1	1429.75	2.65949	0.111762	23.7961	3.66285e-125	1.7347e-122
TTLL10	20.6466	2.65455	0.840085	3.15985	0.00157848	0.00707119
IGF1	61.3507	2.64226	0.474554	5.56788	2.57862e-08	2.91853e-07
AL136295.4	14.649	2.62847	1.07913	2.43574	0.0148615	0.0481767
MICALL2	64.1918	2.61911	0.460462	5.68801	1.2853e-08	1.51115e-07
PTGDR	34.7552	2.60773	0.669408	3.89558	9.79625e-05	0.0005948
TGM5	63.572	2.60381	0.464267	5.60845	2.04152e-08	2.33152e-07
CRACR2B	341.245	2.60082	0.203953	12.752	3.03803e-37	2.31364e-35
RASSF4	126.888	2.59589	0.341351	7.60476	2.85433e-14	5.99133e-13
LAYN	106.425	2.59135	0.35867	7.22488	5.01538e-13	9.48915e-12
N4BP3	358.473	2.58995	0.207836	12.4615	1.21089e-35	8.78041e-34
TSPAN4	348.55	2.58368	0.20411	12.6583	1.00658e-36	7.51467e-35
CSF2RB	1438.07	2.58269	0.109102	23.6721	6.98784e-124	3.20911e-121
PLXNB2	862.824	2.58102	0.133279	19.3654	1.51078e-83	3.88065e-81
METRN	105.293	2.57583	0.3812	6.75717	1.40715e-11	2.3281e-10
PFKFB4	1244.44	2.56917	0.120136	21.3856	1.81954e-101	6.1278e-99
TP73	119.341	2.56434	0.380323	6.74253	1.55657e-11	2.5669e-10
TMEM158	19.4781	2.55804	0.824783	3.10147	0.00192565	0.00840046
METRNL	265.371	2.55746	0.229399	11.1485	7.28117e-29	3.95506e-27
PARD3B	33.5867	2.55103	0.653343	3.90458	9.43882e-05	0.000574941
SPAG4	140.406	2.54138	0.326346	7.78739	6.84073e-15	1.51566e-13
A4GALT	73.4302	2.53736	0.44798	5.66401	1.47872e-08	1.72385e-07
P4HA2	490.551	2.53016	0.174466	14.5023	1.17117e-47	1.27692e-45
MFSD6L	45.115	2.52362	0.544353	4.63599	3.55232e-06	2.88817e-05
PEAK3	39.7692	2.52269	0.590139	4.27474	1.91361e-05	0.000135454
PGF	65.8069	2.52264	0.460555	5.4774	4.31633e-08	4.72644e-07
AC243949.1	495.595	2.52084	0.182994	13.7755	3.57653e-43	3.43052e-41
ZSCAN10	36.188	2.5182	0.624122	4.03479	5.4651e-05	0.00035177
PPP1R26P1	18.9592	2.51215	0.843164	2.97943	0.00288781	0.0118765
VGF	15.4885	2.50597	0.951991	2.63235	0.00847966	0.0298346
FUCA1	864.743	2.50004	0.139231	17.9561	4.29908e-72	8.92501e-70
BEGAIN	69.5738	2.49173	0.460058	5.41612	6.09051e-08	6.5277e-07
SYNGR1	152.485	2.48695	0.318595	7.806	5.90311e-15	1.31561e-13
GMPR	45.8636	2.48633	0.543052	4.57844	4.68465e-06	3.73466e-05
CCR3	164.428	2.48462	0.29272	8.48807	2.10102e-17	5.66566e-16
KLRB1	5025.2	2.48012	0.0774269	32.0318	3.94098e-225	5.97255e-222
ETV4	40.3247	2.47226	0.574524	4.30314	1.68393e-05	0.000120434
BCAN	18.309	2.45707	0.848818	2.8947	0.00379523	0.0150245
VAV3	122.382	2.44337	0.334347	7.3079	2.71347e-13	5.23855e-12
SHROOM1	201.349	2.43875	0.262733	9.28225	1.65933e-20	5.65105e-19
PALD1	62.2477	2.43245	0.493793	4.92605	8.39072e-07	7.6044e-06
METTL7A	299.621	2.42781	0.220585	11.0062	3.56547e-28	1.84419e-26
FUT1	60.1837	2.41604	0.469582	5.14509	2.67391e-07	2.59597e-06
IRF5	1207.16	2.40776	0.120467	19.9868	7.16925e-89	2.05e-86
MIOX	16.0837	2.3974	0.897065	2.67249	0.00752906	0.027013
GOLGA8R	117.419	2.39649	0.339981	7.04887	1.80374e-12	3.23117e-11
HIST1H1B	14.4375	2.39356	0.954378	2.50798	0.0121424	0.0405416
SLC37A2	36.9943	2.39175	0.611926	3.90855	9.28509e-05	0.000567173
NOG	38.4948	2.38493	0.621607	3.83671	0.000124692	0.000735006
GOLGA8N	3488.16	2.38433	0.0867291	27.4917	2.20554e-166	1.7592e-163
MPZL2	315.216	2.37669	0.215463	11.0306	2.71967e-28	1.42126e-26
LATS2	402.043	2.37423	0.186843	12.7071	5.40052e-37	4.05173e-35
ATP8B4	1814.15	2.37111	0.0975732	24.3008	1.92257e-130	1.04059e-127
ADAMTSL3	20.6036	2.37026	0.790991	2.99657	0.00273035	0.0113365
NUP210L	20.473	2.36055	0.799891	2.95109	0.00316656	0.0128451
TLE1	48.7394	2.353	0.530682	4.43391	9.25411e-06	6.97394e-05
PTPRN2	1075.74	2.34489	0.120051	19.5324	5.82019e-85	1.60373e-82
KCP	17.113	2.34037	0.871544	2.68531	0.00724627	0.0261096
GOLIM4	239.988	2.34036	0.237953	9.8354	7.92538e-23	3.11972e-21
CHMP4C	38.8084	2.3365	0.578608	4.03813	5.38781e-05	0.000347309
CYP2T1P	21.3317	2.30626	0.782027	2.94908	0.00318724	0.0129186
LAT2	1671.83	2.30616	0.101375	22.7487	1.47717e-114	6.21848e-112
RTKN	51.9855	2.30552	0.505933	4.55697	5.18957e-06	4.09199e-05
SPI1	42.6913	2.30353	0.561554	4.10207	4.09479e-05	0.000270871
SMAD6	50.1649	2.3027	0.53321	4.31857	1.57046e-05	0.000113119
ADAMTS7	18.159	2.30135	0.911899	2.52369	0.0116129	0.0391098
FCGR3A	48.5974	2.29449	0.517602	4.43293	9.29614e-06	7.00213e-05
SLC17A9	783.716	2.28434	0.144228	15.8384	1.69145e-56	2.37351e-54
LYL1	350.982	2.27702	0.212027	10.7393	6.65417e-27	3.22185e-25
TNFSF4	282.864	2.27095	0.218806	10.3788	3.0963e-25	1.39242e-23
ZSCAN31	17.8587	2.2631	0.845455	2.67679	0.00743314	0.0267068
NT5E	261.578	2.25716	0.233015	9.68675	3.43268e-22	1.30382e-20
GAS2L3	123.166	2.25562	0.325619	6.92718	4.29317e-12	7.45281e-11
NTRK1	155.136	2.24681	0.295531	7.6026	2.90232e-14	6.06768e-13
HNF1B	35.4504	2.24323	0.618962	3.62418	0.000289881	0.00156562
GOLGA8O	52.7487	2.23766	0.50508	4.43031	9.40956e-06	7.08053e-05
CD248	112.024	2.22393	0.348229	6.38639	1.69852e-10	2.50887e-09
AP000944.2	124.783	2.21974	0.332069	6.68458	2.31594e-11	3.72196e-10
ITGA11	70.8271	2.21088	0.426831	5.17975	2.22185e-07	2.18366e-06
GLIS2	89.5497	2.21004	0.380118	5.8141	6.09614e-09	7.45658e-08
HNRNPA1P21	189.055	2.20779	0.274016	8.05717	7.80794e-16	1.88123e-14
SERPINE2	1563.98	2.19009	0.126457	17.3188	3.39072e-67	6.5046e-65
GIPR	371.87	2.1882	0.221358	9.88534	4.81935e-23	1.9271e-21
P2RX1	218.045	2.18368	0.251746	8.67417	4.1658e-18	1.18894e-16
CCDC188	44.1072	2.18096	0.538335	4.0513	5.09334e-05	0.00032987
FXYD2	111.14	2.17975	0.384579	5.66787	1.4458e-08	1.68677e-07
STS	279.767	2.17935	0.219262	9.93946	2.80329e-23	1.14512e-21
RASD1	17.0344	2.17193	0.878845	2.47135	0.0134603	0.0442978
C10orf105	25.4746	2.17074	0.704456	3.08144	0.00205999	0.00891783
NDST1	83.2083	2.17017	0.403264	5.38152	7.38615e-08	7.81138e-07
ITGAD	74.7658	2.17015	0.419317	5.17545	2.27368e-07	2.23026e-06
MTMR9LP	80.1668	2.16582	0.414173	5.22927	1.70177e-07	1.70345e-06
CHN2	30.9688	2.15919	0.657005	3.28641	0.00101473	0.00481473
COL9A2	835.315	2.15875	0.131901	16.3664	3.32266e-60	5.41451e-58
JAG2	517.344	2.15641	0.164033	13.1462	1.78958e-39	1.50672e-37
SAMD14	44.6618	2.15119	0.540918	3.97692	6.98127e-05	0.000437737
PCDH8	33.5259	2.15074	0.611517	3.51707	0.000436346	0.0022608
CD244	356.866	2.14788	0.197461	10.8775	1.47619e-27	7.35912e-26
GOLGA8T	199.368	2.13215	0.266202	8.00951	1.15166e-15	2.73565e-14
EFEMP2	269.084	2.13182	0.249112	8.55765	1.15189e-17	3.17977e-16
TLR9	23.436	2.12935	0.809347	2.63094	0.00851481	0.0299262
CCR8	274.405	2.12895	0.224314	9.49091	2.29017e-21	8.20509e-20
HSD3B7	585.509	2.12196	0.154035	13.7758	3.56515e-43	3.43052e-41
PLCH1	28.7774	2.11942	0.665176	3.18625	0.00144132	0.0065477
CLDN9	37.1184	2.1192	0.586036	3.61616	0.000299007	0.00160918
CD72	262.222	2.11871	0.228501	9.27222	1.82314e-20	6.18114e-19
RFX8	30.1886	2.11549	0.654066	3.23436	0.00121914	0.00565191
SLC9A5	150.603	2.11463	0.291799	7.24689	4.26444e-13	8.13949e-12
NELL2	278.947	2.11217	0.216412	9.75996	1.67227e-22	6.48166e-21
SDK2	963.752	2.10761	0.126962	16.6004	6.92306e-62	1.19226e-59
MAPK12	158.403	2.10719	0.296739	7.10116	1.23711e-12	2.23729e-11
HOMER2	575.354	2.10402	0.160263	13.1286	2.25934e-39	1.89173e-37
GOLGA8S	63.931	2.10275	0.445017	4.72509	2.30015e-06	1.92117e-05
MMP25	8839.32	2.09618	0.0699177	29.9806	1.75537e-197	2.21688e-194
PDE4A	1461.88	2.0869	0.111061	18.7905	9.03101e-79	2.07371e-76
PTCH2	105.297	2.08547	0.374443	5.56952	2.55436e-08	2.89323e-07
CPNE5	131.673	2.08322	0.319848	6.51316	7.35879e-11	1.13221e-09
CCNB3	48.2166	2.08116	0.546551	3.80781	0.000140204	0.000815347
G0S2	53.8279	2.07974	0.497667	4.17899	2.92809e-05	0.000199709
SPRY1	520.882	2.077	0.174342	11.9134	1.00772e-32	6.44387e-31
DIXDC1	242.312	2.07426	0.236732	8.76203	1.91761e-18	5.54607e-17
LYNX1	48.0697	2.06907	0.509171	4.06361	4.83204e-05	0.00031429
ICAM5	18.6257	2.06679	0.818093	2.52636	0.0115252	0.0388489
APOL4	459.58	2.0605	0.176788	11.6552	2.15818e-31	1.32418e-29
STX1B	42.3543	2.05574	0.547264	3.75639	0.000172379	0.000980264
ZNF703	25.2327	2.05341	0.73475	2.79471	0.00519469	0.0195981
FKBP1B	38.1875	2.05304	0.633374	3.24144	0.00118928	0.00552868
FKBP9	86.0654	2.05281	0.389579	5.26931	1.36935e-07	1.39185e-06
ARAP3	315.921	2.05103	0.213531	9.60531	7.59304e-22	2.82734e-20
FGF11	670.318	2.04258	0.168791	12.1012	1.04028e-33	6.82489e-32
HSH2D	2017.54	2.03756	0.0947041	21.515	1.12705e-102	3.88191e-100
SOX4	411.835	2.03702	0.184871	11.0186	3.10785e-28	1.61824e-26
CCNJL	24.7701	2.03244	0.723795	2.80803	0.0049845	0.0189134
NCR3	2010.25	2.02778	0.0941429	21.5393	6.66425e-103	2.34876e-100
ENTPD1	244.117	2.0216	0.236645	8.54278	1.31027e-17	3.58432e-16
DYNAP	26.0059	2.01668	0.728922	2.76665	0.00566347	0.0211456
LIMS2	406.762	2.0101	0.180055	11.1638	6.13395e-29	3.36812e-27
TTLL7	89.0812	2.00868	0.37807	5.31298	1.07848e-07	1.11262e-06
SLC14A2	35.9827	2.00495	0.60751	3.30028	0.000965883	0.00460893
SERTAD1	501.232	1.99741	0.164609	12.1342	6.95565e-34	4.60318e-32
TIMD4	28.1616	1.99737	0.665376	3.00187	0.00268331	0.0111811
ULK4P1	33.247	1.9956	0.622964	3.20339	0.0013582	0.0062261
IGFBP2	1686.85	1.98683	0.0986267	20.145	2.9779e-90	8.84905e-88
CARNS1	126.93	1.98112	0.321388	6.16427	7.08071e-10	9.83576e-09
MYRF	263.361	1.97634	0.239708	8.24478	1.65465e-16	4.19336e-15
ARHGEF4	30.2552	1.97022	0.644929	3.05493	0.0022511	0.00962897
TIMP2	151.173	1.96668	0.293692	6.6964	2.13619e-11	3.45507e-10
CHRNA6	58.0018	1.96509	0.463552	4.2392	2.24317e-05	0.00015695
DOC2GP	40.2207	1.9615	0.557127	3.52074	0.000430343	0.00223427
PRAM1	75.4415	1.95835	0.441217	4.43853	9.05773e-06	6.85664e-05
IER2	7822.96	1.95127	0.0656582	29.7186	4.41198e-194	4.77597e-191
PLAU	189.917	1.94971	0.262197	7.43607	1.03725e-13	2.06836e-12
ZFHX3	196.923	1.94724	0.259538	7.50272	6.25073e-14	1.27668e-12
SMIM35	153.01	1.9466	0.325591	5.97865	2.24988e-09	2.93434e-08
HIP1	245.579	1.94635	0.227741	8.54634	1.27048e-17	3.48807e-16
ADSSL1	47.3448	1.94176	0.523534	3.70895	0.00020812	0.00116731
AK4	4052.84	1.93976	0.0840242	23.0858	6.43673e-118	2.86908e-115
TLR4	33.5169	1.93413	0.636882	3.03688	0.00239044	0.0101391
ADAMTS7P1	51.5393	1.91467	0.523598	3.65676	0.00025542	0.00139794
RGS9	1115.49	1.90013	0.125255	15.1702	5.57177e-52	6.64883e-50
ARHGEF40	21.8476	1.90008	0.746365	2.54578	0.0109033	0.0370743
TEC	133.832	1.89976	0.31107	6.10717	1.01411e-09	1.37837e-08
GALE	945.126	1.89959	0.123511	15.38	2.23083e-53	2.84102e-51
CACFD1	85.8218	1.88729	0.395476	4.7722	1.82226e-06	1.55322e-05
SLC37A1	497.542	1.88336	0.163801	11.4979	1.35234e-30	7.85241e-29
KISS1R	47.1464	1.88149	0.572871	3.28431	0.00102231	0.0048431
ATP1B1	348.499	1.87357	0.205207	9.13016	6.83994e-20	2.20552e-18
HES6	235.519	1.87131	0.241073	7.76242	8.3323e-15	1.82744e-13
RCN3	87.0537	1.86726	0.392926	4.75218	2.01239e-06	1.69715e-05
FHL2	77.5862	1.86576	0.401765	4.6439	3.41895e-06	2.78571e-05
AC092045.1	25.014	1.8605	0.712234	2.61221	0.00899596	0.0313988
TST	316.96	1.85716	0.201403	9.22112	2.9402e-20	9.79312e-19
C3orf67	28.4506	1.84881	0.671152	2.75468	0.00587498	0.0217744
GGT5	25.9905	1.84453	0.686434	2.68712	0.00720706	0.0259869
NEB	69.3151	1.83953	0.42259	4.35299	1.34292e-05	9.77518e-05
TENT5A	176.328	1.83863	0.276581	6.64773	2.97652e-11	4.74334e-10
AGRN	324.169	1.83863	0.205551	8.94489	3.72325e-19	1.13078e-17
TMEM198	37.5044	1.83469	0.574483	3.19365	0.00140488	0.00640717
ATP13A4	25.8855	1.83157	0.7547	2.42689	0.015229	0.0491461
P4HA1	2595.01	1.82938	0.0848342	21.5641	3.90127e-103	1.40771e-100
PTPN14	84.3705	1.82876	0.403649	4.53056	5.88282e-06	4.61221e-05
TTC38	688.768	1.82866	0.141827	12.8936	4.88777e-38	3.79867e-36
FOSB	3526.97	1.82804	0.0836432	21.8552	6.94108e-106	2.6298e-103
CAPN12	384.384	1.82661	0.187782	9.72729	2.30665e-22	8.87243e-21
TIGD3	32.7689	1.82425	0.640823	2.84674	0.004417	0.017046
JAG1	35.9542	1.80981	0.590096	3.06698	0.00216236	0.00930966
DENND6B	374.162	1.80055	0.186966	9.63039	5.95039e-22	2.23213e-20
DOCK5	145.091	1.80052	0.29469	6.10987	9.9711e-10	1.35648e-08
NCF4	5671.89	1.79036	0.0728254	24.5843	1.86157e-133	1.04489e-130
AGAP3	862.034	1.7896	0.127024	14.0887	4.45782e-45	4.56475e-43
PDE9A	492.538	1.78539	0.169853	10.5114	7.65389e-26	3.6362e-24
GSTP1	3727.53	1.78426	0.0745096	23.9467	9.99609e-127	5.04969e-124
HIST1H1D	28.3873	1.78402	0.716924	2.48843	0.0128308	0.0425214
MAML3	157.241	1.7806	0.286013	6.22561	4.79696e-10	6.78153e-09
NOD2	500.706	1.77438	0.162476	10.9209	9.15996e-28	4.6273e-26
KDM4B	2109.47	1.77436	0.089883	19.7408	9.61953e-87	2.6997e-84
SAPCD1	61.3007	1.77096	0.456692	3.8778	0.000105406	0.00063516
SERPINE1	81.4068	1.76925	0.398494	4.43983	9.00295e-06	6.8254e-05
PNMA5	28.2628	1.76733	0.649952	2.71916	0.00654471	0.0238956
NR1H3	121.915	1.76435	0.317343	5.55973	2.70185e-08	3.04888e-07
MGAT3	370.925	1.76331	0.196041	8.99462	2.37049e-19	7.28696e-18
LDHD	25.9007	1.76174	0.68451	2.57372	0.0100611	0.0346616
ZNF496	443.933	1.76098	0.173242	10.1649	2.84408e-24	1.21414e-22
JUN	26848.1	1.75173	0.0534326	32.7838	1.0008e-235	1.68524e-232
SLC16A3	3088.19	1.75073	0.0866008	20.2161	7.06079e-91	2.14012e-88
CDC42EP4	73.9206	1.7471	0.406667	4.29615	1.73791e-05	0.000123984
CYS1	35.8042	1.74681	0.578906	3.01743	0.00254931	0.0107319
MT1L	31.2275	1.74291	0.627172	2.779	0.00545264	0.0204592
DLL1	165.074	1.7406	0.279916	6.21829	5.02613e-10	7.07909e-09
TNS1	34.489	1.73553	0.587649	2.95335	0.00314342	0.0127615
BRICD5	114.603	1.73539	0.331449	5.23577	1.643e-07	1.6468e-06
RASGRP4	439.124	1.73366	0.179395	9.66395	4.28998e-22	1.62131e-20
SLC46A1	124.814	1.72911	0.365787	4.72709	2.27763e-06	1.90704e-05
CAMK1	1326.58	1.72557	0.106245	16.2414	2.56916e-59	3.89357e-57
CCDC74A	126.34	1.71302	0.329325	5.2016	1.97579e-07	1.95323e-06
TMEM231	49.4966	1.71146	0.501429	3.41316	0.000642145	0.00319912
PTPRVP	43.7546	1.70697	0.527197	3.23782	0.00120447	0.0055873
GOLGA2P10	51.5002	1.70364	0.496076	3.43423	0.000594235	0.00298694
GCSAML	33.8766	1.70346	0.606514	2.8086	0.00497571	0.0188848
GPI	33805.4	1.70332	0.0591534	28.795	2.47939e-182	2.34845e-179
AC114490.2	47.1924	1.70078	0.649717	2.61772	0.00885189	0.0309342
ZNF296	208.854	1.70047	0.266262	6.38646	1.69774e-10	2.50887e-09
CARD19	1398.33	1.69635	0.110517	15.3493	3.58275e-53	4.48732e-51
NQO1	842.501	1.69003	0.129081	13.0928	3.62195e-39	2.98319e-37
MMRN2	29.2481	1.68826	0.65046	2.59548	0.00944582	0.0327577
UBXN10	111.465	1.68801	0.357249	4.72501	2.30099e-06	1.92117e-05
MUC4	29.3159	1.68762	0.666801	2.53092	0.0113763	0.0384052
CCDC114	60.6726	1.68753	0.445925	3.78433	0.000154122	0.000889602
RIMKLA	73.5578	1.68725	0.433432	3.89277	9.91061e-05	0.000601262
TNC	37.8656	1.68608	0.583135	2.89141	0.00383519	0.0151518
CLIC3	46.5343	1.6852	0.507065	3.32344	0.000889138	0.00429
RPH3AL	33.5715	1.68509	0.636645	2.64684	0.00812488	0.0287626
ID2	8511.66	1.68344	0.0634155	26.5461	2.84615e-155	1.87536e-152
GRAMD4	767.935	1.68302	0.133224	12.633	1.38932e-36	1.03211e-34
DENND3	1847.38	1.6777	0.0984074	17.0485	3.58499e-65	6.70747e-63
CDCP1	393.055	1.67513	0.181861	9.21108	3.22866e-20	1.06835e-18
ISYNA1	363.865	1.67367	0.189059	8.85263	8.54799e-19	2.53512e-17
SPACA9	34.3515	1.67121	0.60039	2.78354	0.00537685	0.0202099
TESC	1107.37	1.66819	0.11367	14.6758	9.21018e-49	1.04164e-46
FGD5	38.5466	1.66512	0.564607	2.94917	0.00318625	0.012918
ABTB2	36.2997	1.66249	0.582156	2.85575	0.00429354	0.0166834
SH3GL1P3	69.4512	1.65429	0.458036	3.6117	0.000304198	0.00163422
CA6	494.858	1.64432	0.163323	10.0679	7.66077e-24	3.20715e-22
LINC01529	40.2067	1.64286	0.547532	3.00048	0.00269552	0.0112165
PLOD1	989.911	1.64042	0.13225	12.404	2.48708e-35	1.77791e-33
ZNF395	2313.97	1.63992	0.0939873	17.4483	3.54746e-68	6.89254e-66
FOS	7296.04	1.63981	0.0712743	23.007	3.96727e-117	1.71783e-114
UNC93B1	834.919	1.63553	0.133446	12.2561	1.55833e-34	1.05904e-32
ZCCHC24	105.36	1.6325	0.338116	4.82822	1.37761e-06	1.19849e-05
PAQR6	134.694	1.6314	0.300616	5.42688	5.73488e-08	6.18151e-07
TSPAN2	100.889	1.62867	0.348974	4.66704	3.05568e-06	2.50589e-05
OPRL1	37.8471	1.62858	0.573772	2.83837	0.00453441	0.0174635
IL18RAP	1292.24	1.62784	0.116701	13.9488	3.20082e-44	3.19134e-42
ALDH3A2	689.196	1.62489	0.139845	11.6192	3.29108e-31	2.00307e-29
NDUFA4L2	39.6826	1.61824	0.566838	2.85485	0.00430565	0.0167185
FOXB1	83.6666	1.61743	0.391589	4.13043	3.62081e-05	0.000242588
MAP3K8	1343.61	1.61288	0.115269	13.9923	1.73715e-44	1.7551e-42
RGPD1	133.332	1.61248	0.302175	5.33624	9.4896e-08	9.86384e-07
EVA1B	429.558	1.60664	0.188451	8.52549	1.52167e-17	4.13279e-16
CFAP45	32.2526	1.60355	0.624251	2.56875	0.0102065	0.0350587
FER1L5	30.0857	1.6003	0.636079	2.51588	0.0118737	0.0398285
LOXL3	37.1896	1.59764	0.585145	2.73032	0.00632722	0.0232064
CEL	91.9887	1.59727	0.364034	4.3877	1.14557e-05	8.47714e-05
SMAD5	477.704	1.59294	0.167061	9.53506	1.49803e-21	5.43127e-20
NUDT8	166.601	1.58998	0.282823	5.62183	1.88945e-08	2.16929e-07
AL031846.1	476.245	1.58666	0.173706	9.13416	6.59186e-20	2.13006e-18
PDE8B	65.7793	1.58665	0.436867	3.63189	0.000281355	0.0015261
PRSS30P	36.0005	1.58655	0.571103	2.77804	0.00546877	0.0204994
GABARAPL1	780.416	1.58648	0.137495	11.5384	8.44517e-31	4.98002e-29
AK4P1	215.579	1.58512	0.242011	6.54977	5.76265e-11	8.93888e-10
FAM83A	98.5863	1.5805	0.369008	4.28311	1.843e-05	0.000130823
TGFB1I1	56.2425	1.5779	0.469712	3.3593	0.000781405	0.0038213
GSTM2	454.387	1.57704	0.173257	9.10229	8.84437e-20	2.82182e-18
ABCA2	2433.08	1.57324	0.0863404	18.2213	3.49631e-74	7.4629e-72
NCS1	201.094	1.57235	0.245953	6.39289	1.62775e-10	2.40904e-09
ATP6AP1L	64.2163	1.57044	0.43056	3.64744	0.000264866	0.00144442
GADD45B	2303.06	1.56673	0.0935334	16.7505	5.61728e-63	9.89882e-61
TSPYL2	1809.81	1.55786	0.0954294	16.3247	6.58573e-60	1.06177e-57
C6orf223	44.6529	1.55741	0.525248	2.9651	0.00302589	0.0123745
SRGAP3	225.147	1.5546	0.25069	6.2013	5.59987e-10	7.86525e-09
COL18A1	1451.54	1.55408	0.102327	15.1873	4.2929e-52	5.20472e-50
PPARD	1262.58	1.55177	0.10919	14.2117	7.74681e-46	8.26781e-44
ACBD7	32.1468	1.54633	0.62333	2.48076	0.0131101	0.0432957
RHOBTB3	233.525	1.54602	0.228926	6.75333	1.44486e-11	2.38788e-10
DDIT3	2167.1	1.54547	0.0950711	16.256	2.02685e-59	3.13437e-57
ALCAM	287.872	1.54493	0.208717	7.40202	1.3413e-13	2.64336e-12
KDELC1	597.343	1.54091	0.149504	10.3068	6.56336e-25	2.91694e-23
MCTP2	789.322	1.53714	0.136713	11.2436	2.49145e-29	1.38816e-27
CCDC78	41.1434	1.53622	0.544973	2.8189	0.00481886	0.0183838
MACC1	65.0249	1.53597	0.452489	3.39449	0.000687572	0.00339972
MXRA7	636.142	1.53448	0.147553	10.3995	2.49268e-25	1.13785e-23
HSPG2	46.6605	1.52696	0.584306	2.61328	0.0089677	0.0313074
RTN2	69.7486	1.52542	0.416531	3.66219	0.000250064	0.0013716
FBXO24	35.8636	1.52527	0.572164	2.6658	0.0076806	0.0274333
RP9P	124.753	1.52301	0.352457	4.32111	1.55247e-05	0.000111983
PGBD1	117.911	1.51661	0.321349	4.71951	2.36418e-06	1.96648e-05
PLCH2	806.805	1.51642	0.136846	11.0812	1.54762e-28	8.22955e-27
P2RY1	53.4733	1.51213	0.470186	3.21601	0.00129984	0.00598029
ZSCAN9	139.145	1.50669	0.294116	5.12277	3.01077e-07	2.90255e-06
PYROXD2	160.562	1.50029	0.290719	5.16061	2.46146e-07	2.40057e-06
VDAC1P8	82.6168	1.49908	0.383838	3.90551	9.40267e-05	0.000573199
PPP1R26	363.246	1.49467	0.196039	7.62434	2.45289e-14	5.17737e-13
ARRB1	870.27	1.49419	0.149525	9.9929	1.63721e-23	6.77919e-22
CMTM4	92.0006	1.4935	0.36492	4.09269	4.26402e-05	0.000281207
CIDEB	744.131	1.48974	0.135898	10.9622	5.80576e-28	2.9625e-26
NREP	904.127	1.48818	0.125947	11.8159	3.22998e-32	2.02274e-30
SPNS3	292.71	1.48774	0.220697	6.74111	1.5718e-11	2.58639e-10
SH2D4A	101.536	1.48334	0.351384	4.22143	2.42753e-05	0.000168218
MCTP1	86.6865	1.48223	0.376154	3.9405	8.13132e-05	0.000502365
TNFRSF4	1311.29	1.48108	0.107074	13.8324	1.6259e-43	1.58971e-41
VLDLR	513.736	1.47936	0.158636	9.32552	1.10441e-20	3.77819e-19
SSH3	590.58	1.4592	0.150323	9.70714	2.81124e-22	1.07587e-20
WHRN	97.9837	1.45761	0.404319	3.6051	0.000312033	0.00167275
HERPUD1	3082.14	1.44865	0.0787759	18.3894	1.59597e-75	3.55689e-73
SLC27A3	440.878	1.44374	0.189808	7.60631	2.82029e-14	5.92809e-13
IER5	3454.48	1.44275	0.0750929	19.2129	2.88854e-82	7.17637e-80
BCL6	737.775	1.43764	0.139759	10.2865	8.1028e-25	3.58011e-23
PGK1	31178.1	1.42835	0.203761	7.00994	2.3842e-12	4.21125e-11
COPZ2	140.553	1.41825	0.290616	4.88015	1.06006e-06	9.45571e-06
CYP1B1	1635.3	1.41798	0.0964505	14.7016	6.29558e-49	7.17365e-47
SIGLEC12	482.967	1.41612	0.168087	8.42488	3.6111e-17	9.61796e-16
ATP2C2	86.7492	1.41408	0.379508	3.7261	0.000194469	0.0010956
VEGFA	1295.72	1.40777	0.106056	13.2739	3.27961e-40	2.824e-38
EIF3CL	135.602	1.40735	0.341952	4.11565	3.86091e-05	0.000257309
ATF5	542.059	1.4066	0.156204	9.0049	2.15855e-19	6.64896e-18
CD63	4660.09	1.40396	0.083449	16.8242	1.62323e-63	2.92858e-61
EPS8	57.7833	1.40129	0.487122	2.87666	0.00401902	0.0157916
PON2	440.642	1.39617	0.173888	8.02917	9.81376e-16	2.34586e-14
SUOX	329.578	1.39349	0.195656	7.12214	1.06262e-12	1.93326e-11
PHLDA2	270.229	1.38935	0.227565	6.1053	1.02611e-09	1.39343e-08
TRGC2	854.514	1.38592	0.134024	10.3408	4.60661e-25	2.05751e-23
SLF1	523.295	1.38509	0.156561	8.84698	8.99181e-19	2.65119e-17
ADGRG5	566.32	1.38504	0.157112	8.81563	1.19014e-18	3.48195e-17
ZNF667	126.59	1.38222	0.348445	3.96683	7.28334e-05	0.000453488
LRRC37A16P	217.541	1.38006	0.239633	5.75904	8.45956e-09	1.01993e-07
ALDOC	5473.79	1.37833	0.070928	19.4328	4.07695e-84	1.08397e-81
TRIO	607.734	1.37456	0.150078	9.15898	5.23903e-20	1.70381e-18
ORM2	39.6685	1.37141	0.556799	2.46302	0.0137771	0.0451834
GPR35	134.289	1.3689	0.297615	4.59956	4.23383e-06	3.3967e-05
DBN1	343.551	1.36716	0.204777	6.67633	2.44993e-11	3.92481e-10
SPIN4	327.217	1.36375	0.21126	6.45533	1.07981e-10	1.62831e-09
RASSF1	2820.52	1.36024	0.0801776	16.9653	1.48265e-64	2.70717e-62
ASL	532.465	1.35858	0.160257	8.47748	2.30125e-17	6.19457e-16
PRF1	3157.49	1.35751	0.0882178	15.3881	1.96705e-53	2.52632e-51
FAM124B	123.478	1.3553	0.321089	4.22093	2.43292e-05	0.000168514
CELSR3	502.846	1.34999	0.166254	8.12005	4.66009e-16	1.13909e-14
PHKA1	45.6371	1.34793	0.541934	2.48725	0.0128734	0.0426441
C19orf57	181.901	1.34636	0.256635	5.24623	1.55244e-07	1.56224e-06
CHRFAM7A	169.233	1.34491	0.268029	5.01778	5.22712e-07	4.89296e-06
BAIAP2	59.8092	1.34428	0.472165	2.84705	0.00441257	0.0170376
GAS2L1	284.068	1.34401	0.232615	5.77785	7.56616e-09	9.18234e-08
ACTN1	1318.77	1.34327	0.118591	11.3269	9.6528e-30	5.43822e-28
AIFM2	365.919	1.34292	0.184589	7.27521	3.45887e-13	6.63534e-12
STAP1	563.7	1.34183	0.171675	7.8161	5.44837e-15	1.21605e-13
NSMF	1765.06	1.34019	0.100128	13.3848	7.41944e-41	6.57554e-39
NME1-NME2	144.061	1.33916	0.288378	4.64376	3.42126e-06	2.78609e-05
CDH24	139.881	1.3389	0.309635	4.32413	1.53137e-05	0.00011062
GPR68	1452.46	1.33797	0.100795	13.2742	3.26657e-40	2.824e-38
SCARF1	58.9168	1.33767	0.448933	2.97966	0.00288568	0.0118742
CENPS-CORT	45.3189	1.33473	0.519722	2.56816	0.0102239	0.0351027
STAG3	642.809	1.33101	0.143295	9.28861	1.56316e-20	5.33552e-19
APOBEC3B	290.603	1.33062	0.211271	6.2982	3.01123e-10	4.34207e-09
CHKA	574.541	1.32714	0.155716	8.52282	1.55712e-17	4.21396e-16
CCDC141	126.044	1.32695	0.309216	4.29134	1.77598e-05	0.000126484
FAM86B3P	54.1325	1.32243	0.516986	2.55796	0.0105287	0.0359942
TMX4	2568.65	1.3177	0.0825722	15.9581	2.50135e-57	3.61029e-55
PRKCD	1210.12	1.31698	0.111393	11.8228	2.97517e-32	1.8709e-30
ZMYND10	52.8254	1.31695	0.477361	2.75882	0.005801	0.0215547
DNMT3B	254.951	1.31251	0.221755	5.91875	3.24392e-09	4.12776e-08
NDFIP2	5169.59	1.31246	0.0692691	18.9473	4.64965e-80	1.10102e-77
PYGM	110.86	1.31219	0.338779	3.8733	0.000107374	0.000644966
CCDC189	39.3104	1.3089	0.540542	2.42145	0.0154585	0.0497706
ADCY4	130.479	1.30859	0.303605	4.31017	1.63129e-05	0.000116945
C1QTNF6	366.607	1.30388	0.194448	6.70558	2.00603e-11	3.25497e-10
CTNND1	254.792	1.30308	0.229755	5.67161	1.4146e-08	1.65492e-07
GNA11	74.7135	1.30279	0.405323	3.2142	0.00130807	0.00601631
IL9RP3	42.7682	1.30205	0.52062	2.50096	0.0123856	0.0412716
MYH10	197.528	1.30178	0.263427	4.9417	7.74441e-07	7.05752e-06
FASLG	115.758	1.3005	0.332319	3.9134	9.10071e-05	0.000556808
TRIM47	561.864	1.29426	0.154495	8.37735	5.41347e-17	1.42432e-15
GGT1	1391.57	1.29122	0.105682	12.2179	2.49359e-34	1.66477e-32
TRGV10	171.617	1.29085	0.267836	4.81953	1.43895e-06	1.2497e-05
SERPINB6	1393.2	1.29007	0.103289	12.4899	8.47232e-36	6.17298e-34
WSB1	3148.32	1.28976	0.0800369	16.1146	2.01455e-58	2.96412e-56
SESTD1	255.397	1.28907	0.225169	5.7249	1.03493e-08	1.23499e-07
GBE1	1036.99	1.28899	0.122572	10.5162	7.27717e-26	3.4681e-24
TNXB	70.5728	1.28868	0.425734	3.02697	0.00247019	0.0104423
TCEA2	616.011	1.28278	0.155895	8.22853	1.89518e-16	4.77101e-15
ZFPM1	457.865	1.28247	0.169093	7.58441	3.34009e-14	6.94362e-13
CDKN1A	2401.09	1.28241	0.0839587	15.2743	1.13388e-52	1.38581e-50
NINL	102.879	1.28078	0.352259	3.6359	0.000277015	0.00150472
STBD1	74.5274	1.27756	0.430425	2.96813	0.00299618	0.0122755
MPST	1345.46	1.27623	0.103739	12.3024	8.79646e-35	6.17177e-33
GLI1	50.9237	1.27615	0.477835	2.67069	0.0075695	0.0271324
SPIN1	1981.98	1.27446	0.0947347	13.4529	2.95964e-41	2.68583e-39
PSEN2	215.717	1.27092	0.239659	5.30302	1.139e-07	1.17028e-06
FUCA2	1074.12	1.26868	0.114564	11.074	1.67817e-28	8.89254e-27
INPP5F	376.733	1.26412	0.182443	6.92885	4.24266e-12	7.37358e-11
FAM53C	1802.31	1.26291	0.0980954	12.8743	6.27747e-38	4.85383e-36
LGALS3	2072.97	1.26155	0.088882	14.1936	1.00419e-45	1.06423e-43
AC011043.1	435.31	1.26121	0.169288	7.45009	9.32791e-14	1.86743e-12
GGH	951.456	1.26111	0.121957	10.3406	4.616e-25	2.05751e-23
AC138866.1	60.041	1.26035	0.458538	2.74863	0.00598441	0.0221258
SYTL2	495.005	1.25662	0.172193	7.29773	2.92665e-13	5.62861e-12
SYTL3	1920.06	1.25617	0.094825	13.2472	4.68196e-40	4.00876e-38
PARVB	544	1.25439	0.161355	7.77406	7.60077e-15	1.6767e-13
IRAK3	106.032	1.25378	0.332184	3.77436	0.000160417	0.000920182
ARHGAP9	4845.18	1.2473	0.0709976	17.5682	4.31794e-69	8.61031e-67
C1orf198	105.725	1.24623	0.332774	3.74499	0.0001804	0.0010228
CD9	263.613	1.24094	0.219866	5.64407	1.66073e-08	1.91978e-07
MSH5-SAPCD1	566.127	1.24025	0.16008	7.74765	9.36117e-15	2.04717e-13
ZNF80	76.7981	1.23943	0.388173	3.19299	0.00140807	0.00641975
LRFN1	243.88	1.2357	0.224276	5.50973	3.59381e-08	3.98421e-07
BNIP3L	4202.48	1.2352	0.0722716	17.0911	1.7281e-65	3.27366e-63
NOL3	666.626	1.23363	0.147994	8.33573	7.70218e-17	1.99874e-15
PDLIM7	493.291	1.23292	0.160968	7.65938	1.86832e-14	4.01622e-13
ZGRF1	552.164	1.23217	0.172541	7.14131	9.24483e-13	1.69005e-11
GJD3	48.8658	1.22974	0.506599	2.42744	0.0152057	0.0490929
DUSP6	3631.37	1.22905	0.0834166	14.7338	3.90941e-49	4.48841e-47
HEXIM1	2763.08	1.22844	0.0881586	13.9344	3.9128e-44	3.87572e-42
RLF	1379.08	1.22828	0.130072	9.44311	3.61868e-21	1.26947e-19
PLCXD1	727.517	1.22825	0.138055	8.89683	5.7463e-19	1.71428e-17
CHRNA7	62.7106	1.22508	0.445898	2.74744	0.00600625	0.0222012
ZNF92	498.461	1.22437	0.170892	7.16455	7.80417e-13	1.44587e-11
NT5M	150.394	1.2201	0.296997	4.10811	3.98911e-05	0.000264573
P3H4	109.948	1.21913	0.366612	3.3254	0.000882923	0.00426137
HK2	1634.91	1.21866	0.0995886	12.2369	1.97364e-34	1.33529e-32
ZMIZ1	2297.02	1.21732	0.092327	13.1849	1.07238e-39	9.13026e-38
ZNF768	439.805	1.21672	0.16819	7.23421	4.68254e-13	8.88159e-12
LDHA	32709	1.2143	0.0553168	21.9518	8.328e-107	3.23618e-104
CXXC5	55.4182	1.21379	0.454933	2.66806	0.00762898	0.027294
PECAM1	1324.46	1.21368	0.105623	11.4907	1.46927e-30	8.49875e-29
SLC25A36	2102.4	1.21262	0.0986028	12.298	9.28045e-35	6.48135e-33
KCTD11	351.063	1.21262	0.187199	6.4777	9.3134e-11	1.41427e-09
KIAA1549	85.9773	1.21042	0.376063	3.21865	0.00128795	0.00593459
IFRD1	1450.58	1.20809	0.101022	11.9586	5.85281e-33	3.76917e-31
FSCN1	318.389	1.20711	0.20086	6.00972	1.85847e-09	2.44914e-08
RHOC	2163.79	1.20702	0.0901781	13.3849	7.41047e-41	6.57554e-39
CKB	88.2499	1.2054	0.366046	3.29304	0.000991104	0.00471888
RPS9	1386.17	1.20032	0.116904	10.2675	9.87202e-25	4.33653e-23
CHRNA5	57.6034	1.20011	0.4471	2.68421	0.00727013	0.026177
PLXNB1	53.3572	1.19931	0.463329	2.58846	0.00964067	0.0333495
HSD11B1L	108.07	1.19502	0.329193	3.63016	0.000283245	0.00153526
MAP3K21	57.4353	1.19321	0.458161	2.60435	0.00920479	0.0320392
TPCN1	1070.66	1.19236	0.113918	10.4669	1.22631e-25	5.77165e-24
DLG5	100.228	1.19075	0.34401	3.46138	0.000537406	0.00273027
OGFRL1	712.978	1.18977	0.136301	8.72896	2.57029e-18	7.37741e-17
DUSP2	1023.2	1.18886	0.120044	9.9035	4.01949e-23	1.62009e-21
ADAP1	325.307	1.18798	0.200099	5.93696	2.90359e-09	3.72283e-08
AC068580.4	104.958	1.18733	0.359835	3.29966	0.000968013	0.00461618
IRAK1BP1	186.775	1.18512	0.281085	4.21623	2.48425e-05	0.000171846
TTYH3	685.213	1.18303	0.138435	8.54571	1.27752e-17	3.50104e-16
HCAR1	92.304	1.18215	0.360111	3.28273	0.00102807	0.00486586
HCG4B	68.9298	1.1802	0.425237	2.77539	0.00551353	0.020657
HLA-K	121.874	1.18001	0.334937	3.52309	0.000426553	0.0022184
AHRR	2681.71	1.17933	0.0810825	14.5449	6.29589e-48	6.96454e-46
GFOD1	89.6249	1.17794	0.360324	3.26911	0.00107887	0.005073
SAPCD2	1067.47	1.17579	0.119397	9.84769	7.01371e-23	2.76804e-21
RAB34	187.544	1.16514	0.261912	4.4486	8.64337e-06	6.57582e-05
ARHGEF39	669.949	1.16311	0.140176	8.29749	1.06332e-16	2.7313e-15
ARMC5	639.891	1.16306	0.142834	8.14274	3.86424e-16	9.53789e-15
SLFN13	2889.78	1.16202	0.0949882	12.2333	2.06298e-34	1.38953e-32
PPP1R13L	248.39	1.16079	0.219779	5.28164	1.28032e-07	1.30749e-06
RYR1	153.601	1.15962	0.277544	4.17815	2.93893e-05	0.000200268
TMPRSS13	127.231	1.15922	0.31292	3.70451	0.000211799	0.00118531
S100P	53.1349	1.15841	0.466605	2.48263	0.0130415	0.0430878
MSRA	325.818	1.1565	0.194427	5.94822	2.7107e-09	3.48733e-08
SYCE2	165.098	1.15616	0.267396	4.32376	1.53394e-05	0.000110752
CERCAM	104.948	1.15204	0.341048	3.37794	0.000730297	0.00359573
PDXP	680.503	1.14881	0.172471	6.66087	2.72216e-11	4.35173e-10
ZNF726	126.447	1.14875	0.312353	3.67772	0.000235331	0.0013002
PLCD3	109.581	1.14719	0.347948	3.29702	0.00097717	0.00465779
EMILIN1	89.2306	1.14699	0.361491	3.17293	0.00150911	0.00680672
VWA7	151.084	1.14618	0.278688	4.11279	3.90901e-05	0.000260171
PBLD	86.593	1.14587	0.368259	3.11159	0.00186084	0.00816238
IL2RB	8628.89	1.1436	0.0745635	15.3373	4.30641e-53	5.34949e-51
MPZL3	931.247	1.14275	0.126463	9.0362	1.62213e-19	5.08972e-18
SLC29A1	291.726	1.1413	0.229256	4.97827	6.4155e-07	5.93208e-06
IL9R	2587.97	1.13704	0.0868292	13.0952	3.50926e-39	2.90617e-37
ORAI2	2762.84	1.13695	0.0803262	14.1541	1.7607e-45	1.82764e-43
IFITM2	4708.26	1.13673	0.0761839	14.9209	2.40873e-50	2.80803e-48
CHTF18	826.409	1.13381	0.145833	7.77476	7.55907e-15	1.66994e-13
CENPH	996.307	1.1337	0.119904	9.45506	3.22839e-21	1.14047e-19
SLAMF7	1224.7	1.13284	0.110253	10.275	9.13825e-25	4.02588e-23
MBOAT7	2087.91	1.13272	0.0947219	11.9584	5.86951e-33	3.76917e-31
ARPC4-TTLL3	242.866	1.12978	0.256196	4.40983	1.03453e-05	7.71573e-05
TKTL1	59.5837	1.12765	0.456751	2.46885	0.0135547	0.0445599
EPS8L2	426.534	1.12763	0.176382	6.39313	1.62519e-10	2.40761e-09
GALNT6	525.743	1.12746	0.155742	7.23928	4.51071e-13	8.58792e-12
C20orf204	159.073	1.12504	0.296449	3.79507	0.000147604	0.000855426
TRA2B	11628.8	1.1225	0.0628372	17.8636	2.26522e-71	4.63912e-69
CITED4	601.382	1.1215	0.14916	7.51875	5.53014e-14	1.13563e-12
JUND	17692.8	1.12042	0.0574938	19.4876	1.39798e-84	3.7833e-82
GSE1	1624.58	1.11505	0.0960702	11.6067	3.81175e-31	2.29234e-29
ASIC1	767.808	1.1128	0.133991	8.30503	9.97974e-17	2.57654e-15
RNF208	92.4883	1.11256	0.357457	3.11243	0.00185555	0.00814388
BCL2L15	90.8138	1.10999	0.359041	3.09154	0.00199124	0.00865917
SLX4	598.83	1.10959	0.147628	7.51611	5.64318e-14	1.15727e-12
MDC1	1583.4	1.10954	0.0998483	11.1122	1.09371e-28	5.87775e-27
TIPARP	4779.02	1.10672	0.0694247	15.9414	3.27131e-57	4.67705e-55
BRD2	14090.1	1.10368	0.0578539	19.0771	3.91741e-81	9.42354e-79
C15orf39	1575.1	1.0981	0.105327	10.4256	1.89551e-25	8.75806e-24
SPECC1	86.9522	1.09588	0.36665	2.98891	0.00279972	0.0115834
LONRF2	71.0203	1.09467	0.417474	2.62213	0.00873812	0.0305633
MAP2K6	352.922	1.09228	0.198526	5.50194	3.75634e-08	4.14922e-07
HAVCR2	1096.32	1.0904	0.138454	7.87552	3.39322e-15	7.77976e-14
KLF10	955.617	1.08958	0.122011	8.93015	4.25442e-19	1.28438e-17
TUBB3	69.2254	1.08905	0.439718	2.4767	0.0132605	0.043735
AC009093.9	81.9383	1.08874	0.376176	2.89423	0.00380089	0.0150398
STARD8	161.773	1.08236	0.269919	4.00996	6.07283e-05	0.000386859
ENG	603.384	1.08178	0.146413	7.38857	1.48413e-13	2.90595e-12
CCNL1	15664.1	1.08171	0.203968	5.30333	1.13709e-07	1.1699e-06
RGS6	105.64	1.07995	0.339371	3.18221	0.00146157	0.00662185
ATF4	16969.9	1.07798	0.0709974	15.1834	4.55803e-52	5.48229e-50
KLF11	968.839	1.07727	0.118403	9.09828	9.17755e-20	2.92197e-18
WDR41	1027.74	1.07551	0.121399	8.85932	8.05072e-19	2.39233e-17
GOLGA2P7	392.345	1.0735	0.177681	6.04174	1.52463e-09	2.03396e-08
MISP3	92.628	1.07309	0.362567	2.95971	0.00307934	0.0125517
SPRYD7	202.498	1.07298	0.245265	4.37477	1.21558e-05	8.94279e-05
ELOVL6	1371.47	1.07232	0.107715	9.95521	2.39307e-23	9.82846e-22
MAGEF1	389.767	1.07217	0.177079	6.05475	1.40633e-09	1.8811e-08
DMTN	434.191	1.07155	0.171673	6.24183	4.32487e-10	6.13128e-09
REPIN1	2019.19	1.07154	0.0937717	11.4271	3.06008e-30	1.75665e-28
PDE6G	769.069	1.06737	0.137102	7.78525	6.95736e-15	1.53925e-13
AC010186.2	1259.81	1.0666	0.110638	9.6405	5.39239e-22	2.02783e-20
SLC12A8	85.0509	1.06656	0.36661	2.90924	0.00362304	0.0144455
TM6SF1	375.836	1.0658	0.181194	5.8821	4.05105e-09	5.09618e-08
TIMP1	2594.89	1.06398	0.0821504	12.9516	2.29986e-38	1.83444e-36
TOR4A	387.39	1.06055	0.178191	5.95175	2.65296e-09	3.42176e-08
LIMK1	1302.47	1.05876	0.104428	10.1386	3.72448e-24	1.58552e-22
CEBPB	897.456	1.05649	0.151451	6.97578	3.04172e-12	5.34152e-11
ENO2	3228.9	1.05486	0.0816687	12.9163	3.64315e-38	2.84598e-36
PCOLCE	137.517	1.05466	0.289917	3.63782	0.000274954	0.00149459
ANKRD6	207.773	1.05259	0.239813	4.38921	1.13761e-05	8.42642e-05
ZNF408	295.684	1.048	0.205658	5.09584	3.47202e-07	3.32607e-06
TEX30	1202.72	1.04721	0.116559	8.98438	2.60188e-19	7.96596e-18
MIB1	2767.71	1.0471	0.0881457	11.8792	1.51764e-32	9.62335e-31
SIGLEC17P	1540.23	1.04383	0.105317	9.91133	3.71664e-23	1.50603e-21
ENO1	71054.4	1.04273	0.0644437	16.1805	6.92644e-59	1.02912e-56
SNX14	1720.74	1.04193	0.0942844	11.051	2.1687e-28	1.1412e-26
PCTP	316.27	1.03872	0.195828	5.30424	1.13146e-07	1.1649e-06
CCDC50	1557.52	1.03745	0.0979211	10.5948	3.15057e-26	1.50621e-24
SCMH1	697.213	1.03658	0.138235	7.49865	6.4479e-14	1.30814e-12
PGAM1	13374.2	1.03511	0.194169	5.33097	9.76908e-08	1.01404e-06
ZSCAN12	220.55	1.03459	0.238448	4.33884	1.43237e-05	0.000103764
RBPJ	1986.05	1.03209	0.0913016	11.3042	1.25056e-29	7.01933e-28
NAALADL1	154.493	1.0308	0.291936	3.53091	0.000414125	0.00216258
WDR90	475.807	1.03076	0.162051	6.36075	2.00774e-10	2.937e-09
VASH1	268.267	1.02846	0.223981	4.59172	4.39613e-06	3.51946e-05
DPYSL2	1723.14	1.02718	0.0952413	10.785	4.05211e-27	1.98096e-25
CLCN2	111.444	1.02617	0.325311	3.15441	0.00160822	0.00718109
CTPS2	230.074	1.02488	0.233493	4.38933	1.13701e-05	8.42607e-05
ENPEP	70.1057	1.0236	0.406065	2.52078	0.0117095	0.0393651
CHEK2	658.291	1.02336	0.13934	7.34432	2.06802e-13	4.01805e-12
RHOBTB2	468.045	1.02212	0.163874	6.23723	4.45385e-10	6.30234e-09
TMEM107	356.626	1.01926	0.19131	5.32778	9.94187e-08	1.03127e-06
FAM162A	1433.27	1.01836	0.109808	9.27402	1.79262e-20	6.09131e-19
ADAM8	3506.17	1.01689	0.075048	13.5499	7.93546e-42	7.37803e-40
RNF130	175.062	1.01202	0.257832	3.92511	8.66897e-05	0.000532759
PPP1R32	103.109	1.0107	0.341105	2.96303	0.00304627	0.0124404
DDX3Y	5047.61	1.00762	0.0869269	11.5915	4.5486e-31	2.72466e-29
EME1	240.598	1.00537	0.250242	4.01759	5.87964e-05	0.000375025
BCL2L2	198.318	1.00359	0.247776	4.05039	5.11321e-05	0.000331015
QPRT	496.26	1.00344	0.158527	6.32976	2.45547e-10	3.56102e-09
NRSN2	107.188	1.00005	0.331026	3.02107	0.00251885	0.0106184

## Sheet: KEGG(Iupregulated  genes)
Table S1: KEGG analysis of differential expression genes (DEGs) in CD4 ITNKs compared to CD4 T cells.
Category	Term	Count	%	PValue	Genes	List Total	Pop Hits	Pop Total	Fold Enrichment	Bonferroni	Benjamini	FDR
KEGG_PATHWAY	hsa04650:Natural killer cell mediated cytotoxicity	16	2.11082	0.00020706	VAV3, FCER1G, SYK, SH2D1B, PRF1, FASLG, KIR2DL4, NCR1, NCR2, FCGR3A, NCR3, KLRK1, TYROBP, KLRC4-KLRK1, PLCG2, CD244	296	122	6879	3.04785	0.0498631	0.0511439	0.0511439
KEGG_PATHWAY	hsa04380:Osteoclast differentiation	15	1.97889	0.00138323	JUN, SPI1, JUND, SYK, NCF4, FHL2, FOS, LILRA2, MAPK12, FCGR3A, TYROBP, TEC, PLCG2, FOSB, MAP2K6	296	131	6879	2.66105	0.289576	0.128214	0.128214
KEGG_PATHWAY	hsa05202:Transcriptional misregulation in cancer	17	2.24274	0.00206299	NTRK1, CDKN1A, CEBPB, SPI1, JUP, IGF1, ETV4, BAIAP3, SSX2B, LYL1, HHEX, RXRA, BCL6, PLAU, ID2, DDIT3, IL2RB	296	167	6879	2.36573	0.399555	0.128214	0.128214
KEGG_PATHWAY	hsa00010:Glycolysis / Gluconeogenesis	10	1.31926	0.00207634	ALDH3A2, GPI, LDHA, PGAM1, ALDH3B1, PGK1, ALDOC, ENO1, ENO2, HK2	296	67	6879	3.46864	0.401536	0.128214	0.128214
KEGG_PATHWAY	hsa05200:Pathways in cancer	30	3.95778	0.00276593	RET, CDKN1A, SPI1, PTGER1, GSTP1, PTGER3, ADCY4, FASLG, GLI1, RASGRP4, ADCY6, RASSF1, RXRA, WNT11, GNA11, PLCG2, NTRK1, JUN, JUP, PTCH2, IGF1, FOS, WNT9A, PGF, VEGFA, COL4A4, KIT, FGF11, PPARD, F2RL3	296	393	6879	1.77404	0.495471	0.136637	0.136637
KEGG_PATHWAY	hsa04066:HIF-1 signaling pathway	10	1.31926	0.0214365	CDKN1A, SERPINE1, PLCG2, TIMP1, IGF1, ENO1, ENO2, TLR4, HK2, VEGFA	296	96	6879	2.42082	0.995263	0.825598	0.825598
KEGG_PATHWAY	hsa04611:Platelet activation	12	1.58311	0.0233975	LYN, FCER1G, SYK, TBXA2R, P2RX1, P2RY1, ADCY4, PLCG2, ADCY6, MAPK12, F2RL3, PTGS1	296	130	6879	2.14522	0.997114	0.825598	0.825598
KEGG_PATHWAY	hsa04722:Neurotrophin signaling pathway	11	1.45119	0.0327619	NTRK1, JUN, PRKCD, PSEN2, GAB1, PLCG2, FASLG, IRAK3, MAPK12, ATF4, TP73	296	120	6879	2.13032	0.999733	0.943427	0.943427
KEGG_PATHWAY	hsa00230:Purine metabolism	14	1.84697	0.0387464	ENTPD1, PDE6G, ADCY4, GMPR, AK4, ADCY6, AK8, NME1-NME2, NT5E, ADSSL1, PDE4A, NT5M, PDE8B, PDE9A	296	176	6879	1.84863	0.999942	0.943427	0.943427
KEGG_PATHWAY	hsa04612:Antigen processing and presentation	8	1.05541	0.0435569	KLRC2, CD8B, CD8A, KLRC3, KLRC4, HSPA6, HSPA1B, KIR2DL4	296	76	6879	2.4463	0.999983	0.943427	0.943427
KEGG_PATHWAY	hsa04010:MAPK signaling pathway	18	2.37467	0.0437665	NTRK1, JUN, DUSP2, JUND, GADD45B, HSPA6, FASLG, ARRB1, FOS, RASGRP4, DUSP6, MAPK12, DDIT3, MAP3K8, HSPA1B, FGF11, MAP2K6, ATF4	296	253	6879	1.65343	0.999984	0.943427	0.943427
KEGG_PATHWAY	hsa04330:Notch signaling pathway	6	0.791557	0.0533751	JAG2, JAG1, PSEN2, MAML3, RBPJ, DLL1	296	48	6879	2.90498	0.999999	0.943427	0.943427
KEGG_PATHWAY	hsa00920:Sulfur metabolism	3	0.395778	0.0540555	MPST, TST, SUOX	296	9	6879	7.74662	0.999999	0.943427	0.943427
KEGG_PATHWAY	hsa05144:Malaria	6	0.791557	0.0574499	KLRK1, KLRB1, KLRC4-KLRK1, PECAM1, TLR9, TLR4	296	49	6879	2.8457	1	0.943427	0.943427
KEGG_PATHWAY	hsa04750:Inflammatory mediator regulation of TRP channels	9	1.18734	0.0585762	NTRK1, PRKCD, ADCY4, PLCG2, IGF1, ADCY6, MAPK12, MAP2K6, ASIC1	296	98	6879	2.13427	1	0.943427	0.943427
KEGG_PATHWAY	hsa04115:p53 signaling pathway	7	0.923483	0.0664245	CCNB3, CDKN1A, GADD45B, CHEK2, SERPINE1, IGF1, TP73	296	67	6879	2.42805	1	0.943427	0.943427
KEGG_PATHWAY	hsa04664:Fc epsilon RI signaling pathway	7	0.923483	0.0703636	VAV3, LYN, FCER1G, SYK, PLCG2, MAPK12, MAP2K6	296	68	6879	2.39234	1	0.943427	0.943427
KEGG_PATHWAY	hsa01130:Biosynthesis of antibiotics	15	1.97889	0.0711367	GPI, TKTL1, ISYNA1, PGAM1, AK4, ENO1, ENO2, AK8, HK2, ALDH3A2, NME1-NME2, LDHA, PGK1, ALDOC, ASL	296	212	6879	1.64433	1	0.943427	0.943427
KEGG_PATHWAY	hsa04662:B cell receptor signaling pathway	7	0.923483	0.0744349	VAV3, LYN, JUN, CD72, SYK, PLCG2, FOS	296	69	6879	2.35767	1	0.943427	0.943427
KEGG_PATHWAY	hsa05142:Chagas disease (American trypanosomiasis)	9	1.18734	0.0772888	C3, JUN, GNA11, SERPINE1, TLR9, FASLG, FOS, TLR4, MAPK12	296	104	6879	2.01114	1	0.943427	0.943427
KEGG_PATHWAY	hsa05140:Leishmaniasis	7	0.923483	0.0829723	C3, FCGR3A, JUN, NCF4, FOS, TLR4, MAPK12	296	71	6879	2.29125	1	0.943427	0.943427
KEGG_PATHWAY	hsa01230:Biosynthesis of amino acids	7	0.923483	0.087437	TKTL1, PGAM1, PGK1, ASL, ALDOC, ENO1, ENO2	296	72	6879	2.25943	1	0.943427	0.943427
KEGG_PATHWAY	hsa04668:TNF signaling pathway	9	1.18734	0.0878495	CEBPB, JUN, JAG1, MAP3K8, FOS, NOD2, MAPK12, ATF4, MAP2K6	296	107	6879	1.95475	1	0.943427	0.943427
KEGG_PATHWAY	hsa04912:GnRH signaling pathway	8	1.05541	0.0947896	JUN, GNA11, PRKCD, ADCY4, ADCY6, MAPK12, ATF4, MAP2K6	296	91	6879	2.04307	1	0.970511	0.970511
KEGG_PATHWAY	hsa04950:Maturity onset diabetes of the young	4	0.527704	0.0982298	HHEX, HNF1B, MNX1, NEUROG3	296	26	6879	3.57536	1	0.970511	0.970511

## Sheet: Downregulated DEGs
Table S1: Downregulated differential expression genes (DEGs) in CD4 ITNKs compared to CD4 T cells , |Log2FC|>1, padj<0.05.
Gene	baseMean	log2FoldChange	lfcSE	stat	pvalue	padj
GIMAP1-GIMAP5	46.1856	-9.02169	1.54787	-5.82847	5.59371e-09	6.85309e-08
IL17F	194.897	-8.65361	1.04602	-8.27293	1.30709e-16	3.34611e-15
LRRC32	34.2112	-8.58898	1.5475	-5.55022	2.85311e-08	3.20853e-07
KRT72	32.4977	-8.51457	1.57409	-5.40921	6.33022e-08	6.77025e-07
ZIC2	29.0126	-8.35145	1.56197	-5.34675	8.95481e-08	9.34481e-07
AL022318.4	27.7274	-8.28588	3.31164	-2.50205	0.0123476	0.0411723
KRT73	24.8721	-8.12947	1.58464	-5.13019	2.89456e-07	2.79943e-06
UBD	64.7005	-8.06391	1.47416	-5.47017	4.49601e-08	4.90901e-07
ULBP2	22.8479	-8.00685	1.59285	-5.02673	4.98904e-07	4.67877e-06
HPCAL4	22.3546	-7.97523	1.59595	-4.99716	5.818e-07	5.40268e-06
KRT1	20.5899	-7.85637	1.61426	-4.86685	1.1339e-06	1.00552e-05
TMEM189-UBE2V1	18.2346	-7.68141	1.62854	-4.71676	2.39634e-06	1.99213e-05
IL5	373.346	-7.58837	0.539974	-14.0532	7.36186e-45	7.48785e-43
CXCL9	16.6576	-7.5512	1.65188	-4.57129	4.84731e-06	3.85016e-05
CPVL	12.8175	-7.17309	1.70669	-4.20293	2.63481e-05	0.00018142
AC068760.1	12.3345	-7.11734	1.7117	-4.15806	3.20966e-05	0.00021667
ZNF467	11.8156	-7.0554	1.72235	-4.09638	4.19659e-05	0.000277242
CUX2	31.0561	-6.99286	1.53021	-4.56988	4.88003e-06	3.87209e-05
HSD11B1	10.7984	-6.92539	1.74812	-3.96163	7.44387e-05	0.000462723
CXCL10	27.7022	-6.8352	1.54375	-4.42767	9.52564e-06	7.16077e-05
AP001781.2	9.18558	-6.69293	1.85958	-3.59916	0.000319251	0.00170601
OLFM1	24.5604	-6.64983	1.57918	-4.21094	2.54305e-05	0.000175421
KCNQ3	8.47387	-6.57584	1.8225	-3.60815	0.00030839	0.00165556
CXCL5	8.23493	-6.53428	1.83736	-3.55634	0.00037606	0.00198302
CYP7B1	7.98575	-6.48981	1.85491	-3.49873	0.000467485	0.0024065
AC004832.3	7.94991	-6.48394	1.84799	-3.50864	0.000450401	0.00232884
GJA10	7.72121	-6.44133	1.86134	-3.46059	0.000539	0.00273745
CXCL8	231.17	-6.29576	0.472331	-13.3291	1.56707e-40	1.37277e-38
CCL2	6.43946	-6.17934	1.93905	-3.18678	0.00143867	0.00653763
SIM1	17.7045	-6.17038	1.60848	-3.83615	0.000124978	0.000736408
GLI2	6.15956	-6.11572	1.94877	-3.13824	0.00169967	0.00753795
RIMBP3C	6.13396	-6.11024	1.98137	-3.08385	0.00204341	0.00886317
PPARG	79.9933	-6.02771	0.74057	-8.13929	3.97617e-16	9.78228e-15
ALDH1A1	5.63048	-5.98652	2.00519	-2.98552	0.002831	0.0116968
SIGLEC6	93.3695	-5.98505	0.677589	-8.83287	1.02024e-18	2.99646e-17
CCL4L2	5.40177	-5.92601	2.01258	-2.94448	0.00323494	0.0130944
PTPN13	72.3143	-5.8916	0.750063	-7.85481	4.00383e-15	9.05642e-14
ADGRG2	57.6961	-5.87857	0.835217	-7.03837	1.94508e-12	3.46796e-11
PGLYRP4	5.15771	-5.85897	2.05354	-2.8531	0.00432946	0.0167765
GVQW2	5.13723	-5.85376	2.03504	-2.87649	0.00402123	0.0157962
LGR6	5.13211	-5.85246	2.03647	-2.87382	0.00405538	0.0159015
IL17A	106.387	-5.84053	1.78223	-3.2771	0.00104879	0.00494537
VIPR1	54.474	-5.78571	0.843407	-6.85993	6.88958e-12	1.17316e-10
TMEM178B	25.636	-5.70511	1.19715	-4.76556	1.88326e-06	1.59982e-05
PROK2	37.5446	-5.6514	0.988225	-5.71874	1.07317e-08	1.27559e-07
SPOCK1	12.0413	-5.62094	1.68948	-3.32703	0.000877774	0.00423787
IL10	108.498	-5.61229	0.594911	-9.43382	3.95411e-21	1.38394e-19
F2RL1	23.2993	-5.58266	1.22312	-4.56429	5.01199e-06	3.96641e-05
ZBTB7C	11.5276	-5.55703	1.70033	-3.2682	0.00108232	0.00508608
BTG1P1	11.0139	-5.49015	1.7121	-3.20667	0.0013428	0.00616669
CLIC6	10.7717	-5.43614	1.71874	-3.16286	0.00156228	0.007009
RCAN2	74.6796	-5.43154	0.658856	-8.24388	1.6671e-16	4.21785e-15
CCL17	10.5226	-5.4013	1.72285	-3.13511	0.00171791	0.0076059
EPHB1	21.0707	-5.39547	1.23433	-4.37118	1.23577e-05	9.05617e-05
IFNLR1	19.7237	-5.3392	1.25613	-4.25053	2.13268e-05	0.000149886
CD200	10.0088	-5.32678	1.73686	-3.0669	0.00216294	0.00930966
RIC3	29.516	-5.30769	1.0162	-5.22307	1.75976e-07	1.75225e-06
RORC	183.067	-5.27183	0.42057	-12.535	4.80467e-36	3.51762e-34
ZACN	98.6426	-5.25621	1.1655	-4.50982	6.48829e-06	5.05033e-05
PLEK	193.942	-5.09339	0.382275	-13.3239	1.68142e-40	1.46448e-38
GPA33	84.1548	-5.08827	0.587946	-8.65431	4.95894e-18	1.40735e-16
MEOX1	67.6946	-5.08514	0.641366	-7.9286	2.21621e-15	5.15134e-14
COLGALT2	39.8762	-5.02966	0.839506	-5.99122	2.08279e-09	2.72579e-08
CCL3L1	7.9469	-5.00926	1.81552	-2.75913	0.00579546	0.0215481
FCER2	23.43	-4.94378	1.08059	-4.57509	4.76016e-06	3.78689e-05
ADGRB2	7.70477	-4.9351	1.81826	-2.7142	0.0066437	0.0242032
ATP1A3	7.68429	-4.93113	1.83015	-2.69438	0.00705189	0.0255002
DBH	7.43829	-4.91133	1.84383	-2.66365	0.00772979	0.02757
PNMA6A	7.46071	-4.8863	1.83236	-2.66667	0.0076606	0.0273877
PARD3	6.68756	-4.72123	1.87233	-2.52158	0.0116828	0.0393015
WDR63	12.839	-4.67837	1.34947	-3.46681	0.000526671	0.00268202
THY1	37.1533	-4.62459	0.783831	-5.89998	3.63554e-09	4.59139e-08
ADAM12	53.7967	-4.58182	0.651255	-7.03538	1.98725e-12	3.53899e-11
HS3ST1	83.3234	-4.54488	0.539061	-8.43111	3.42415e-17	9.1522e-16
IL4I1	92.0957	-4.52285	0.493692	-9.16128	5.12869e-20	1.67151e-18
GPR27	42.9687	-4.42718	0.709326	-6.24138	4.33731e-10	6.14317e-09
PEX5L	22.1011	-4.41709	1.00999	-4.3734	1.22329e-05	8.98509e-05
S1PR5	21.4914	-4.41083	0.991361	-4.44927	8.6164e-06	6.55859e-05
SIX3	15.5802	-4.39469	1.17939	-3.72622	0.000194371	0.00109546
PRDM11	15.331	-4.37071	1.18561	-3.68646	0.000227391	0.00126185
GCNT4	51.3077	-4.33351	0.640331	-6.76761	1.30924e-11	2.17561e-10
CREB3L3	40.578	-4.32286	0.735461	-5.87776	4.15858e-09	5.22148e-08
GTF2IRD1	55.9455	-4.31734	0.615622	-7.01297	2.33307e-12	4.13057e-11
MAF	2223.56	-4.25634	0.106517	-39.9592	0	0
LGMN	201.859	-4.24162	0.322195	-13.1648	1.39978e-39	1.18512e-37
HK3	9.7637	-4.22817	1.44523	-2.92561	0.0034378	0.0137976
ATP9A	18.6326	-4.19442	1.0428	-4.02226	5.76415e-05	0.000368745
TMEM272	9.47868	-4.18186	1.47019	-2.84443	0.00444905	0.0171522
ADCY1	58.2892	-4.14481	0.577968	-7.17134	7.42663e-13	1.3793e-11
KBTBD11	31.1817	-4.14241	0.789924	-5.24406	1.57081e-07	1.57967e-06
BMP4	8.14187	-4.03	1.53025	-2.63356	0.00844944	0.0297863
COL6A5	16.969	-4.00777	1.08609	-3.69009	0.000224171	0.00124718
MATN4	29.3239	-3.99951	0.835559	-4.78662	1.69612e-06	1.45389e-05
KCNK13	19.8973	-3.99754	1.00146	-3.99173	6.55923e-05	0.000414533
ALPK3	28.6271	-3.9893	0.810137	-4.92423	8.46926e-07	7.66278e-06
FCRL3	32.6166	-3.96828	0.770316	-5.15149	2.58425e-07	2.51376e-06
CXCL2	16.4246	-3.95692	1.09835	-3.6026	0.000315044	0.00168591
IGSF11	39.3519	-3.93606	0.683181	-5.76136	8.3437e-09	1.00676e-07
KCNH2	11.4294	-3.93181	1.30027	-3.02385	0.0024958	0.010533
ELOVL4	35.0542	-3.90561	0.728069	-5.36435	8.12417e-08	8.52644e-07
HSPE1-MOB4	14.2954	-3.83483	1.15776	-3.31228	0.000925375	0.00444839
WDR78	11.2833	-3.82012	1.28962	-2.96221	0.0030544	0.0124669
MSC	143.648	-3.79904	0.36492	-10.4106	2.21759e-25	1.01841e-23
WNT5B	100.136	-3.7883	0.42676	-8.87689	6.87569e-19	2.04717e-17
CHN1	10.1579	-3.75212	1.33626	-2.80793	0.00498611	0.0189148
TMOD1	76.1212	-3.73171	1.01013	-3.69429	0.000220503	0.00123083
MAP6	10.2366	-3.73032	1.29133	-2.88875	0.00386776	0.0152725
PZP	10.3154	-3.70869	1.37862	-2.69015	0.00714195	0.0257828
TLR3	13.5895	-3.6852	1.11932	-3.29234	0.000993559	0.00472908
MAOA	86.4544	-3.66375	0.45327	-8.08294	6.32224e-16	1.53302e-14
PLXDC1	111.044	-3.6615	0.395692	-9.25341	2.1744e-20	7.30664e-19
SHROOM2P1	9.97915	-3.6604	1.29039	-2.83667	0.0045587	0.0175393
SCAMP5	9.70437	-3.61656	1.31338	-2.75363	0.00589387	0.021839
IL1A	59.3852	-3.61553	0.568505	-6.35973	2.0211e-10	2.9537e-09
PRR5L	105.25	-3.61456	0.398173	-9.07785	1.10738e-19	3.51095e-18
FANK1	18.9513	-3.57865	0.932632	-3.83716	0.000124468	0.000733973
ZBED2	142.497	-3.57101	0.341801	-10.4476	1.50233e-25	7.0271e-24
GZMK	384.412	-3.53421	0.215616	-16.3912	2.21095e-60	3.64206e-58
PDCD1LG2	21.0442	-3.50928	0.903112	-3.88576	0.00010201	0.000617338
MMP23A	9.24378	-3.50407	1.36356	-2.56979	0.010176	0.0349778
STMN3	243.861	-3.47539	0.266336	-13.0489	6.44836e-39	5.28243e-37
ODAPH	60.5238	-3.46338	0.51795	-6.6867	2.28264e-11	3.67624e-10
AK5	224.462	-3.45759	0.285146	-12.1257	7.72111e-34	5.08754e-32
PRTFDC1	8.6974	-3.44365	1.34125	-2.56749	0.0102439	0.0351634
LZTFL1	118.828	-3.44283	0.381479	-9.02494	1.79788e-19	5.58337e-18
RELL2	365.338	-3.43206	0.219298	-15.6502	3.31144e-55	4.48079e-53
OTOF	89.7915	-3.41187	0.434206	-7.85773	3.9117e-15	8.87452e-14
FAM171A1	118.903	-3.39199	0.366367	-9.25844	2.07434e-20	7.00148e-19
IGHM	71.5455	-3.37795	0.467657	-7.22314	5.08023e-13	9.59986e-12
CCR6	90.7193	-3.37154	0.41837	-8.05875	7.70802e-16	1.86011e-14
MEGF6	115.453	-3.37038	0.386975	-8.70955	3.05071e-18	8.73979e-17
SOD1P3	16.4269	-3.36895	1.02455	-3.28824	0.00100818	0.00478662
AMIGO1	46.0906	-3.34441	0.591169	-5.65728	1.53789e-08	1.78733e-07
IL13	1512.55	-3.32539	0.112902	-29.4537	1.12806e-190	1.13972e-187
TCEAL9	13.3117	-3.31465	1.07073	-3.09569	0.00196357	0.00855358
IL22	95.9237	-3.31074	0.418022	-7.92	2.3751e-15	5.51219e-14
AC092718.3	13.0299	-3.30222	1.08081	-3.05531	0.00224826	0.00962155
EOMES	75.1301	-3.29991	0.462333	-7.13752	9.50286e-13	1.73304e-11
CCL4	263.542	-3.29737	0.245952	-13.4066	5.53483e-41	4.96333e-39
CD80	125.689	-3.28658	0.365691	-8.98733	2.53302e-19	7.77084e-18
ANPEP	85.6611	-3.25819	0.435994	-7.47302	7.83751e-14	1.57739e-12
CCL22	30.6645	-3.24129	0.719092	-4.50747	6.56046e-06	5.0914e-05
IL4	44.7657	-3.23669	0.597115	-5.42055	5.94166e-08	6.3817e-07
MRC2	84.9757	-3.23481	0.425489	-7.60259	2.90272e-14	6.06768e-13
BEX2	75.8665	-3.2122	0.457207	-7.02569	2.13007e-12	3.77999e-11
BCL2L14	26.167	-3.19718	0.811722	-3.93877	8.19021e-05	0.000505797
CHRNA9	9.69112	-3.17533	1.22592	-2.59016	0.00959303	0.0332171
CCL3	533.594	-3.16647	0.173362	-18.2651	1.57012e-74	3.39931e-72
FAAHP1	19.1004	-3.16612	0.878598	-3.6036	0.000313836	0.00168122
GZMH	134.728	-3.16592	0.334154	-9.47441	2.68265e-21	9.56601e-20
ADGRE4P	26.9605	-3.165	0.786314	-4.02512	5.69474e-05	0.000364921
KIF19	22.0458	-3.15941	0.846841	-3.73082	0.000190859	0.00107727
LPAR3	30.5443	-3.15826	0.718552	-4.3953	1.10617e-05	8.20562e-05
TCN1	9.38368	-3.15342	1.26839	-2.48615	0.0129133	0.0427576
CDO1	30.6781	-3.13694	0.706828	-4.43804	9.07799e-06	6.86854e-05
WFDC1	89.0953	-3.11925	0.409159	-7.62356	2.46776e-14	5.19428e-13
B4GALNT4	11.4048	-3.115	1.15649	-2.69349	0.00707086	0.0255627
CACNA1I	139.68	-3.11269	0.331176	-9.39891	5.51304e-21	1.90754e-19
ENPP6	47.9791	-3.10129	0.586047	-5.29189	1.21061e-07	1.24048e-06
ADGRE1	53.8564	-3.08347	0.5475	-5.63191	1.78223e-08	2.05241e-07
CAPN5	28.7866	-3.05355	0.721956	-4.22956	2.34152e-05	0.000162854
EMP1	63.7343	-3.05154	0.503252	-6.06364	1.33076e-09	1.7895e-08
PLXNA1	140.464	-3.0498	0.324556	-9.39684	5.62283e-21	1.94109e-19
CCR2	360.328	-3.0201	0.223439	-13.5164	1.25103e-41	1.14298e-39
EVC	100.78	-3.01268	0.379633	-7.93576	2.09204e-15	4.88518e-14
CLEC7A	10.6983	-3.01191	1.1883	-2.53465	0.0112561	0.0380603
AQP3	1493.04	-2.99042	0.120896	-24.7356	4.43492e-135	2.58505e-132
ABCG2	40.4415	-2.98239	0.599492	-4.97487	6.52907e-07	6.0224e-06
CAMSAP2	13.0154	-2.97617	1.0581	-2.81274	0.00491208	0.0186713
SOGA3	32.9176	-2.96256	0.72045	-4.11209	3.92091e-05	0.000260734
PIFO	16.8853	-2.95137	0.936795	-3.1505	0.00162994	0.00726788
TP53I11	31.8828	-2.95091	0.680339	-4.33742	1.44167e-05	0.000104389
IL26	98.3064	-2.94936	0.383852	-7.68359	1.54691e-14	3.33003e-13
LTB	10830.2	-2.93559	0.060501	-48.5213	0	0
IL21	24.938	-2.92702	0.764311	-3.82962	0.000128343	0.000754769
COL6A2	52.3364	-2.92583	0.529407	-5.52662	3.26458e-08	3.64589e-07
HPGDS	301.473	-2.92413	0.236248	-12.3774	3.46534e-35	2.44266e-33
CCR5	508.479	-2.92063	0.177039	-16.497	3.85402e-61	6.48974e-59
KCNMA1	12.558	-2.91657	1.07324	-2.71754	0.00657684	0.0239942
GJA3	12.5068	-2.91077	1.06893	-2.72306	0.00646806	0.0236429
ATP8A2	35.0756	-2.89505	0.656349	-4.41085	1.02967e-05	7.68326e-05
TMEM98	24.1885	-2.8874	0.757573	-3.81138	0.000138192	0.000804574
ST6GALNAC1	36.781	-2.88468	0.6247	-4.61771	3.88005e-06	3.13277e-05
GOLGA7B	462.949	-2.8805	0.187016	-15.4024	1.57719e-53	2.04294e-51
EBI3	42.293	-2.87842	0.57409	-5.01389	5.33393e-07	4.98371e-06
LGALSL	19.5345	-2.8654	0.867474	-3.30316	0.000956031	0.00457344
PLCL1	75.521	-2.82615	0.434521	-6.50405	7.8188e-11	1.19812e-09
SLC22A17	15.8566	-2.81586	0.955737	-2.94627	0.00321631	0.0130295
ETV7	188.783	-2.79831	0.277522	-10.0832	6.557e-24	2.76032e-22
DAB1	11.4979	-2.79293	1.09764	-2.54449	0.0109437	0.0371932
SSTR3	117.518	-2.78843	0.34765	-8.02079	1.05067e-15	2.50755e-14
AL669813.2	16.4308	-2.7884	1.02365	-2.72396	0.00645036	0.0235896
KLRG1	109.374	-2.78574	0.367287	-7.58464	3.33419e-14	6.94088e-13
ZNF365	17.364	-2.78252	0.89936	-3.09389	0.0019755	0.00859813
RRAGD	317.678	-2.78158	0.215188	-12.9263	3.19771e-38	2.53724e-36
ITGA3	149.079	-2.77751	0.309273	-8.98077	2.68877e-19	8.19885e-18
IGFBP3	38.2669	-2.77747	0.608202	-4.56669	4.95483e-06	3.92527e-05
FAM167A	26.1452	-2.77038	0.732111	-3.7841	0.000154264	0.000889602
PLA2G4C	69.4478	-2.76842	0.528711	-5.23618	1.63938e-07	1.64427e-06
PRG4	46.3687	-2.75613	0.628357	-4.38625	1.1532e-05	8.52524e-05
CDK18	16.8452	-2.73192	0.91094	-2.99902	0.00270852	0.0112583
AL096711.2	109.342	-2.72174	0.375987	-7.23891	4.52291e-13	8.60034e-12
GATM	12.3955	-2.71309	1.07533	-2.52303	0.0116347	0.0391745
RASGRP3	136.307	-2.70636	0.318495	-8.49735	1.93973e-17	5.24003e-16
ST8SIA1	53.086	-2.70546	0.513719	-5.26642	1.3911e-07	1.41207e-06
DDR1	36.3722	-2.69971	0.637899	-4.2322	2.31419e-05	0.000161323
GLB1L2	28.5117	-2.68985	0.699781	-3.84385	0.000121119	0.000716193
CARD17	28.1	-2.6847	0.721224	-3.72243	0.000197319	0.00111042
ACE	14.1919	-2.68322	0.990022	-2.71026	0.00672301	0.0244451
DACT1	127.823	-2.67844	0.339066	-7.89948	2.80063e-15	6.47005e-14
CA2	18.939	-2.67687	0.909942	-2.94181	0.00326303	0.0131905
GLDC	14.5697	-2.67415	0.985572	-2.71329	0.00666184	0.0242576
LTA	712.763	-2.66074	0.14682	-18.1225	2.11845e-73	4.45905e-71
NEFL	29.6881	-2.65981	0.679556	-3.91404	9.07648e-05	0.00055555
SLC25A4	77.9653	-2.65705	0.450423	-5.899	3.65721e-09	4.6149e-08
HSD17B14	53.6946	-2.65539	0.528709	-5.0224	5.10307e-07	4.78275e-06
STON2	15.7422	-2.64972	0.926959	-2.85851	0.00425642	0.0165612
FCMR	1068.72	-2.6438	0.136216	-19.4089	6.48766e-84	1.69518e-81
TNFAIP2	25.6163	-2.63499	0.739337	-3.56399	0.000365262	0.00193348
INSR	23.0536	-2.61248	0.828092	-3.15482	0.001606	0.00717326
ARHGAP31	187.921	-2.60724	0.273282	-9.54046	1.42195e-21	5.16779e-20
JDP2	28.7035	-2.59491	0.680222	-3.8148	0.000136295	0.000796283
GJB2	220.019	-2.55175	0.258351	-9.87705	5.23528e-23	2.07698e-21
IL24	182.632	-2.54566	0.272749	-9.33333	1.02596e-20	3.51773e-19
B3GAT1	31.66	-2.53246	0.669412	-3.78311	0.000154879	0.00089213
MAP1LC3A	34.0696	-2.53198	0.631107	-4.01196	6.02157e-05	0.000383916
NEO1	100.63	-2.53181	0.376598	-6.72284	1.78214e-11	2.91038e-10
CELF6	22.5799	-2.52571	0.763942	-3.30615	0.000945884	0.00453205
PLEKHG3	465.058	-2.51028	0.176874	-14.1925	1.01976e-45	1.07323e-43
PTPRO	89.9827	-2.50726	0.418673	-5.9886	2.11661e-09	2.76767e-08
AC246785.2	34.5166	-2.50392	0.649785	-3.85346	0.00011646	0.000691595
ZNF532	22.3428	-2.49743	0.763453	-3.27123	0.00107081	0.00503684
KCNA2	28.6871	-2.49286	0.678382	-3.67472	0.000238108	0.00131339
AC105052.3	31.7224	-2.49121	0.64334	-3.87231	0.00010781	0.000647165
KIAA0408	167.389	-2.47692	0.30096	-8.23004	1.87144e-16	4.71908e-15
CTTNBP2NL	13.907	-2.47406	0.984316	-2.51348	0.0119547	0.0400208
LRRN2	27.1052	-2.46217	0.7198	-3.42062	0.00062478	0.00311896
AFF3	17.0557	-2.44397	0.872852	-2.79998	0.00511055	0.0193239
PPFIA3	42.2078	-2.44311	0.57354	-4.25969	2.04709e-05	0.000144229
ARHGEF11	379.194	-2.43457	0.193118	-12.6066	1.94075e-36	1.43473e-34
NDRG2	53.8835	-2.43175	0.48987	-4.96407	6.90299e-07	6.34029e-06
THBS4	34.6946	-2.42787	0.638592	-3.80192	0.000143579	0.000834016
HIST1H2BK	171.68	-2.41962	0.313451	-7.71928	1.16985e-14	2.53998e-13
PODXL2	93.1853	-2.41805	0.405853	-5.95794	2.55445e-09	3.30313e-08
SARDH	54.1234	-2.41583	0.519232	-4.6527	3.27618e-06	2.67658e-05
BEX3	159.391	-2.41514	0.29197	-8.27188	1.31862e-16	3.36992e-15
ZNF629	25.3749	-2.41448	0.807646	-2.98953	0.00279405	0.0115725
HLA-DOA	215.653	-2.4047	0.255831	-9.39959	5.47772e-21	1.89965e-19
ZNF594	47.658	-2.40334	0.557541	-4.3106	1.62814e-05	0.000116775
RAB15	87.1397	-2.40084	0.397517	-6.03959	1.54507e-09	2.0558e-08
NEURL1B	69.7826	-2.39835	0.492357	-4.87116	1.10946e-06	9.86149e-06
ZNF239	13.4362	-2.39792	0.977118	-2.45408	0.0141246	0.0461533
PNMA3	45.9462	-2.38258	0.54706	-4.35524	1.32921e-05	9.68469e-05
CEBPD	49.7698	-2.38217	0.552048	-4.31516	1.5949e-05	0.000114771
GPAT3	176.347	-2.36809	0.275332	-8.60087	7.91121e-18	2.21616e-16
ZDHHC23	141.437	-2.36431	0.312054	-7.57659	3.54757e-14	7.35477e-13
EHD3	34.054	-2.36158	0.611329	-3.86302	0.000111992	0.000669104
BFSP2	14.3973	-2.35768	0.967659	-2.43648	0.0148311	0.0480987
CXCR6	210.598	-2.35527	0.260669	-9.03549	1.6327e-19	5.11232e-18
ATP6V0A1	145.42	-2.33811	0.301094	-7.76539	8.13952e-15	1.78774e-13
RTN4R	24.5304	-2.33743	0.739545	-3.16064	0.00157424	0.00705429
IL17RB	2828.12	-2.33408	0.0827287	-28.2137	3.97036e-175	3.53946e-172
ALS2CL	107.787	-2.3292	0.363137	-6.41411	1.41649e-10	2.10874e-09
BTLA	55.1313	-2.32316	0.484231	-4.79762	1.60559e-06	1.38254e-05
CLIC2	28.6676	-2.31011	0.666477	-3.46615	0.00052797	0.00268773
CD79A	125.91	-2.30776	0.744941	-3.09792	0.00194887	0.00849685
HKDC1	142.526	-2.30044	0.321918	-7.14604	8.93199e-13	1.63681e-11
TSHZ2	18.2066	-2.29264	0.842075	-2.72261	0.00647681	0.0236635
TCEAL4	46.6545	-2.28561	0.530768	-4.30624	1.66053e-05	0.000118873
MCOLN3	351.326	-2.28173	0.209709	-10.8805	1.4283e-27	7.14384e-26
TNFRSF1A	374.937	-2.27572	0.197523	-11.5213	1.03041e-30	6.00609e-29
SLC5A10	45.1919	-2.27132	0.548669	-4.13969	3.47772e-05	0.000233724
ACTL10	37.5305	-2.26335	0.580788	-3.89704	9.73764e-05	0.000592191
TCF3P1	18.9114	-2.25926	0.87651	-2.57756	0.00995005	0.0343336
DSE	57.6069	-2.2491	0.485579	-4.63179	3.62515e-06	2.94265e-05
CMTM8	77.0145	-2.24458	0.414042	-5.42114	5.92207e-08	6.36969e-07
HDAC11	25.4932	-2.24424	0.754341	-2.97511	0.00292888	0.0120225
NAP1L2	22.4418	-2.244	0.759037	-2.95638	0.00311271	0.0126639
GABBR1	272.156	-2.23794	0.242834	-9.21591	3.08655e-20	1.0258e-18
NCKAP5L	119.244	-2.22683	0.337212	-6.60364	4.01173e-11	6.33311e-10
IFI44L	275.933	-2.21592	0.227404	-9.74438	1.94961e-22	7.53734e-21
ASB2	530.459	-2.21548	0.162011	-13.6749	1.43445e-42	1.3587e-40
B3GALT2	45.8591	-2.21497	0.527744	-4.19705	2.70416e-05	0.000185858
NPAS2	21.8647	-2.20872	0.760109	-2.9058	0.00366315	0.0145939
CDC42BPB	19.0081	-2.20775	0.828362	-2.6652	0.0076943	0.0274758
SEMA5A	23.1435	-2.20723	0.734099	-3.00672	0.00264087	0.0110376
GPRASP1	22.8341	-2.2026	0.740763	-2.97342	0.00294497	0.012082
OR2I1P	17.5417	-2.19027	0.840363	-2.60634	0.00915155	0.0318832
EVC2	34.4684	-2.17189	0.607143	-3.57723	0.000347258	0.00184397
CAPN3	39.2638	-2.1706	0.587635	-3.69379	0.000220933	0.00123233
AC119396.1	74.4204	-2.15752	0.417584	-5.16667	2.383e-07	2.32846e-06
AARD	32.6465	-2.1555	0.622968	-3.46005	0.000540078	0.002742
ABCA11P	23.5652	-2.1525	0.725949	-2.96508	0.00302606	0.0123745
TMEM45B	27.0409	-2.15011	0.697761	-3.08143	0.00206005	0.00891783
CLEC18A	15.7626	-2.14876	0.8846	-2.42908	0.0151372	0.0489344
NCKAP1	78.02	-2.14772	0.423727	-5.06864	4.00659e-07	3.81167e-06
CARMIL1	59.6834	-2.13416	0.465838	-4.58133	4.62023e-06	3.68912e-05
CORO7-PAM16	21.1262	-2.12625	0.810535	-2.62327	0.00870898	0.0304945
SUSD4	151.588	-2.09226	0.291627	-7.17444	7.26041e-13	1.35008e-11
H1F0	439.819	-2.09176	0.178556	-11.7148	1.06991e-31	6.61814e-30
TJP3	28.2804	-2.08733	0.675845	-3.08847	0.00201187	0.00874137
2021-09-03	56.0586	-2.07842	0.493478	-4.21177	2.53375e-05	0.000174859
TSPAN13	24.75	-2.07737	0.719749	-2.88625	0.00389867	0.0153785
LACC1	82.4937	-2.06556	0.392178	-5.26689	1.38758e-07	1.40944e-06
AL121594.1	41.3367	-2.05861	0.686259	-2.99976	0.00270193	0.011237
EDARADD	34.7238	-2.05272	0.593895	-3.45637	0.000547495	0.00277687
RENBP	318.963	-2.04377	0.216044	-9.45997	3.0803e-21	1.0907e-19
PLS3	30.1352	-2.03872	0.676209	-3.01493	0.00257041	0.0107908
CBLN3	60.125	-2.03829	0.481804	-4.23055	2.33122e-05	0.000162361
ARRDC5	22.4428	-2.03627	0.761147	-2.67527	0.00746694	0.0268128
PPP2R2B	91.4045	-2.0326	0.374527	-5.4271	5.72755e-08	6.17801e-07
SECTM1	156.311	-2.02836	0.283943	-7.14354	9.09546e-13	1.66475e-11
EPB41L3	29.455	-2.02767	0.644577	-3.14574	0.0016567	0.00737365
ACTR3C	34.5777	-2.02656	0.601109	-3.37138	0.000747937	0.00367303
IKZF3	735.457	-2.01708	0.148904	-13.5461	8.35366e-42	7.7195e-40
SNTA1	160.012	-2.00418	0.288563	-6.94536	3.77498e-12	6.59099e-11
SIK1B	400.59	-1.99643	0.192421	-10.3753	3.21095e-25	1.4397e-23
SLC26A11	179.813	-1.99067	0.271824	-7.32339	2.41778e-13	4.67962e-12
CXCR1	30.2207	-1.9829	0.659203	-3.00803	0.00262946	0.0110019
IFNG	688.485	-1.98238	0.146256	-13.5542	7.48139e-42	6.99879e-40
ST8SIA6	21.2643	-1.97827	0.759807	-2.60364	0.00922391	0.032091
NRN1	236.899	-1.97433	0.241729	-8.16755	3.14716e-16	7.83174e-15
IL6R	274.284	-1.96977	0.231086	-8.524	1.54138e-17	4.17882e-16
ATP1A4	20.049	-1.96066	0.780319	-2.51264	0.0119833	0.0400987
NTRK2	282.69	-1.95785	0.213007	-9.19147	3.87502e-20	1.27665e-18
HIST1H1C	966.3	-1.95006	0.12299	-15.8554	1.28925e-56	1.82604e-54
RDH10	599.544	-1.94889	0.150794	-12.9241	3.28964e-38	2.58314e-36
TNFSF13B	267.066	-1.94169	0.222128	-8.74133	2.30383e-18	6.62514e-17
BHLHB9	42.0313	-1.93581	0.580465	-3.33493	0.0008532	0.00412733
HIST1H4H	27.9996	-1.92068	0.671893	-2.85861	0.00425505	0.0165602
PDCD1	76.911	-1.91872	0.399786	-4.79936	1.59171e-06	1.37137e-05
CCR4	591.353	-1.9184	0.175172	-10.9515	6.53428e-28	3.32306e-26
RAB3A	39.4224	-1.91726	0.65676	-2.91927	0.00350856	0.0140556
TMEM217	27.4103	-1.89697	0.665919	-2.84866	0.00439044	0.0169694
ANKRD36BP2	63.0973	-1.89613	0.474336	-3.99744	6.40314e-05	0.000405684
PYHIN1	341.858	-1.89308	0.213871	-8.85151	8.63438e-19	2.55076e-17
CEMP1	79.3555	-1.8882	0.431329	-4.37763	1.19978e-05	8.84371e-05
CTSF	44.4432	-1.88149	0.528084	-3.56286	0.000366833	0.00194044
GBP1	4107.9	-1.87932	0.0758985	-24.761	2.36068e-135	1.43104e-132
RARRES3	581.012	-1.87573	0.157478	-11.911	1.037e-32	6.60323e-31
GPR183	684.382	-1.87013	0.144693	-12.9249	3.25896e-38	2.57237e-36
GBP4	2778.74	-1.86676	0.089182	-20.932	2.73861e-97	8.83055e-95
VSTM4	29.0139	-1.86389	0.759332	-2.45464	0.0141027	0.0461014
HLA-DQB2	44.6253	-1.86293	0.537335	-3.46699	0.000526325	0.00268116
TRPC1	42.0243	-1.86254	0.583909	-3.18978	0.00142381	0.00648176
CCR7	1721.57	-1.8621	0.0965135	-19.2937	6.06688e-83	1.53239e-80
OLAH	28.8104	-1.85589	0.646166	-2.87216	0.00407674	0.0159687
AIM2	88.9029	-1.8515	0.369065	-5.01673	5.25579e-07	4.91624e-06
LRP12	56.0222	-1.85092	0.489983	-3.77752	0.0001584	0.000909992
TGFBR3	335.636	-1.85085	0.199851	-9.26113	2.02283e-20	6.84285e-19
TIGIT	993.285	-1.84703	0.119499	-15.4565	6.82507e-54	9.07316e-52
LDHAL6CP	30.9144	-1.84127	0.624586	-2.94799	0.00319847	0.0129607
ALDH5A1	40.7308	-1.83707	0.54319	-3.38201	0.000719585	0.0035476
AL603766.1	22.0424	-1.83171	0.733739	-2.49641	0.0125458	0.0416955
ENPP2	36.1821	-1.83048	0.57412	-3.18832	0.001431	0.00650863
SORBS3	268.408	-1.83033	0.242784	-7.53894	4.73819e-14	9.79635e-13
ADTRP	103.188	-1.82906	0.397944	-4.59627	4.3012e-06	3.4471e-05
NFIX	31.3409	-1.81941	0.666128	-2.73132	0.00630815	0.0231477
NETO2	289.306	-1.81903	0.220025	-8.26738	1.36938e-16	3.49375e-15
TNFRSF9	92.5836	-1.81248	0.374062	-4.8454	1.26359e-06	1.10884e-05
FLVCR2	55.8065	-1.80175	0.529395	-3.40341	0.000665499	0.00330352
XPNPEP2	41.0983	-1.80109	0.598429	-3.0097	0.00261503	0.0109568
SLC26A4	46.3644	-1.79723	0.513946	-3.49693	0.000470651	0.00242033
AUTS2	382.559	-1.7959	0.183926	-9.76424	1.60306e-22	6.22932e-21
SLC38A7	348.615	-1.79406	0.192107	-9.33886	9.73798e-21	3.34646e-19
HEMGN	66.161	-1.78669	0.468403	-3.81443	0.000136496	0.000797145
AC009237.3	41.7132	-1.78336	0.538456	-3.31199	0.000926333	0.00444917
FBXO10	88.0581	-1.78054	0.380582	-4.67847	2.8902e-06	2.38308e-05
MBOAT2	94.2975	-1.77993	0.402958	-4.41716	1.00007e-05	7.4891e-05
MAPK11	117.131	-1.77783	0.323078	-5.50281	3.73791e-08	4.13453e-07
CTSL	90.0219	-1.77716	0.388327	-4.57647	4.72893e-06	3.76599e-05
IFI27	49.1738	-1.77476	0.495154	-3.58426	0.000338035	0.00179751
EPHA1	63.6994	-1.77163	0.43548	-4.06821	4.73748e-05	0.000308537
SLC9A4	28.0538	-1.76873	0.712086	-2.48387	0.0129962	0.0429661
GCNT2	41.8064	-1.76655	0.550914	-3.20658	0.00134324	0.00616687
CTLA4	681.253	-1.76516	0.1437	-12.2836	1.10921e-34	7.71107e-33
PKIG	76.1888	-1.76111	0.39646	-4.44209	8.90878e-06	6.76755e-05
NPDC1	412.987	-1.75992	0.177582	-9.91044	3.74977e-23	1.51541e-21
PLAT	50.5771	-1.7597	0.486403	-3.61778	0.000297146	0.00159974
EXOC6B	194.544	-1.75856	0.25482	-6.9012	5.15641e-12	8.88015e-11
ULBP1	23.3098	-1.75826	0.71126	-2.47203	0.0134348	0.0442328
MT1F	62.6332	-1.75699	0.440587	-3.98784	6.66785e-05	0.000420171
SHISA2	27.1957	-1.75696	0.685591	-2.56269	0.0103866	0.0355806
PICK1	132.89	-1.75563	0.303091	-5.7924	6.93864e-09	8.4462e-08
GIMAP7	1089.82	-1.74687	0.123315	-14.1659	1.48991e-45	1.55722e-43
GGT7	147.644	-1.7448	0.308127	-5.6626	1.49098e-08	1.73547e-07
HIVEP3	256.281	-1.7386	0.221409	-7.85244	4.08018e-15	9.21537e-14
SMAD9	28.7494	-1.73388	0.669415	-2.59014	0.00959362	0.0332171
CYFIP1	246.579	-1.7336	0.234241	-7.40096	1.35204e-13	2.65858e-12
DSTNP1	28.5664	-1.72903	0.705002	-2.45252	0.014186	0.0463337
SNX24	76.478	-1.71903	0.410454	-4.18813	2.81266e-05	0.000192268
GRAPL	43.6405	-1.71671	0.53253	-3.2237	0.00126548	0.00584171
CTIF	56.9905	-1.71132	0.461839	-3.70546	0.000211009	0.00118195
DBNDD2	218.991	-1.70856	0.236626	-7.22048	5.18049e-13	9.76498e-12
HIST1H4I	172.967	-1.70315	0.267613	-6.36423	1.96277e-10	2.87398e-09
SMARCD3	49.2685	-1.70294	0.502971	-3.38577	0.000709801	0.00350278
EPAS1	163.781	-1.70058	0.278856	-6.09842	1.07125e-09	1.45213e-08
TSHR	44.7741	-1.6909	0.516225	-3.2755	0.00105474	0.00497032
GPR63	51.0721	-1.68965	0.493427	-3.42431	0.000616354	0.00308584
ITGA10	37.0653	-1.68822	0.574483	-2.93867	0.00329619	0.0132863
LRRC69	28.3438	-1.68584	0.664841	-2.5357	0.0112222	0.037988
PLD1	35.7347	-1.68565	0.577455	-2.9191	0.00351048	0.0140596
IL3RA	556.096	-1.68228	0.153116	-10.9869	4.41735e-28	2.26932e-26
WDFY4	49.1502	-1.67716	0.497691	-3.36987	0.000752026	0.00368953
DUSP8	30.3351	-1.67681	0.621506	-2.69798	0.00697617	0.0252657
FAM13A	808.136	-1.66675	0.147706	-11.2842	1.5701e-29	8.78041e-28
INSL3	47.75	-1.66421	0.513618	-3.24017	0.0011946	0.00555003
OSBP2	71.4084	-1.65822	0.427756	-3.87656	0.000105944	0.000637386
TBXAS1	323.217	-1.64946	0.203287	-8.11395	4.90018e-16	1.19393e-14
LAG3	561.103	-1.64935	0.16586	-9.94422	2.67251e-23	1.09465e-21
HIST1H2AC	235.451	-1.64553	0.234109	-7.02891	2.08158e-12	3.69828e-11
SIK1	240.367	-1.64326	0.549706	-2.98935	0.00279574	0.0115732
RBM47	44.7852	-1.64216	0.512444	-3.20457	0.00135266	0.00620445
KLF3	613.189	-1.63768	0.147656	-11.0911	1.38498e-28	7.4022e-27
GIMAP4	2530.35	-1.63579	0.0868677	-18.8309	4.21769e-79	9.83372e-77
WDR97	29.2763	-1.62888	0.65903	-2.47164	0.0134496	0.044272
HIST2H2AA4	427.53	-1.62646	0.653758	-2.48787	0.0128511	0.0425794
PCSK6	84.7008	-1.62246	0.375547	-4.32025	1.55851e-05	0.000112312
SCPEP1	387.432	-1.62109	0.183586	-8.83014	1.0454e-18	3.06442e-17
BCL7A	93.5327	-1.62059	0.362485	-4.47078	7.79349e-06	5.9712e-05
DNM1P47	100.521	-1.61916	0.34739	-4.66092	3.14806e-06	2.57886e-05
IL17RE	44.92	-1.61677	0.512281	-3.15603	0.00159932	0.00715189
CLIC4	305.405	-1.61478	0.205414	-7.86113	3.80698e-15	8.65111e-14
PTGDR2	931.181	-1.60862	0.124069	-12.9655	1.92074e-38	1.54834e-36
ANK1	137.938	-1.60753	0.309802	-5.18888	2.11564e-07	2.08333e-06
CHI3L2	688.307	-1.60391	0.141535	-11.3322	9.08543e-30	5.13768e-28
MYOF	44.3682	-1.60206	0.54047	-2.9642	0.00303472	0.0124066
OBSCN	514.848	-1.60168	0.169428	-9.45348	3.27744e-21	1.15511e-19
VSIG1	184.38	-1.59699	0.260499	-6.13049	8.76104e-10	1.20048e-08
NUDT7	46.206	-1.59267	0.512016	-3.11059	0.00186715	0.00818771
IRS1	104.974	-1.58557	0.346031	-4.58216	4.60202e-06	3.67652e-05
IGSF3	49.5884	-1.58541	0.496236	-3.19486	0.00139897	0.00638841
CCDC65	112.457	-1.58421	0.335115	-4.72736	2.27454e-06	1.90551e-05
PEPD	533.662	-1.5825	0.163208	-9.69619	3.12959e-22	1.19168e-20
CEACAM1	658.604	-1.58072	0.141115	-11.2016	4.00427e-29	2.21477e-27
KLHL3	205.155	-1.57673	0.268663	-5.8688	4.3895e-09	5.49322e-08
DTX3	297.638	-1.57543	0.209071	-7.5354	4.86824e-14	1.00378e-12
GRN	962.963	-1.57532	0.14172	-11.1157	1.05212e-28	5.67435e-27
USP27X	34.9422	-1.57517	0.594754	-2.64845	0.00808624	0.0286392
IL15	54.8307	-1.57306	0.478085	-3.29033	0.00100069	0.00475556
BIRC3	1594	-1.56546	0.101387	-15.4405	8.74712e-54	1.15272e-51
CLUHP3	278.532	-1.56231	0.225072	-6.9414	3.88244e-12	6.77081e-11
STRIP2	328.088	-1.5603	0.201474	-7.74443	9.60125e-15	2.09664e-13
SLC6A9	46.7795	-1.55412	0.513074	-3.02903	0.00245338	0.0103742
DHFR2	128.066	-1.55293	0.320989	-4.83796	1.3118e-06	1.14584e-05
MMP9	34.3549	-1.54888	0.613565	-2.5244	0.0115895	0.0390394
TMOD2	204.725	-1.54578	0.251634	-6.143	8.09784e-10	1.11465e-08
GIMAP5	2393.05	-1.54407	0.0844069	-18.2932	9.37172e-75	2.05838e-72
LRIG1	574.891	-1.54304	0.160898	-9.59014	8.79641e-22	3.25145e-20
NPC2	1931.32	-1.54031	0.091864	-16.7672	4.23805e-63	7.55619e-61
HIST2H2BE	221.922	-1.5391	0.250739	-6.13828	8.34218e-10	1.14412e-08
BRI3	464.225	-1.53822	0.167573	-9.17942	4.3341e-20	1.4248e-18
OCLN	40.502	-1.53595	0.55021	-2.79156	0.00524541	0.0197655
CKAP4	173.469	-1.53246	0.262691	-5.8337	5.42131e-09	6.67425e-08
UST	75.7388	-1.53107	0.406244	-3.76885	0.000164003	0.000938621
RPP40	62.6685	-1.53073	0.449396	-3.40619	0.000658766	0.00327216
FMNL2	68.097	-1.53058	0.416667	-3.67338	0.000239361	0.00131957
CXCR4	3978.27	-1.52404	0.0762146	-19.9967	5.88806e-89	1.71603e-86
ITSN1	57.1336	-1.5181	0.46206	-3.28551	0.00101798	0.00482864
FAM120C	145.618	-1.5169	0.307428	-4.93416	8.04962e-07	7.31366e-06
ZC2HC1A	247.999	-1.50885	0.224042	-6.73469	1.64276e-11	2.6973e-10
FAM241B	65.9244	-1.50771	0.424557	-3.55126	0.000383388	0.00201745
GNPDA1	1218.98	-1.50759	0.11498	-13.1117	2.82237e-39	2.35017e-37
C11orf95	52.5672	-1.49463	0.47065	-3.17568	0.00149483	0.00675036
PBXIP1	2424.22	-1.49264	0.0918293	-16.2545	2.07697e-59	3.17944e-57
CFAP44	98.0215	-1.48823	0.356445	-4.17521	2.97711e-05	0.000202568
EPHX2	95.1747	-1.4875	0.359653	-4.13593	3.53515e-05	0.000237163
C4orf48	115.965	-1.47742	0.352704	-4.18885	2.80374e-05	0.000191918
PTGIR	58.6917	-1.47536	0.449736	-3.2805	0.00103622	0.00489067
PRUNE2	34.5324	-1.47511	0.581198	-2.53805	0.0111474	0.0377516
ZBTB9	112.471	-1.47071	0.336608	-4.36922	1.24689e-05	9.13318e-05
HPSE	428.671	-1.4686	0.178698	-8.21831	2.06391e-16	5.17856e-15
ANK3	235.327	-1.46671	0.232967	-6.29578	3.05854e-10	4.4061e-09
TP53INP1	839.579	-1.46	0.13274	-10.9989	3.86644e-28	1.99306e-26
SLC41A2	76.2506	-1.45733	0.401194	-3.63247	0.000280719	0.0015232
LDLRAP1	857.185	-1.45687	0.133111	-10.9447	7.04244e-28	3.56951e-26
GCSAM	129.408	-1.45202	0.307997	-4.71441	2.42418e-06	2.01417e-05
KLHL29	114.381	-1.4504	0.320578	-4.52432	6.05886e-06	4.74288e-05
TSPYL5	76.0891	-1.44564	0.398639	-3.62644	0.000287355	0.0015542
MX1	1032.55	-1.43674	0.119819	-11.9909	3.96622e-33	2.57975e-31
RELB	360.709	-1.43416	0.18811	-7.62404	2.45864e-14	5.1823e-13
TXLNGY	1142.43	-1.43163	0.123521	-11.5902	4.62003e-31	2.75656e-29
LY96	172.636	-1.43134	0.301436	-4.7484	2.05035e-06	1.72628e-05
ZNF691	73.3154	-1.4292	0.400986	-3.56422	0.000364942	0.00193246
ALDH4A1	40.8432	-1.42427	0.569002	-2.50311	0.0123107	0.0410693
SLC5A5	97.3113	-1.42053	0.347634	-4.08629	4.38332e-05	0.000287769
STON1	48.6454	-1.42017	0.48915	-2.90334	0.00369205	0.0146627
RRS1	402.261	-1.4196	0.183575	-7.73307	1.04986e-14	2.2893e-13
COL5A2	111.747	-1.41955	0.329536	-4.30772	1.64948e-05	0.000118137
NRIP3	62.0018	-1.41727	0.451292	-3.14047	0.00168679	0.00748777
EPB41L2	179.921	-1.41683	0.266098	-5.32448	1.0124e-07	1.04659e-06
MYO5C	80.0437	-1.40506	0.385496	-3.6448	0.000267597	0.00145722
CD28	2331.96	-1.39703	0.0873038	-16.002	1.23797e-57	1.80399e-55
C17orf51	46.4946	-1.39205	0.499228	-2.78841	0.00529668	0.0199432
C1orf54	48.0089	-1.38826	0.523654	-2.65111	0.00802283	0.0284401
IL27RA	807.159	-1.38182	0.135868	-10.1703	2.69142e-24	1.15222e-22
SLC35D2	421.347	-1.3784	0.176931	-7.79062	6.6682e-15	1.4796e-13
ST5	43.0629	-1.37793	0.533089	-2.5848	0.00974347	0.0336821
FHIT	209.929	-1.37715	0.242861	-5.67053	1.4236e-08	1.66342e-07
TNFRSF25	990.899	-1.37617	0.120338	-11.4359	2.76807e-30	1.59506e-28
DENND2D	2589.95	-1.37069	0.0826143	-16.5915	8.03064e-62	1.36746e-59
PLEKHA1	208.177	-1.36981	0.25092	-5.45915	4.78417e-08	5.20489e-07
ADAMTS17	54.4665	-1.36688	0.469509	-2.9113	0.00359933	0.0143585
TRPS1	70.2533	-1.36474	0.412067	-3.31193	0.000926532	0.00444917
TMEM150A	79.6298	-1.3538	0.383161	-3.53324	0.000410498	0.00214817
IL6ST	1384.31	-1.35239	0.11737	-11.5224	1.01718e-30	5.9519e-29
NBPF20	77.5822	-1.34768	0.387361	-3.47913	0.000503044	0.00256948
PTRH1	69.4456	-1.34679	0.40943	-3.28944	0.00100389	0.00476924
SEC11C	1036.44	-1.3397	0.115343	-11.615	3.45833e-31	2.08808e-29
SH3BP5	2018.81	-1.33391	0.092621	-14.4018	5.04168e-47	5.45762e-45
TNFAIP8L2	298.382	-1.33058	0.2043	-6.51287	7.37296e-11	1.13324e-09
TRMT5	100.72	-1.32743	0.400428	-3.31504	0.000916296	0.0044084
PXDC1	99.599	-1.32572	0.345174	-3.84072	0.000122672	0.000724231
TAF4B	190.619	-1.32256	0.252307	-5.24188	1.58951e-07	1.59742e-06
NBPF15	777.727	-1.32021	0.137501	-9.60145	7.88258e-22	2.9208e-20
AP000812.5	52.8459	-1.31974	0.467423	-2.82343	0.00475122	0.0181418
TRAV22	56.7838	-1.3147	0.46089	-2.85252	0.00433743	0.0167945
BCORP1	145.869	-1.31412	0.284392	-4.6208	3.82268e-06	3.09139e-05
CPNE2	47.5226	-1.31185	0.514725	-2.54865	0.0108142	0.0368289
LMTK3	75.6907	-1.30288	0.396967	-3.28208	0.00103045	0.00487104
PTGIS	154.265	-1.30125	0.294352	-4.4207	9.83795e-06	7.3736e-05
LAMP3	59.8874	-1.29932	0.442102	-2.93897	0.00329303	0.0132799
ZFP3	116.308	-1.29859	0.317796	-4.08623	4.38441e-05	0.000287769
PHC1	725.961	-1.29611	0.144298	-8.98217	2.65473e-19	8.11137e-18
ILDR2	51.0012	-1.29205	0.478902	-2.69794	0.00697704	0.0252657
HIST1H2BG	43.5269	-1.28385	0.529885	-2.42288	0.0153981	0.0496015
DHRS2	54.3646	-1.28368	0.462964	-2.77274	0.0055587	0.0207851
GVINP1	928.857	-1.28287	0.128491	-9.98415	1.78826e-23	7.38451e-22
CYP4V2	547.614	-1.28197	0.159117	-8.05679	7.83236e-16	1.88412e-14
FHL1	361.692	-1.28075	0.189712	-6.75103	1.46798e-11	2.42345e-10
FOXP3	1236.84	-1.28038	0.110927	-11.5426	8.04929e-31	4.76512e-29
OAS1	674.892	-1.27979	0.140531	-9.1068	8.48498e-20	2.7186e-18
CTU1	76.7819	-1.27857	0.434253	-2.94429	0.00323694	0.0130971
SLC38A6	82.3641	-1.27665	0.393132	-3.24738	0.00116473	0.0054262
FAAH	42.1122	-1.27421	0.520661	-2.44729	0.0143934	0.0468898
PLEKHA5	139.965	-1.26984	0.28984	-4.38117	1.18044e-05	8.70537e-05
SGSH	783.092	-1.26766	0.131398	-9.64745	5.0393e-22	1.89976e-20
GALNS	492.215	-1.26535	0.167007	-7.57664	3.54624e-14	7.35477e-13
TSEN2	135.445	-1.26293	0.350799	-3.60014	0.000318043	0.00170076
CD200R1	350.583	-1.26281	0.199807	-6.32014	2.61321e-10	3.78255e-09
PRSS23	68.3546	-1.26269	0.42128	-2.99727	0.00272407	0.0113136
SULT1B1	179.664	-1.26236	0.260643	-4.84325	1.27734e-06	1.11961e-05
GIMAP1	929.453	-1.25806	0.12548	-10.026	1.17122e-23	4.87635e-22
PIK3IP1	1558.47	-1.25564	0.101364	-12.3874	3.05793e-35	2.17573e-33
EGLN3	1648.55	-1.25491	0.0981006	-12.792	1.81677e-37	1.39056e-35
NRBP2	144.022	-1.25035	0.304972	-4.09989	4.13349e-05	0.000273193
OAS2	2541.69	-1.25035	0.0908194	-13.7674	4.00099e-43	3.81352e-41
HIST1H2BD	99.5508	-1.25017	0.344683	-3.627	0.000286729	0.00155137
PPARGC1B	117.942	-1.24898	0.34782	-3.59088	0.000329568	0.00175557
EIF4EBP3	102.062	-1.24413	0.345975	-3.59602	0.000323123	0.00172427
C7orf55-LUC7L2	121.6	-1.24094	0.314762	-3.94246	8.06498e-05	0.00049908
NR4A2	325.206	-1.2383	0.208742	-5.93222	2.98869e-09	3.81902e-08
ZNF33B	348.77	-1.23709	0.20465	-6.04489	1.49513e-09	1.99636e-08
IL1R1	52.2615	-1.23325	0.47555	-2.59332	0.00950554	0.0329573
AKR1C3	79.6433	-1.23052	0.435703	-2.82422	0.00473956	0.0181109
TNKS1BP1	140.875	-1.22671	0.290951	-4.21621	2.48443e-05	0.000171846
SLC31A2	53.9138	-1.22085	0.464724	-2.62704	0.00861314	0.0302158
CCDC136	55.7504	-1.22047	0.457317	-2.66876	0.00761321	0.0272633
HOOK1	83.7462	-1.21827	0.373045	-3.26574	0.00109177	0.00512418
ASF1A	640.924	-1.2167	0.152434	-7.98181	1.44208e-15	3.39887e-14
GALM	809.749	-1.21648	0.128968	-9.43237	4.00926e-21	1.40001e-19
HS3ST3B1	236.73	-1.21503	0.230723	-5.26619	1.39282e-07	1.41287e-06
SYDE2	45.5385	-1.21421	0.501165	-2.42277	0.0154025	0.0496015
AHCYL2	329.122	-1.21396	0.194391	-6.24496	4.2392e-10	6.0324e-09
SLC46A3	384.413	-1.21339	0.180344	-6.7282	1.71772e-11	2.80821e-10
TNFAIP3	6102.87	-1.21102	0.0652646	-18.5556	7.35162e-77	1.66289e-74
CLIC5	211.456	-1.20929	0.238632	-5.06758	4.02905e-07	3.82823e-06
CCDC66	354.958	-1.20762	0.186617	-6.47114	9.72648e-11	1.47405e-09
CCNI2	144.397	-1.20705	0.30701	-3.93163	8.43704e-05	0.00051977
HLF	199.319	-1.20518	0.244371	-4.93176	8.14919e-07	7.39527e-06
TBC1D4	1545.7	-1.19812	0.103674	-11.5567	6.83036e-31	4.05938e-29
PTGES3P1	49.4145	-1.19698	0.493822	-2.42392	0.0153542	0.049488
MAP4K3	117.019	-1.19633	0.320432	-3.7335	0.000188839	0.00106666
ARHGEF12	402.254	-1.19376	0.186713	-6.39355	1.62074e-10	2.40335e-09
ZNF234	103.861	-1.19159	0.344989	-3.454	0.000552345	0.00279866
IFI44	328.762	-1.19047	0.200547	-5.93611	2.9186e-09	3.73891e-08
OR2A20P	91.8638	-1.18924	0.384352	-3.09414	0.00197384	0.00859337
DNAJC30	173.719	-1.1877	0.263498	-4.50745	6.5612e-06	5.0914e-05
WDR19	299.634	-1.187	0.204756	-5.79715	6.74508e-09	8.21718e-08
PFKFB2	134.162	-1.18469	0.297612	-3.98067	6.87227e-05	0.000432334
MAP3K5	319.451	-1.18438	0.19903	-5.95073	2.66945e-09	3.44009e-08
LANCL2	242.13	-1.18342	0.224098	-5.28081	1.28611e-07	1.31253e-06
ACVR1	413.319	-1.17163	0.174305	-6.72175	1.79551e-11	2.92591e-10
RIPK2	57.2328	-1.16768	0.470582	-2.48135	0.0130885	0.0432339
EED	651.497	-1.16587	0.141881	-8.21726	2.08205e-16	5.21544e-15
DTX3L	1986.03	-1.16425	0.0939937	-12.3865	3.09325e-35	2.19057e-33
C8orf44	81.3701	-1.1638	0.385609	-3.01808	0.00254382	0.0107147
GAL3ST4	127.795	-1.16341	0.301019	-3.8649	0.000111134	0.000664992
SAMHD1	5414.87	-1.16212	0.0770303	-15.0865	1.98576e-51	2.35111e-49
AC073111.5	500.334	-1.15882	0.158477	-7.31226	2.62679e-13	5.07769e-12
SAMD9L	1367.73	-1.15548	0.131719	-8.77228	1.75091e-18	5.08333e-17
CCDC191	79.9352	-1.1551	0.392924	-2.93974	0.00328485	0.013261
BICDL1	480.408	-1.15489	0.168424	-6.85704	7.03039e-12	1.19446e-10
IGIP	75.2607	-1.15368	0.393951	-2.9285	0.00340607	0.0136848
PRR29	200.185	-1.15157	0.246742	-4.66711	3.05467e-06	2.50589e-05
NBPF9	501.466	-1.15098	0.161214	-7.13948	9.36877e-13	1.71065e-11
TENM1	133.788	-1.15003	0.332812	-3.45548	0.000549313	0.00278516
HSPBAP1	206.953	-1.14788	0.243984	-4.70472	2.54216e-06	2.10527e-05
APOL3	1269.15	-1.14737	0.110549	-10.3789	3.0948e-25	1.39242e-23
SLC37A3	665.953	-1.14542	0.162695	-7.04032	1.91803e-12	3.42377e-11
TLDC2	82.0124	-1.14492	0.384038	-2.98127	0.00287055	0.0118247
PI4K2A	460.471	-1.14335	0.168347	-6.79158	1.10909e-11	1.85726e-10
HDDC2	445.338	-1.14323	0.169583	-6.74142	1.56842e-11	2.58363e-10
HIST2H2BD	131.393	-1.14236	0.323441	-3.53191	0.000412572	0.0021553
BLVRA	414.269	-1.13923	0.185285	-6.1485	7.82208e-10	1.07865e-08
EXOC8	491.422	-1.13669	0.164845	-6.89551	5.36737e-12	9.21205e-11
MED18	121.887	-1.13513	0.343679	-3.30289	0.000956953	0.00457352
ZMAT1	176.434	-1.13458	0.285826	-3.96947	7.20317e-05	0.000449274
PARP9	2367.78	-1.13407	0.0848884	-13.3596	1.0413e-40	9.17493e-39
FAM98A	371.657	-1.13169	0.193278	-5.85526	4.76264e-09	5.92107e-08
SNPH	232.229	-1.13082	0.237422	-4.7629	1.90833e-06	1.61749e-05
TMEM63A	1155.27	-1.12873	0.123132	-9.16689	4.86848e-20	1.59356e-18
NPL	92.8629	-1.1251	0.352559	-3.19124	0.00141665	0.00645308
ACSL6	373.97	-1.12489	0.18088	-6.21899	5.00356e-10	7.05386e-09
GJB6	229.744	-1.12226	0.22786	-4.92519	8.42769e-07	7.62973e-06
CLCN5	183.23	-1.12068	0.270395	-4.1446	3.40405e-05	0.000229442
PLD2	129.749	-1.11623	0.303323	-3.68002	0.00023322	0.00128947
NMRK1	961.683	-1.11351	0.129738	-8.5828	9.25917e-18	2.57473e-16
MAGI3	96.7637	-1.11275	0.375794	-2.96105	0.0030659	0.0125104
CHDH	525.305	-1.11182	0.160015	-6.94824	3.69868e-12	6.47269e-11
OCRL	83.5294	-1.10727	0.377914	-2.92997	0.00339	0.0136238
HCN2	57.8762	-1.10705	0.446335	-2.48031	0.0131267	0.0433409
GDAP1	96.207	-1.10596	0.358187	-3.08766	0.00201742	0.00876047
BATF	978.482	-1.10291	0.119352	-9.24081	2.44644e-20	8.18451e-19
GPKOW	480.935	-1.10197	0.179022	-6.15551	7.48347e-10	1.03384e-08
TTC22	111.326	-1.10039	0.3306	-3.32846	0.000873288	0.0042189
JAKMIP2	131.277	-1.09987	0.308885	-3.56079	0.000369741	0.00195445
FKBP11	500.459	-1.09708	0.158096	-6.93933	3.93952e-12	6.86246e-11
FCGRT	119.383	-1.09692	0.325122	-3.37387	0.00074119	0.00364462
SS18L2	625.903	-1.0952	0.145732	-7.51514	5.68503e-14	1.16428e-12
POU2F2	242.722	-1.09504	0.228099	-4.80072	1.58099e-06	1.36446e-05
DMD	149.706	-1.08899	0.291498	-3.73584	0.000187091	0.00105837
NOP2	904.666	-1.08761	0.125878	-8.64024	5.60927e-18	1.58598e-16
JHY	67.6312	-1.08728	0.420571	-2.58525	0.00973095	0.0336465
ABAT	88.7817	-1.0871	0.368091	-2.95335	0.00314343	0.0127615
PPM1K	487.731	-1.08647	0.159601	-6.80741	9.9374e-12	1.66594e-10
PRKCE	68.7255	-1.08622	0.412058	-2.63608	0.00838698	0.0295868
ZNF287	71.4266	-1.08535	0.398598	-2.72293	0.00647063	0.0236466
CDKN2B	239.626	-1.08366	0.224438	-4.82833	1.37686e-06	1.19849e-05
CTNS	318.251	-1.08235	0.197807	-5.47174	4.45646e-08	4.86933e-07
HYLS1	203.803	-1.08117	0.241873	-4.46999	7.82231e-06	5.99025e-05
IPO4	553.986	-1.08004	0.169306	-6.37926	1.77949e-10	2.62337e-09
LARP4	561.162	-1.07978	0.157449	-6.85798	6.98434e-12	1.18796e-10
CD38	519.565	-1.07961	0.158572	-6.80833	9.87389e-12	1.65713e-10
PTPRM	89.8451	-1.07167	0.356389	-3.00703	0.00263816	0.0110308
PDK2	260.965	-1.07132	0.216835	-4.94071	7.7837e-07	7.08907e-06
SRD5A3	103.098	-1.07007	0.33372	-3.20649	0.00134366	0.00616693
STAT1	18587.6	-1.06999	0.0682773	-15.6713	2.37805e-55	3.24679e-53
GM2A	679.538	-1.06681	0.14537	-7.33856	2.15898e-13	4.18942e-12
HIST2H2BC	161.372	-1.0656	0.321363	-3.31588	0.000913546	0.00439796
EHD4	647.654	-1.06535	0.150621	-7.07304	1.51577e-12	2.72821e-11
FBXO32	189.123	-1.06339	0.247849	-4.29048	1.78288e-05	0.000126912
VILL	441.639	-1.06078	0.167133	-6.3469	2.19703e-10	3.19539e-09
SYT11	380.416	-1.06041	0.185698	-5.71038	1.12721e-08	1.33252e-07
CARD6	77.6734	-1.06035	0.407357	-2.60299	0.00924155	0.032126
DNAJC6	83.5814	-1.05872	0.377069	-2.80777	0.00498864	0.0189196
FGL2	183.698	-1.05727	0.253283	-4.17427	2.98944e-05	0.000203161
GDE1	1529.23	-1.05558	0.104147	-10.1355	3.84308e-24	1.63143e-22
NRP1	214.647	-1.05309	0.233279	-4.51429	6.353e-06	4.95266e-05
MPP7	302.368	-1.05171	0.206869	-5.08396	3.69655e-07	3.53446e-06
OGDH	2125.86	-1.04997	0.0976264	-10.7549	5.61671e-27	2.72825e-25
CAMK1D	318.778	-1.04734	0.196701	-5.32451	1.01228e-07	1.04659e-06
MCF2L2	78.9386	-1.04491	0.391588	-2.66841	0.00762122	0.0272855
DDX60	486.834	-1.04354	0.164203	-6.3552	2.08151e-10	3.03612e-09
ABCF2	708.293	-1.03869	0.149068	-6.9679	3.21696e-12	5.6362e-11
GSDMB	676.272	-1.0359	0.139833	-7.40812	1.28103e-13	2.53446e-12
HVCN1	253.119	-1.03327	0.216933	-4.76309	1.90648e-06	1.61683e-05
ROBO3	78.9298	-1.03207	0.392072	-2.63236	0.00847947	0.0298346
FAM86C1	73.8731	-1.02936	0.400586	-2.56963	0.0101808	0.0349784
GLCE	65.7471	-1.02865	0.419983	-2.44926	0.014315	0.0466947
DHRS12	230.536	-1.02796	0.226868	-4.53108	5.86827e-06	4.60319e-05
ADAT3	83.2722	-1.02734	0.39091	-2.62807	0.00858707	0.0301383
ZNF101	727.001	-1.02659	0.134108	-7.65494	1.93405e-14	4.14576e-13
HERC6	249.79	-1.02648	0.221609	-4.63195	3.62238e-06	2.94197e-05
POLB	758.121	-1.02332	0.136418	-7.5013	6.31879e-14	1.28885e-12
ALG14	96.7286	-1.01888	0.348619	-2.9226	0.0034712	0.0139206
GIPC1	979.536	-1.01759	0.127104	-8.00597	1.18526e-15	2.80666e-14
CUBN	110.608	-1.01598	0.323524	-3.14034	0.0016875	0.00748874
SNX16	169.444	-1.01292	0.261601	-3.87202	0.000107935	0.000647569
SLFN5	2831.15	-1.01154	0.0806425	-12.5436	4.31083e-36	3.17139e-34
TYMP	1137.61	-1.01038	0.117924	-8.5681	1.05202e-17	2.90938e-16
CERKL	2219.22	-1.00974	0.107861	-9.3615	7.86097e-21	2.70757e-19
CLCN7	1189.22	-1.00955	0.109063	-9.25659	2.1107e-20	7.10836e-19
WDR81	885.782	-1.00893	0.131812	-7.65433	1.94327e-14	4.15965e-13
RBM19	487.18	-1.00876	0.163498	-6.16986	6.83513e-10	9.52957e-09
PDCD2L	114.186	-1.00817	0.332414	-3.03286	0.00242251	0.0102551
RRAGC	885.835	-1.00791	0.127695	-7.89314	2.94682e-15	6.7871e-14
USP46	225.934	-1.00708	0.230364	-4.37169	1.23289e-05	9.03938e-05
LOXL1	85.8507	-1.00604	0.365611	-2.75165	0.00592952	0.0219604
ADCY9	170.986	-1.00562	0.273063	-3.68274	0.000230739	0.00127809
GCA	94.2615	-1.00509	0.361413	-2.78099	0.0054194	0.0203446
SH3YL1	461.086	-1.00109	0.165068	-6.06473	1.32173e-09	1.77894e-08
TNFRSF14	2421.41	-1.00024	0.0858392	-11.6525	2.22748e-31	1.36119e-29
PYCR3	101.833	-1.00013	0.341909	-2.92514	0.00344301	0.0138149

## Sheet: KEGG (downregulated genes)
Table S1: KEGG analysis of differential expression genes (DEGs) in CD4 ITNKs compared to CD4 T cells.
Category	Term	Count	%	PValue	Genes	List Total	Pop Hits	Pop Total	Fold Enrichment	Bonferroni	Benjamini	FDR
KEGG_PATHWAY	hsa04060:Cytokine-cytokine receptor interaction	46	6.84524	2.68765e-19	IL21, IL22, CXCL9, CXCL8, CCL3L1, IL26, CCL4L2, IL24, CXCR4, CXCR6, CXCL2, CXCL5, TNFSF13B, CXCR1, CCL4, CCL3, CCL2, CCR7, TNFRSF14, CCR6, CCR5, CCR4, CCL17, IL6R, CCR2, IL10, ACVR1, CCL22, IL15, IL1R1, TNFRSF9, IL13, IFNLR1, IL17RB, TNFRSF1A, IL4, IL1A, CXCL10, IL5, IFNG, IL3RA, LTA, TNFRSF25, LTB, IL6ST, IL17A	269	243	6879	4.84088	6.50411e-17	6.50411e-17	6.20847e-17
KEGG_PATHWAY	hsa05321:Inflammatory bowel disease (IBD)	15	2.23214	1.10095e-07	IL10, IL21, IL22, STAT1, IL13, RORC, FOXP3, IL4, IL1A, IL5, MAF, IFNG, IL17F, HLA-DOA, IL17A	269	64	6879	5.99355	2.66426e-05	1.33215e-05	1.2716e-05
KEGG_PATHWAY	hsa05323:Rheumatoid arthritis	17	2.52976	2.08908e-07	CXCL8, CCL3L1, IL15, CD80, CXCL5, TNFSF13B, IL1A, IFNG, CTSL, CCL3, CD28, CCL2, CTLA4, LTB, HLA-DOA, IL17A, ATP6V0A1	269	88	6879	4.94014	5.05545e-05	1.68519e-05	1.60859e-05
KEGG_PATHWAY	hsa04062:Chemokine signaling pathway	24	3.57143	7.37732e-07	CXCL9, CXCL8, CCL22, CCL3L1, STAT1, CCL4L2, CXCR4, CXCR6, ADCY1, CXCL2, CXCL5, CXCL10, ADCY9, CXCR1, PARD3, CCL4, CCL3, CCL2, CCR7, CCR6, CCR5, CCR4, CCL17, CCR2	269	186	6879	3.29968	0.000178515	4.46328e-05	4.2604e-05
KEGG_PATHWAY	hsa04672:Intestinal immune network for IgA production	9	1.33929	0.000400592	IL10, IL4, IL5, IL15, CD80, CD28, CXCR4, HLA-DOA, TNFSF13B	269	47	6879	4.89686	0.09241	0.0193886	0.0185073
KEGG_PATHWAY	hsa04064:NF-kappa B signaling pathway	12	1.78571	0.000514837	CXCL8, IL1R1, CCL4L2, CCL4, LTA, TNFAIP3, LY96, LTB, TNFSF13B, RELB, BIRC3, TNFRSF1A	269	87	6879	3.52724	0.11717	0.0207651	0.0198212
KEGG_PATHWAY	hsa04620:Toll-like receptor signaling pathway	12	1.78571	0.00266035	MAPK11, CXCL10, CXCL9, CXCL8, CCL3L1, STAT1, CCL4L2, CD80, CCL4, CCL3, LY96, TLR3	269	106	6879	2.895	0.47516	0.0770446	0.0735426
KEGG_PATHWAY	hsa05330:Allograft rejection	7	1.04167	0.00277672	IL10, IL4, IL5, IFNG, CD80, CD28, HLA-DOA	269	37	6879	4.83804	0.489774	0.0770446	0.0735426
KEGG_PATHWAY	hsa04668:TNF signaling pathway	12	1.78571	0.0028653	MAPK11, CXCL10, CREB3L3, IL15, LTA, TNFAIP3, CCL2, CXCL2, MMP9, MAP3K5, BIRC3, TNFRSF1A	269	107	6879	2.86794	0.500624	0.0770446	0.0735426
KEGG_PATHWAY	hsa05320:Autoimmune thyroid disease	8	1.19048	0.00375098	IL10, IL4, IL5, CD80, CD28, CTLA4, HLA-DOA, TSHR	269	52	6879	3.93423	0.597252	0.0907738	0.0866477
KEGG_PATHWAY	hsa04630:Jak-STAT signaling pathway	14	2.08333	0.00414859	IL10, IL21, IL22, IL15, STAT1, IL24, IL13, IFNLR1, IL4, IL5, IFNG, IL3RA, IL6ST, IL6R	269	145	6879	2.46907	0.634338	0.091269	0.0871204
KEGG_PATHWAY	hsa04621:NOD-like receptor signaling pathway	8	1.19048	0.00569856	MAPK11, CXCL8, RIPK2, CARD6, TNFAIP3, CCL2, CXCL2, BIRC3	269	56	6879	3.65321	0.749174	0.108817	0.103871
KEGG_PATHWAY	hsa05322:Systemic lupus erythematosus	13	1.93452	0.00584555	IL10, HIST2H2AA4, CD80, HIST1H2BK, HIST2H2BE, IFNG, CD28, HIST1H4H, HIST1H4I, HIST1H2BG, HLA-DOA, HIST1H2BD, HIST1H2AC	269	134	6879	2.48091	0.757989	0.108817	0.103871
KEGG_PATHWAY	hsa04640:Hematopoietic cell lineage	10	1.4881	0.00649289	IL4, FCER2, IL1A, IL5, IL1R1, ITGA3, ANPEP, IL3RA, CD38, IL6R	269	87	6879	2.93937	0.793282	0.112234	0.107133
KEGG_PATHWAY	hsa05142:Chagas disease (American trypanosomiasis)	11	1.6369	0.00705062	IL10, MAPK11, ACE, CXCL8, IFNG, CCL3L1, PPP2R2B, CCL3, CCL2, ADCY1, TNFRSF1A	269	104	6879	2.70478	0.819548	0.11375	0.108579
KEGG_PATHWAY	hsa05132:Salmonella infection	9	1.33929	0.0150745	MAPK11, IL1A, CXCL8, IFNG, CCL3L1, CCL4L2, CCL4, CCL3, CXCL2	269	83	6879	2.77292	0.974671	0.228002	0.217638
KEGG_PATHWAY	hsa04918:Thyroid hormone synthesis	8	1.19048	0.0186116	ADCY9, CREB3L3, ATP1A4, ATP1A3, ADCY1, SLC26A4, TSHR, SLC5A5	269	70	6879	2.92257	0.989395	0.264941	0.252898
KEGG_PATHWAY	hsa04940:Type I diabetes mellitus	6	0.892857	0.0226481	IL1A, IFNG, CD80, LTA, CD28, HLA-DOA	269	42	6879	3.65321	0.996089	0.304491	0.290651
KEGG_PATHWAY	hsa05310:Asthma	5	0.744048	0.0278153	IL10, IL4, IL5, IL13, HLA-DOA	269	30	6879	4.26208	0.998916	0.354279	0.338175
KEGG_PATHWAY	hsa05332:Graft-versus-host disease	5	0.744048	0.0379507	IL1A, IFNG, CD80, CD28, HLA-DOA	269	33	6879	3.87462	0.999914	0.44551	0.42526
KEGG_PATHWAY	hsa05164:Influenza A	13	1.93452	0.03866	CXCL8, STAT1, MX1, TNFRSF1A, MAPK11, IL1A, CXCL10, IFNG, OAS1, OAS2, CCL2, HLA-DOA, TLR3	269	174	6879	1.91059	0.999928	0.44551	0.42526
KEGG_PATHWAY	hsa04142:Lysosome	10	1.4881	0.0459706	GALNS, GM2A, NPC2, CTSL, LAMP3, CTNS, CTSF, SGSH, ATP6V0A1, LGMN	269	121	6879	2.11343	0.999989	0.505676	0.482691
KEGG_PATHWAY	hsa05168:Herpes simplex infection	13	1.93452	0.0532516	IL15, STAT1, TNFRSF1A, IFNG, OAS1, OAS2, LTA, CCL2, TAF4B, GTF2IRD1, TNFRSF14, HLA-DOA, TLR3	269	183	6879	1.81663	0.999998	0.560299	0.534831
KEGG_PATHWAY	hsa05140:Leishmaniasis	7	1.04167	0.0574594	IL10, IL4, MAPK11, IL1A, IFNG, STAT1, HLA-DOA	269	71	6879	2.52123	0.999999	0.579382	0.553046
KEGG_PATHWAY	hsa00260:Glycine, serine and threonine metabolism	5	0.744048	0.0637736	GATM, MAOA, GLDC, CHDH, SARDH	269	39	6879	3.27852	1	0.60042	0.573129
KEGG_PATHWAY	hsa05145:Toxoplasmosis	9	1.33929	0.064508	IL10, MAPK11, IFNG, STAT1, LY96, CCR5, HLA-DOA, BIRC3, TNFRSF1A	269	110	6879	2.09229	1	0.60042	0.573129
KEGG_PATHWAY	hsa04972:Pancreatic secretion	8	1.19048	0.0698956	ADCY9, CA2, TRPC1, KCNMA1, ATP1A4, CD38, ATP1A3, ADCY1	269	93	6879	2.19978	1	0.626471	0.597995
KEGG_PATHWAY	hsa05162:Measles	10	1.4881	0.0745655	IL4, IL1A, IFNG, OAS1, STAT1, OAS2, MX1, IL13, CD28, TNFAIP3	269	133	6879	1.92274	1	0.644459	0.615165
KEGG_PATHWAY	hsa05152:Tuberculosis	12	1.78571	0.0843767	IL10, MRC2, MAPK11, IL1A, ARHGEF12, IFNG, STAT1, CLEC7A, RIPK2, HLA-DOA, ATP6V0A1, TNFRSF1A	269	177	6879	1.73373	1	0.668549	0.63816
KEGG_PATHWAY	hsa05034:Alcoholism	12	1.78571	0.0843767	NTRK2, HIST2H2AA4, CREB3L3, MAOA, HIST1H2BK, HDAC11, HIST1H4H, HIST1H4I, HIST1H2BG, HIST1H2BD, HIST2H2BE, HIST1H2AC	269	177	6879	1.73373	1	0.668549	0.63816
KEGG_PATHWAY	hsa00590:Arachidonic acid metabolism	6	0.892857	0.0880329	HPGDS, PTGIS, EPHX2, TBXAS1, PLA2G4C, AKR1C3	269	61	6879	2.51533	1	0.668549	0.63816
KEGG_PATHWAY	hsa04022:cGMP-PKG signaling pathway	11	1.6369	0.0884032	ADCY9, CREB3L3, IRS1, INSR, PRKCE, KCNMA1, ATP1A4, ATP1A3, GTF2IRD1, ADCY1, SLC25A4	269	158	6879	1.78036	1	0.668549	0.63816
KEGG_PATHWAY	hsa04660:T cell receptor signaling pathway	8	1.19048	0.0944371	IL10, IL4, MAPK11, IL5, IFNG, CD28, CTLA4, PDCD1	269	100	6879	2.0458	1	0.668961	0.638554
KEGG_PATHWAY	hsa04925:Aldosterone synthesis and secretion	7	1.04167	0.0950982	NR4A2, CACNA1I, ADCY9, CAMK1D, CREB3L3, PRKCE, ADCY1	269	81	6879	2.20997	1	0.668961	0.638554
KEGG_PATHWAY	hsa00565:Ether lipid metabolism	5	0.744048	0.0967506	PLA2G4C, ENPP2, ENPP6, PLD1, PLD2	269	45	6879	2.84139	1	0.668961	0.638554
