# Supplementary material for: Human induced-T-to-natural killer cells have potent anti-tumour activities
Source: Biomark Res. 2022 Mar 24;10:13. doi: 10.1186/s40364-022-00358-4 (PMC8943975; doi:10.1186/s40364-022-00358-4)
Supplement: Supplementary file 2 — Additional file 2: Table S2. KEGG analysis of differential expression genes (DEGs) in CD8 ITNKs compared to CD8 T cells. [file 40364_2022_358_MOESM2_ESM.xlsx]

## Sheet: Upregulated DEGs
Table S2: Upregulated differential expression genes (DEGs) in CD8 ITNKs compared to CD8 T cells , |Log2FC|>1, padj<0.05.
Gene	baseMean	log2FoldChange	lfcSE	stat	pvalue	padj
APOC2	68.29	9.51279	1.49305	6.37138	1.87338e-10	2.82225e-09
SERPINA1	57.5928	9.26693	1.50569	6.1546	7.52687e-10	1.04181e-08
COL4A4	113.91	7.8032	1.06312	7.33988	2.13786e-13	4.31767e-12
CATSPER1	108.283	7.7298	1.06537	7.25554	4.0007e-13	7.84476e-12
ARHGEF17	52.6946	7.69141	1.49233	5.15396	2.55048e-07	2.45987e-06
SSX2B	16.0892	7.42728	1.64376	4.51849	6.22835e-06	4.66073e-05
PTGER1	84.9314	7.37736	1.07951	6.83397	8.25944e-12	1.42204e-10
HS6ST2	39.2936	7.26175	1.51157	4.80413	1.55428e-06	1.301e-05
SERPINA11	12.6813	7.08383	1.69282	4.18464	2.85617e-05	0.000185133
TIE1	317.082	6.94921	0.49803	13.9534	2.99989e-44	3.4208e-42
MYO7A	59.9904	6.87225	1.09925	6.25174	4.05901e-10	5.83616e-09
ANXA8L1	85.6877	6.79522	0.90196	7.53384	4.92705e-14	1.06781e-12
DSCAML1	25.8859	6.65352	1.55445	4.28031	1.86633e-05	0.000125757
SLC34A1	767.057	6.5455	0.287344	22.7793	7.35336e-115	5.19077e-112
SHISAL1	8.54065	6.51347	1.80577	3.60702	0.000309734	0.00156546
PTGS1	138.336	6.49354	0.653243	9.94048	2.77493e-23	1.28148e-21
RGL3	8.04048	6.42661	1.82883	3.51406	0.000441319	0.00213446
DNAJC5B	21.2451	6.36471	1.57863	4.03179	5.53545e-05	0.000335888
SIGLEC7	41.4728	6.33405	1.12955	5.60757	2.05185e-08	2.33005e-07
TNFRSF18	1054.07	6.32967	0.238661	26.5216	5.46934e-155	6.23673e-152
GFY	19.9849	6.28354	1.59035	3.95104	7.78128e-05	0.00045665
LHX1	6.82216	6.18956	1.88955	3.27568	0.00105406	0.00457687
RASL11B	6.82009	6.18916	1.89418	3.26747	0.00108515	0.00469808
RPRML	6.60832	6.1431	2.02416	3.03488	0.0024063	0.00933062
AC068946.2	6.59797	6.14096	1.92822	3.18478	0.00144864	0.00603898
GPER1	6.57519	6.13642	1.91251	3.20856	0.001334	0.00562434
CLEC3B	215.456	6.12485	0.472482	12.9631	1.97982e-38	1.81166e-36
CRLF2	17.7952	6.11418	1.60727	3.80409	0.000142328	0.00078756
NOG	17.3204	6.06523	1.61629	3.75257	0.000175029	0.000947635
LILRA2	79.0364	5.97431	1.24408	4.8022	1.56929e-06	1.31208e-05
AC027139.1	5.85289	5.96835	1.94835	3.06328	0.00218922	0.00864117
GFRA2	5.85082	5.96789	1.94925	3.06164	0.0022013	0.00868376
TRPM5	5.61834	5.90912	1.9864	2.97479	0.00293187	0.0111112
B4GALNT1	1782.43	5.90859	0.168783	35.0069	1.76508e-268	5.2331e-265
ANKRD29	5.6142	5.90816	1.97316	2.99426	0.00275115	0.0105003
AC093520.2	5.36929	5.84383	1.99227	2.93326	0.00335428	0.0124352
EPS8L3	5.36929	5.84383	1.99227	2.93326	0.00335428	0.0124352
CABLES1	193.141	5.84319	0.467185	12.5072	6.81622e-36	5.55185e-34
GUCY1B1	5.36515	5.84282	1.98846	2.93837	0.00329946	0.0122615
DOK7	58.8282	5.83087	0.829686	7.02781	2.098e-12	3.86826e-11
PPP1R3G	13.6799	5.71784	1.65426	3.45643	0.000547375	0.00257515
HNF1B	26.8339	5.70672	1.19154	4.78936	1.67312e-06	1.39183e-05
COL25A1	4.87327	5.70421	2.04058	2.79538	0.00518389	0.0181712
MAMDC2	12.6915	5.61942	1.67814	3.34861	0.000812188	0.00364513
LDHD	12.2187	5.55087	1.67945	3.30517	0.000949192	0.00417656
IGDCC4	45.854	5.47034	0.859191	6.36686	1.92943e-10	2.90375e-09
TPO	11.2076	5.43696	1.706	3.18697	0.00143773	0.00600194
CLNK	73.4699	5.32783	0.66478	8.01444	1.10642e-15	2.80848e-14
TLE1	103.238	5.31213	0.552815	9.60923	7.30912e-22	3.1046e-20
CST3	206.449	5.31065	0.395481	13.4284	4.12479e-41	4.10375e-39
RAMP1	9.54549	5.18384	1.75462	2.9544	0.00313281	0.0117275
SIGLEC22P	9.0283	5.11783	1.76318	2.90261	0.00370068	0.0135418
AC011476.11	28.0348	5.11385	1.91334	2.67273	0.00752359	0.025001
CARD10	9.04739	5.10435	1.75761	2.90415	0.00368255	0.013489
EVA1A	8.52813	5.03371	1.7804	2.82729	0.00469442	0.0166803
PPP1R26	192.298	4.99245	0.387244	12.8923	4.97492e-38	4.44266e-36
FAM43A	200.985	4.93873	0.368554	13.4003	6.02478e-41	5.91466e-39
JUP	817.131	4.92158	0.193143	25.4815	3.16261e-143	3.34875e-140
A4GALT	79.3897	4.91244	0.581017	8.45488	2.79365e-17	8.12021e-16
TTLL10	15.6117	4.91101	1.29844	3.78223	0.000155428	0.000851465
RAB32	30.0101	4.83508	0.926308	5.21974	1.79178e-07	1.77549e-06
TGM2	286.285	4.81009	0.309307	15.5512	1.56149e-54	2.66064e-52
ICAM5	21.7476	4.77777	1.06322	4.49367	7.00054e-06	5.18362e-05
SLC28A3	13.9118	4.74058	1.3358	3.54888	0.000386874	0.00190469
RHOB	3198.75	4.73772	0.111299	42.5677	0	0
AFAP1L1	27.7993	4.72999	0.940529	5.02907	4.92856e-07	4.5016e-06
FBP1	6.82207	4.70203	1.85579	2.5337	0.0112865	0.0352138
C3	285.199	4.69574	0.315587	14.8794	4.48669e-50	6.2746e-48
MYO18B	239.68	4.69151	0.330893	14.1783	1.24774e-45	1.49165e-43
ANXA8	87.5931	4.67879	0.532877	8.78025	1.63117e-18	5.34967e-17
ELFN2	13.6906	4.67866	1.32985	3.5182	0.000434484	0.00210966
GSTT2B	6.58959	4.65005	1.87129	2.48495	0.0129571	0.0395218
PCGF2	32.2648	4.59718	0.853019	5.3893	7.07328e-08	7.42594e-07
ACTN3	6.33847	4.59207	1.87979	2.44286	0.0145713	0.0435758
AC093010.1	6.33226	4.59087	1.88898	2.43034	0.0150849	0.0447504
TNFRSF4	539.326	4.58831	0.889743	5.15689	2.51083e-07	2.42637e-06
GPR152	6.36585	4.57604	1.87789	2.4368	0.0148178	0.0441439
CPLX1	62.4495	4.5726	0.615257	7.43202	1.06954e-13	2.22993e-12
TBX10	6.09978	4.53452	1.89807	2.38901	0.0168937	0.0492009
CSF2RB	1695.17	4.53398	0.13748	32.9792	1.61231e-238	3.98348e-235
TMEM38A	145.602	4.51808	0.396562	11.3931	4.52519e-30	2.90396e-28
TNNT3	113.603	4.48853	0.453589	9.8956	4.35008e-23	1.98417e-21
TPSB2	11.6953	4.48236	1.38062	3.24663	0.00116781	0.00499423
KIR2DL4	366.18	4.42637	0.255366	17.3334	2.63069e-67	5.82049e-65
C2orf72	22.723	4.4172	0.966887	4.56848	4.91282e-06	3.75982e-05
KRT81	844.276	4.38586	0.192931	22.7328	2.12505e-114	1.43189e-111
IGFBP7	92.2853	4.35803	0.485704	8.97261	2.89572e-19	1.00766e-17
F2RL3	226.228	4.34121	0.314278	13.8133	2.11881e-43	2.32661e-41
NRARP	42.4751	4.32636	0.704791	6.13849	8.33088e-10	1.1457e-08
FCER1G	1662.36	4.30416	0.132268	32.5413	2.77597e-232	5.8787e-229
IFITM10	46.9684	4.27535	0.672217	6.36007	2.01659e-10	3.02264e-09
TNFSF11	139.046	4.27119	0.389117	10.9766	4.95133e-28	2.79082e-26
G0S2	29.5047	4.22439	0.855206	4.93961	7.82785e-07	6.96101e-06
RET	64.4969	4.21741	0.559687	7.5353	4.87214e-14	1.05901e-12
SOX4	405.061	4.19027	0.231383	18.1097	2.6725e-73	7.33651e-71
ITGAX	2330.15	4.18549	0.114741	36.4776	2.51123e-291	9.30663e-288
CASQ1	9.51181	4.17218	1.44558	2.88616	0.00389968	0.0141619
RASGRP4	230.851	4.16881	0.299556	13.9166	5.0219e-44	5.63975e-42
BICDL2	177.541	4.13037	0.34534	11.9603	5.7366e-33	4.16859e-31
KIT	2873.67	4.12881	0.110108	37.4979	9.96663e-308	4.92484e-304
HHEX	144.895	4.12347	0.369834	11.1495	7.19943e-29	4.32082e-27
LRRC75B	210.094	4.12333	0.310922	13.2616	3.86373e-40	3.69522e-38
BOK	13.9288	4.11895	1.17359	3.5097	0.000448608	0.00215914
PAX2	14.2264	4.11646	1.20143	3.42631	0.000611839	0.002837
KISS1R	27.6674	4.09155	0.844441	4.84528	1.26432e-06	1.07603e-05
IL1R1	17.6322	4.01829	1.03413	3.88569	0.000102041	0.000583586
FES	678.792	3.99634	0.190786	20.9467	2.01119e-97	9.6174e-95
DOK3	166.527	3.98323	0.342282	11.6373	2.66384e-31	1.79495e-29
SASH1	29.5366	3.97597	0.793837	5.00855	5.48416e-07	4.96927e-06
COL9A2	414.86	3.97419	0.224325	17.7162	3.14355e-70	7.39681e-68
WNT9A	33.3945	3.96998	0.776537	5.11241	3.18076e-07	3.00137e-06
CBFA2T3	46.1912	3.95942	0.629074	6.29404	3.09305e-10	4.54424e-09
IRF5	1254.21	3.95215	0.138528	28.5297	5.01144e-179	6.7536e-176
BAIAP3	125.421	3.95017	0.385552	10.2455	1.23988e-24	5.98699e-23
KCNJ13	8.33997	3.91857	1.4899	2.6301	0.0085361	0.0277797
CCNJL	44.7607	3.91646	0.663641	5.90147	3.60272e-09	4.49552e-08
PLK2	321.024	3.89098	0.255148	15.2499	1.64895e-52	2.52001e-50
OXCT2	15.8817	3.88465	1.06643	3.64267	0.000269827	0.00138741
PGF	51.8032	3.88277	0.589148	6.59048	4.38421e-11	7.04133e-10
KLRB1	5312.6	3.87385	0.0976925	39.6536	0	0
BMS1P22	7.83773	3.82142	1.52841	2.50026	0.0124102	0.0381345
CD300C	95.5738	3.82062	0.44095	8.66454	4.53359e-18	1.41785e-16
SYK	234.518	3.81947	0.282043	13.5421	8.81841e-42	8.95371e-40
LOXHD1	19.0389	3.81221	0.973095	3.91761	8.94299e-05	0.000517249
CPAMD8	98.3837	3.80854	0.442419	8.60844	7.40593e-18	2.27299e-16
AC010655.3	11.5009	3.8073	1.22599	3.10549	0.00189964	0.00763566
LTC4S	49.4728	3.78243	0.637412	5.93404	2.95563e-09	3.72571e-08
FAM124B	88.7144	3.76765	0.447161	8.42572	3.58549e-17	1.02018e-15
CHMP4C	25.9173	3.76684	0.812935	4.63364	3.59299e-06	2.8316e-05
BEGAIN	32.9361	3.76188	0.742885	5.06388	4.10803e-07	3.80134e-06
AC018523.2	7.3562	3.72248	1.54174	2.41446	0.0157587	0.0464335
BMP8B	203.564	3.714	0.300371	12.3647	4.05575e-35	3.2151e-33
HOMER3	7.08598	3.69458	1.53069	2.41367	0.0157928	0.0465156
CARD9	99.6282	3.69424	0.42147	8.76513	1.86558e-18	6.06478e-17
SLC16A14	10.5042	3.686	1.2557	2.93542	0.00333095	0.0123692
PDE7B	48.9479	3.67362	0.592448	6.20074	5.61967e-10	7.90202e-09
SAMD14	31.0141	3.66866	0.748021	4.90449	9.36687e-07	8.16791e-06
IRX3	38.1694	3.66466	0.667453	5.49052	4.00758e-08	4.38762e-07
PLA2G4A	13.6962	3.65697	1.13107	3.23319	0.00122416	0.00520565
NOXA1	65.8711	3.6522	0.513055	7.11854	1.09074e-12	2.06239e-11
ADAMTS1	484.739	3.6322	0.203143	17.88	1.68715e-71	4.10004e-69
LPCAT2	105.414	3.62279	0.950354	3.81204	0.000137822	0.000766632
NXPH4	40.0236	3.62253	0.669491	5.41087	6.27178e-08	6.65042e-07
CPXM1	46.4446	3.59641	0.596603	6.02814	1.65852e-09	2.17961e-08
CPS1	9.82174	3.55929	1.34564	2.64505	0.00816781	0.0268104
DST	115.7	3.54579	0.379367	9.34658	9.05235e-21	3.49458e-19
EMX1	9.80977	3.53551	1.33227	2.65376	0.00796013	0.0262252
SLC22A20P	95.1076	3.52736	0.416998	8.45893	2.69846e-17	7.85892e-16
AK8	9.54162	3.51517	1.30457	2.6945	0.00704947	0.0236028
MUC4	21.7281	3.512	0.8829	3.9778	6.9555e-05	0.000412763
PCP2	28.1109	3.50831	0.757528	4.63126	3.63444e-06	2.86123e-05
SH3D21	491.132	3.49011	0.193057	18.0782	4.73641e-73	1.2538e-70
CSPG4	21.5065	3.48569	0.865145	4.02902	5.60097e-05	0.000339308
CMA1	18.6431	3.47755	0.946325	3.67479	0.000238044	0.00124078
STARD8	106.338	3.42134	0.398757	8.58001	9.48662e-18	2.87586e-16
SMIM10	34.7746	3.37349	0.668451	5.04673	4.49435e-07	4.13681e-06
BANK1	8.57443	3.34604	1.32892	2.51787	0.0118068	0.0365774
ADGRG3	19.5115	3.34408	0.917065	3.6465	0.000265834	0.00136878
RHOBTB3	134.282	3.34256	0.388601	8.60152	7.86668e-18	2.39457e-16
CD4	1545.38	3.34217	0.951985	3.51074	0.000446857	0.00215351
ALDH3B1	56.824	3.34082	0.526676	6.34322	2.25006e-10	3.34218e-09
NKD2	33.4634	3.33643	0.690741	4.83023	1.36378e-06	1.15392e-05
MMRN2	14.2287	3.32918	1.05044	3.1693	0.00152805	0.00631323
SPI1	13.9415	3.32508	1.0382	3.20274	0.00136129	0.00572312
CCDC114	41.2417	3.32459	0.654782	5.0774	3.82631e-07	3.56289e-06
AIFM3	16.921	3.31158	0.983522	3.36707	0.000759727	0.00344094
RIN1	91.3304	3.30297	0.413784	7.98236	1.43561e-15	3.58879e-14
VENTX	8.32952	3.29985	1.34158	2.45966	0.0139067	0.0419522
TYROBP	87.5598	3.29276	0.424243	7.76151	8.39251e-15	1.95307e-13
TNXB	92.4531	3.28683	0.412401	7.96997	1.5871e-15	3.96081e-14
OLIG3	75.1088	3.2592	0.453841	7.18138	6.90127e-13	1.32347e-11
LYL1	207.888	3.25864	0.294672	11.0585	1.99319e-28	1.14969e-26
CYP1B1	962.102	3.25581	0.146166	22.2747	6.50536e-110	4.19284e-107
REM2	26.6858	3.24828	0.746044	4.354	1.33675e-05	9.23819e-05
PEAK3	34.5296	3.23802	0.657589	4.92408	8.47565e-07	7.47876e-06
TENT5A	166.91	3.2373	0.310266	10.434	1.735e-25	8.80808e-24
ZBTB47	52.3558	3.22494	0.536515	6.0109	1.84495e-09	2.39908e-08
WNT11	65.4396	3.21277	0.486995	6.59713	4.1918e-11	6.75426e-10
GLP1R	10.561	3.21253	1.19747	2.68277	0.00730158	0.0243288
LTK	52.4803	3.20984	0.546278	5.87585	4.20689e-09	5.18396e-08
DNAH14	36.3198	3.18647	0.658123	4.84176	1.28696e-06	1.09329e-05
SPATA3	12.7149	3.17867	1.07077	2.96859	0.00299168	0.0112875
SH2D4A	50.9262	3.17694	0.540749	5.87507	4.22655e-09	5.20385e-08
HAVCR1	60.4052	3.16112	0.50493	6.26051	3.83718e-10	5.5333e-09
SLC49A3	52.1046	3.14076	0.533902	5.88266	4.03733e-09	5.00413e-08
KCNN3	12.5056	3.13696	1.07425	2.92014	0.00349875	0.012889
LYN	909.511	3.13196	0.14725	21.2698	2.16383e-100	1.06922e-97
SNAI1	14.9426	3.12474	1.01077	3.09143	0.00199194	0.00795991
RRAD	14.6828	3.10954	0.994436	3.12694	0.00176635	0.007169
KRT86	641.913	3.10775	0.170663	18.2098	4.31321e-74	1.2064e-71
CAVIN3	14.4017	3.10469	1.02049	3.04234	0.00234747	0.00914075
MAPK12	135.949	3.09784	0.334532	9.26022	2.04018e-20	7.7747e-19
AFAP1L2	766.877	3.0924	0.156361	19.7774	4.66477e-87	1.72876e-84
SIX4	9.53487	3.08639	1.22948	2.51033	0.0120619	0.0372203
NOD2	337.875	3.08624	0.229778	13.4314	3.9572e-41	3.96362e-39
BAHCC1	62.0728	3.08533	0.502805	6.13624	8.44994e-10	1.15876e-08
PRSS57	58.1282	3.08272	0.510215	6.042	1.52217e-09	2.00932e-08
IQCD	9.55189	3.06997	1.21115	2.53475	0.0112528	0.0351404
RIMKLA	101.802	3.06251	0.382186	8.01313	1.11825e-15	2.82882e-14
NR4A3	49.7078	3.06126	0.54163	5.65194	1.5865e-08	1.82595e-07
FKBP9	80.241	3.06033	0.431065	7.09946	1.25241e-12	2.35307e-11
ENTPD1	344.058	3.05606	0.22088	13.8359	1.54871e-43	1.72617e-41
FXYD1	14.1888	3.05436	1.01881	2.99796	0.0027179	0.0103894
MCF2L	131.141	3.05021	0.347821	8.7695	1.79464e-18	5.87279e-17
PTPN14	91.8196	3.05004	0.398255	7.65851	1.88101e-14	4.20576e-13
ADAMTS10	65.395	3.03967	0.478474	6.35284	2.1137e-10	3.14909e-09
ADAMTS7	13.9414	3.03879	1.0076	3.01588	0.00256238	0.00985591
GPR146	79.9847	3.03574	0.442129	6.86619	6.59374e-12	1.14763e-10
LYNX1	41.6763	3.01547	0.586331	5.14294	2.70467e-07	2.60013e-06
CARNS1	190.745	3.0143	0.286165	10.5335	6.0572e-26	3.15059e-24
MMP15	51.593	2.989	0.552941	5.40563	6.45795e-08	6.81856e-07
ANO7	26.8949	2.98078	0.730515	4.08038	4.49618e-05	0.00027883
RXRA	1063.64	2.97539	0.135008	22.0386	1.22823e-107	7.58639e-105
PHLDB1	64.6141	2.96743	0.473943	6.26115	3.82138e-10	5.52125e-09
CHAC1	740.904	2.96459	0.157059	18.8756	1.8099e-79	5.83259e-77
RASSF8	61.2083	2.95982	0.53844	5.49704	3.86224e-08	4.23234e-07
GGT5	17.6422	2.95098	0.91401	3.22861	0.00124395	0.00527921
CHRNA6	32.8637	2.92178	0.655746	4.45566	8.36361e-06	6.06566e-05
TRPV3	24.0336	2.92175	0.76036	3.84259	0.000121744	0.000685691
TLE6	60.5661	2.90899	0.49112	5.92317	3.15801e-09	3.96061e-08
NKD1	21.8739	2.90146	0.829509	3.49781	0.0004691	0.00224901
CYP1A1	1071.88	2.89886	0.134263	21.591	2.1833e-103	1.1559e-100
ULK4P1	25.4188	2.89631	0.754175	3.84037	0.000122848	0.00069138
EFEMP2	233.792	2.89486	0.252246	11.4763	1.73469e-30	1.13783e-28
HRH1	21.0122	2.88768	0.834718	3.45947	0.000541239	0.00255276
CCR3	82.4219	2.88576	0.427895	6.74408	1.53995e-11	2.57946e-10
PKDREJ	14.9343	2.88051	1.00356	2.8703	0.00410082	0.0148197
IRAK3	58.1445	2.87295	0.548622	5.23666	1.63509e-07	1.63223e-06
TMEM198	39.9976	2.85784	0.592546	4.82298	1.41426e-06	1.19254e-05
FAAH2	14.4373	2.84934	0.984352	2.89463	0.00379602	0.0138533
NEUROG3	10.5758	2.8468	1.1538	2.46732	0.0136129	0.0411916
HSPA6	108.362	2.84629	0.361169	7.88076	3.25386e-15	7.85888e-14
ADSSL1	39.1828	2.83757	0.591448	4.79766	1.6053e-06	1.33916e-05
FAM110C	20.5585	2.83432	0.814666	3.47912	0.000503065	0.00239552
PFKFB4	1481.89	2.82324	0.118112	23.903	2.85017e-126	2.64068e-123
SPINK2	130.828	2.82176	0.330818	8.52964	1.46807e-17	4.36127e-16
GAS7	81.5786	2.819	0.41566	6.78199	1.18533e-11	2.00816e-10
PPFIA4	466.953	2.81623	0.190004	14.822	1.05669e-49	1.46396e-47
CLDN9	14.4739	2.81613	1.01471	2.7753	0.005515	0.0191777
ANKRD55	38.3933	2.8136	0.609176	4.6187	3.86143e-06	3.02068e-05
PCDH8	22.6106	2.8054	0.794283	3.53199	0.000412447	0.00201321
S100P	22.0171	2.80161	0.801548	3.49524	0.000473628	0.00226925
MFSD6L	42.466	2.78797	0.574359	4.85406	1.20959e-06	1.03289e-05
NEK3	73.4546	2.77642	0.435596	6.37383	1.84367e-10	2.78033e-09
KLRF2	25.7059	2.77154	0.724623	3.8248	0.000130879	0.000731028
PHLDA2	116.291	2.77128	0.370741	7.47496	7.72276e-14	1.63546e-12
CLIP2	234.05	2.76801	0.249506	11.094	1.34227e-28	7.89234e-27
KCP	17.594	2.76745	0.892307	3.10145	0.00192574	0.00772591
FZD7	17.6405	2.75171	0.866714	3.17488	0.00149899	0.00621394
WHRN	88.1941	2.75164	0.395241	6.96192	3.35666e-12	6.03873e-11
C12orf40	23.804	2.75161	0.779799	3.52862	0.000417735	0.00203567
CABP4	34.99	2.74326	0.633496	4.33034	1.48877e-05	0.000101891
DRAXIN	727.717	2.7409	0.15201	18.0311	1.11029e-72	2.78964e-70
OR4E1	11.4691	2.73589	1.10841	2.4683	0.0135758	0.0411045
PARD3B	31.1973	2.72682	0.665706	4.09613	4.20108e-05	0.000262772
ACY3	55.856	2.72549	0.493537	5.52235	3.34486e-08	3.70031e-07
MTMR11	26.627	2.71726	0.749139	3.62717	0.000286541	0.00145918
UGGT2	38.8199	2.71198	0.613924	4.41745	9.987e-06	7.11082e-05
GTF2IP23	11.5031	2.71036	1.11479	2.43126	0.0150462	0.0446717
NDST1	65.0196	2.70054	0.459231	5.88057	4.08854e-09	5.05915e-08
LOXL3	22.8069	2.69561	0.759687	3.54832	0.000387698	0.00190684
FUCA1	980.989	2.68924	0.148619	18.0949	3.49502e-73	9.42004e-71
ITGAD	139.787	2.68538	0.31435	8.54267	1.31156e-17	3.91638e-16
MAFF	916.328	2.68235	0.145785	18.3993	1.32982e-75	3.86534e-73
TBXA2R	35.8089	2.67926	0.609395	4.39659	1.09962e-05	7.74386e-05
ZG16B	43.8206	2.67553	0.612457	4.36852	1.25092e-05	8.68962e-05
ACPP	24.2385	2.67416	0.740121	3.61314	0.000302511	0.00153313
TGM4	11.2939	2.66449	1.09131	2.44155	0.0146246	0.0437174
TNR	22.0444	2.65418	0.788623	3.36559	0.000763789	0.00345593
HSPA1B	1656.95	2.64398	0.112058	23.5947	4.36565e-123	3.80684e-120
PTCH2	68.2243	2.64125	0.444553	5.94137	2.82652e-09	3.57511e-08
RCN3	38.2154	2.63399	0.592322	4.44688	8.71246e-06	6.29096e-05
CCDC188	32.5359	2.63276	0.654771	4.02089	5.79797e-05	0.000350527
LILRP2	215.961	2.63145	0.266807	9.86275	6.03731e-23	2.71203e-21
SCART1	241.555	2.63126	0.258147	10.1929	2.13345e-24	1.01692e-22
SAPCD1	31.1786	2.62793	0.653633	4.0205	5.80748e-05	0.000350958
CFAP45	30.9183	2.62457	0.663225	3.95729	7.58055e-05	0.000445575
PLCG2	1081.9	2.61665	0.138385	18.9085	9.70034e-80	3.19551e-77
N4BP3	420.148	2.61279	0.197512	13.2285	6.00398e-40	5.66898e-38
SMOX	35.7706	2.60319	0.60668	4.29088	1.77963e-05	0.000120298
JAG2	476.731	2.58646	0.178697	14.474	1.76947e-47	2.28093e-45
HSF4	682.792	2.55767	0.194714	13.1356	2.05952e-39	1.92015e-37
EGR1	4512.57	2.55532	0.0881818	28.9778	1.25297e-184	1.85741e-181
AGAP3	753.968	2.55077	0.147052	17.3461	2.11055e-67	4.74043e-65
HSPG2	52.0092	2.5413	0.500343	5.07911	3.79206e-07	3.53322e-06
ADAMTS7P1	55.4402	2.5402	0.485527	5.23184	1.67828e-07	1.67197e-06
ADM	18.8818	2.52882	0.821095	3.07981	0.00207133	0.00824528
TMEM169	31.2436	2.5269	0.663344	3.80933	0.000139342	0.000773633
RPS4Y2	37.7973	2.52594	0.58591	4.31113	1.6242e-05	0.000110547
SUOX	230.691	2.52306	0.246966	10.2162	1.67731e-24	8.04674e-23
SHROOM1	234.719	2.51318	0.244138	10.2941	7.49345e-25	3.6661e-23
PTGER3	205.565	2.51116	0.280689	8.94641	3.67221e-19	1.26893e-17
CYS1	30.4097	2.50281	0.649033	3.85622	0.000115155	0.000652045
CD40LG	1974.81	2.50174	0.134824	18.5556	7.34553e-77	2.1778e-74
ZSCAN31	23.5585	2.49077	0.734117	3.39287	0.000691633	0.00316932
RGS9BP	38.253	2.4815	0.594151	4.17656	2.95956e-05	0.000191249
YPEL4	21.5632	2.47749	0.76944	3.21986	0.00128255	0.00542593
SOX18	14.9631	2.47554	0.917924	2.69689	0.00699902	0.0234843
MYRF	261.025	2.47499	0.236984	10.4437	1.5662e-25	8.00599e-24
VLDLR	587.37	2.47367	0.161875	15.2813	1.01819e-52	1.57226e-50
AC074143.1	61.3805	2.46767	0.469802	5.25257	1.49993e-07	1.50751e-06
TRIM7	89.3509	2.45837	0.388833	6.32242	2.575e-10	3.81337e-09
P2RY1	25.9335	2.45225	0.726687	3.37455	0.000739351	0.00336026
METTL27	15.0266	2.44967	0.948319	2.58317	0.00978982	0.0312675
PTGS2	150.598	2.43854	0.324869	7.50622	6.08614e-14	1.30377e-12
VGF	17.5938	2.43681	0.883456	2.75827	0.00581078	0.0200306
ADCY6	32.717	2.4322	0.64493	3.77126	0.000162424	0.000885537
FILIP1L	89.0275	2.42909	0.382827	6.34513	2.22241e-10	3.30441e-09
NUDT10	17.6067	2.4284	0.865102	2.80706	0.00499955	0.017615
JAG1	33.8174	2.42756	0.616374	3.93845	8.20092e-05	0.000479379
LAT2	1447.34	2.42621	0.118426	20.4872	2.79932e-93	1.2205e-90
ARAP3	323.429	2.42008	0.213431	11.3389	8.41994e-30	5.31137e-28
P2RX1	106.506	2.41771	0.359355	6.72792	1.72108e-11	2.87312e-10
ADCY4	89.709	2.41758	0.386006	6.26308	3.77454e-10	5.46958e-09
RGS16	105.65	2.41624	0.358117	6.74706	1.50871e-11	2.52999e-10
ACOXL	13.0587	2.41377	1.00339	2.4056	0.0161457	0.0473949
SPIRE1	53.6182	2.41356	0.516054	4.67695	2.91166e-06	2.33185e-05
ZSCAN10	23.7713	2.40506	0.745975	3.22404	0.00126394	0.00535486
TIMP2	120.975	2.39711	0.330445	7.25419	4.04062e-13	7.90212e-12
NOL3	308.328	2.39095	0.216029	11.0677	1.79913e-28	1.04181e-26
PDE9A	363.604	2.39018	0.199774	11.9644	5.45877e-33	3.98625e-31
SH3TC1	208.943	2.38531	0.254768	9.36266	7.77508e-21	3.0411e-19
SPAG4	104.03	2.38347	0.353153	6.74914	1.48728e-11	2.49688e-10
KLRC3	36.635	2.3755	0.653999	3.63227	0.000280943	0.00143462
PXDC1	23.2583	2.37487	0.762171	3.11593	0.00183366	0.00739852
GOLGA8Q	109.136	2.3731	0.366866	6.46858	9.89269e-11	1.53587e-09
P4HA2	536.687	2.3568	0.174592	13.4989	1.58714e-41	1.60053e-39
EPS8	74.5964	2.35669	0.415519	5.67168	1.41401e-08	1.63888e-07
PLAU	188.465	2.34755	0.265525	8.84114	9.47494e-19	3.16344e-17
PMCH	21.591	2.34141	0.768362	3.04727	0.00230927	0.00902758
NCS1	356.224	2.3392	0.208591	11.2143	3.46981e-29	2.11673e-27
PLXNB1	55.2808	2.33364	0.488504	4.77712	1.77821e-06	1.46964e-05
TPCN1	1054.39	2.33073	0.133051	17.5176	1.05168e-68	2.43596e-66
ZNF703	22.8315	2.32889	0.772631	3.01424	0.00257627	0.00990422
CCDC50	1115.82	2.32516	0.128661	18.072	5.29109e-73	1.37605e-70
CDC42BPA	115.946	2.32239	0.339927	6.83204	8.37151e-12	1.438e-10
TKTL1	37.7659	2.31177	0.580043	3.98552	6.73335e-05	0.000400542
DNAI2	18.5143	2.3059	0.877446	2.62797	0.00858965	0.0279239
NCR1	47.6747	2.30249	0.657174	3.50363	0.000458963	0.0022054
ADAMTS14	36.3999	2.2992	0.600761	3.82714	0.000129642	0.000725486
EVA1B	441.225	2.29339	0.195304	11.7427	7.70197e-32	5.31042e-30
F5	41.338	2.29305	0.585131	3.91886	8.89702e-05	0.000515193
LAYN	234.357	2.28693	0.255764	8.94155	3.83741e-19	1.32292e-17
METRNL	224.72	2.25513	0.25284	8.91919	4.6973e-19	1.60444e-17
FHL2	48.0945	2.24784	0.510562	4.40268	1.06922e-05	7.55127e-05
TSPAN4	375.659	2.24549	0.1958	11.4683	1.90459e-30	1.24377e-28
AC020904.2	16.0205	2.22668	0.904769	2.46105	0.013853	0.0418156
ANKRD50	24.232	2.22654	0.729574	3.05184	0.00227445	0.00891027
CNR2	605.384	2.22389	0.163095	13.6355	2.46172e-42	2.58812e-40
CDC42EP1	16.0334	2.21846	0.900857	2.46261	0.013793	0.0416515
CHST2	277.563	2.21798	0.223665	9.91651	3.52884e-23	1.61455e-21
CALHM1	101.073	2.21708	0.369231	6.00459	1.91811e-09	2.48984e-08
SMIM24	207.474	2.21636	0.257565	8.60505	7.62824e-18	2.33157e-16
PLCH2	826.091	2.19002	0.140929	15.5399	1.86155e-54	3.13587e-52
INSC	19.95	2.18807	0.7918	2.76341	0.00572003	0.0197933
PLXNB2	1027.86	2.18634	0.136214	16.0508	5.64521e-58	1.04606e-55
RNF165	54.6966	2.18535	0.479868	4.55406	5.26198e-06	4.00841e-05
SEMA3B	20.8159	2.17531	0.778686	2.79356	0.00521306	0.0182605
ZNF296	192.081	2.17275	0.267618	8.11883	4.70688e-16	1.23934e-14
KCNQ5	205.446	2.17167	0.26878	8.07971	6.49185e-16	1.68538e-14
MCAM	125.64	2.1659	0.32828	6.59774	4.17463e-11	6.74126e-10
FAM157A	63.8944	2.16315	0.463065	4.67137	2.99201e-06	2.39103e-05
CHURC1-FNTB	21.2628	2.15901	0.844444	2.55672	0.0105665	0.0333201
CAPN12	343.34	2.15712	0.201225	10.7199	8.20533e-27	4.42312e-25
IRX5	52.2812	2.14745	0.486891	4.41053	1.03119e-05	7.30354e-05
GSTM2	333.781	2.14695	0.206874	10.3781	3.11957e-25	1.55705e-23
SNED1	60.6967	2.14628	0.450038	4.76911	1.85038e-06	1.52729e-05
TNNI2	24.483	2.14627	0.724315	2.96317	0.00304486	0.0114532
PLEKHH2	28.7055	2.14319	0.657412	3.26004	0.00111395	0.00480455
TP73	166.927	2.13825	0.279169	7.65935	1.86884e-14	4.18484e-13
TMEM231	49.4267	2.13179	0.504024	4.22954	2.34172e-05	0.00015442
ETV4	34.1301	2.13019	0.602717	3.5343	0.000408852	0.00199829
AC275455.1	17.6721	2.12468	0.829609	2.56107	0.0104352	0.032971
IFNL1	20.3953	2.12427	0.769786	2.75956	0.00578798	0.0199689
ZNF395	2609.23	2.12418	0.106877	19.8751	6.68935e-88	2.54264e-85
KDELR3	43.829	2.12304	0.539613	3.93437	8.34135e-05	0.000486628
TRIB1	553.134	2.12247	0.165786	12.8025	1.58858e-37	1.38524e-35
GIPR	309.412	2.12026	0.218323	9.71161	2.69056e-22	1.16622e-20
BMF	380.844	2.1171	0.190445	11.1166	1.04138e-28	6.15039e-27
AGRN	443.511	2.1158	0.187078	11.3097	1.17441e-29	7.34576e-28
APLN	86.7909	2.1125	0.38097	5.54505	2.93864e-08	3.26799e-07
CRACR2B	313.043	2.10897	0.207189	10.179	2.46193e-24	1.16973e-22
PIP5K1B	26.7397	2.10757	0.689984	3.05453	0.00225417	0.00884484
COL23A1	29.7676	2.10695	0.639145	3.29652	0.000978921	0.00428574
SERPINE2	1253.76	2.10636	0.126735	16.6202	4.97497e-62	9.96608e-60
IER5L	83.344	2.10206	0.396689	5.299	1.1644e-07	1.19124e-06
LIMS2	271.315	2.10163	0.227292	9.24637	2.32244e-20	8.80506e-19
RASSF4	129.036	2.10019	0.312287	6.72519	1.75359e-11	2.92081e-10
GGT1	970.49	2.09194	0.139508	14.9952	7.89738e-51	1.17071e-48
TGM5	54.2252	2.08379	0.479547	4.34534	1.39063e-05	9.57489e-05
MEX3B	43.3562	2.08237	0.55121	3.77781	0.000158213	0.000865441
KLRC2	51.89	2.08057	0.486359	4.27784	1.88713e-05	0.00012687
CACNA1F	28.9462	2.07751	0.653188	3.18057	0.00146983	0.00611186
SMAD6	32.0139	2.07712	0.623323	3.33233	0.000861215	0.00383153
HCAR1	44.6338	2.07155	0.529569	3.91176	9.16256e-05	0.000528711
FXYD2	171.261	2.06613	0.274211	7.5348	4.89076e-14	1.0615e-12
ZDHHC8P1	22.0423	2.05959	0.753529	2.73326	0.00627114	0.0214004
SLC37A2	53.5137	2.05744	0.47852	4.29959	1.71117e-05	0.000116093
AC243312.1	25.9904	2.05701	0.686617	2.99586	0.00273668	0.0104558
NCF4	5205.81	2.0476	0.0890853	22.9847	6.62928e-117	5.17223e-114
DENND3	2150.01	2.04748	0.107232	19.0939	2.83663e-81	9.55688e-79
ATP6V1FNB	20.6024	2.03773	0.764151	2.66665	0.00766107	0.0254066
RNF39	32.1363	2.03642	0.620239	3.28328	0.00102606	0.00446313
UBXN10	112.45	2.03631	0.341585	5.96134	2.50184e-09	3.19168e-08
RP9P	92.4717	2.03512	0.379642	5.36064	8.29281e-08	8.64505e-07
ITGA11	63.2677	2.02231	0.446304	4.53123	5.86409e-06	4.41714e-05
AC068775.1	52.2634	2.02086	0.493793	4.09252	4.26711e-05	0.00026634
SLC9A3R2	21.8924	2.0203	0.736343	2.7437	0.00607507	0.0208224
HSBP1L1	135.901	2.01561	0.316849	6.36141	1.99904e-10	2.99938e-09
TRIO	627.987	2.00533	0.158188	12.6769	7.94216e-37	6.72769e-35
RGS9	1278.77	2.00437	0.118528	16.9104	3.76955e-64	7.98284e-62
IL6R	59.0354	2.00064	0.484726	4.12736	3.66953e-05	0.000231773
GOLGA8S	52.0979	1.99814	0.50422	3.96284	7.4064e-05	0.000436204
DIXDC1	441.891	1.99027	0.211498	9.41034	4.94527e-21	1.96538e-19
MAP3K8	1292.18	1.98918	0.118823	16.7408	6.61428e-63	1.34315e-60
TCN2	34.2141	1.98814	0.593145	3.35187	0.000802683	0.00361232
EPHA4	105.127	1.98717	0.350011	5.67746	1.36705e-08	1.59068e-07
LATS2	501.985	1.9837	0.174876	11.3434	7.99552e-30	5.08693e-28
PTGDS	24.1309	1.9831	0.738641	2.68479	0.00725756	0.0242093
GALE	785.894	1.98134	0.149428	13.2595	3.97354e-40	3.77588e-38
GOLGA2P10	82.6579	1.98062	0.426522	4.64366	3.42292e-06	2.71054e-05
ARHGEF40	33.6479	1.9751	0.600708	3.28796	0.00100915	0.00439991
KDM4B	2564.27	1.97003	0.095765	20.5715	4.94225e-94	2.2895e-91
NTRK1	160.737	1.96905	0.280346	7.02367	2.1612e-12	3.97982e-11
HMOX1	76.8479	1.96594	0.402261	4.88723	1.02264e-06	8.83431e-06
APBA1	142.442	1.95924	0.327413	5.98398	2.17745e-09	2.79952e-08
GPR157	64.4119	1.95781	0.435323	4.49737	6.88003e-06	5.09947e-05
CD109	469.344	1.95352	0.173847	11.237	2.6833e-29	1.65051e-27
MAML3	352.412	1.94589	0.201881	9.63879	5.48328e-22	2.34248e-20
P4HA1	2658.09	1.94499	0.0983836	19.7695	5.4539e-87	1.97192e-84
CARD19	1236.19	1.94325	0.118605	16.3841	2.48395e-60	4.78209e-58
C1QTNF6	307.018	1.9396	0.215647	8.99435	2.3763e-19	8.36729e-18
SERTAD1	541.194	1.93836	0.165952	11.6803	1.60818e-31	1.0986e-29
SRGAP3	310.353	1.9363	0.206948	9.35644	8.24698e-21	3.21719e-19
NUP62CL	20.6106	1.93169	0.762936	2.53192	0.0113441	0.0353401
ZFYVE9	18.1912	1.91876	0.799646	2.39951	0.0164169	0.0480578
CCR8	451.383	1.91719	0.193893	9.88789	4.69805e-23	2.12329e-21
NDFIP2	4414.01	1.91154	0.0872383	21.9117	2.00857e-106	1.191e-103
MMP25	10518.9	1.90994	0.0823854	23.183	6.76102e-119	5.56808e-116
KLF8	234.529	1.90947	0.242357	7.87872	3.30739e-15	7.97216e-14
NRIP3	21.5906	1.90813	0.746167	2.55724	0.0105507	0.0332915
PON2	307.91	1.90593	0.209167	9.11199	8.08854e-20	2.9245e-18
ICOSLG	58.3341	1.90251	0.478511	3.97588	7.01186e-05	0.000414945
AC006453.2	22.5738	1.89963	0.752268	2.5252	0.0115634	0.0359285
TMEM225B	33.3884	1.89678	0.597824	3.1728	0.00150975	0.00624805
HCG4B	69.0179	1.89543	0.450624	4.20624	2.59653e-05	0.000169938
COL7A1	34.5719	1.89469	0.66831	2.83506	0.00458177	0.016327
DUSP2	624.745	1.89456	0.180048	10.5225	6.80096e-26	3.52508e-24
PHKA1	41.8395	1.89002	0.543101	3.48006	0.000501305	0.00238953
NR1H3	133.497	1.88743	0.303047	6.22819	4.71869e-10	6.70018e-09
HSH2D	1515.9	1.88573	0.120915	15.5955	7.80946e-55	1.36197e-52
RFX8	30.9297	1.88455	0.677892	2.78001	0.00543574	0.0189287
SLC12A8	48.2633	1.88337	0.533579	3.5297	0.000416036	0.00202872
RYR1	101.851	1.88316	0.372087	5.06107	4.16916e-07	3.8555e-06
FUT1	44.931	1.88112	0.517748	3.63327	0.000279854	0.00143092
APOL4	433.129	1.87846	0.180332	10.4167	2.08069e-25	1.04556e-23
TUBA8	31.0976	1.87063	0.634968	2.94602	0.00321891	0.0120134
CALCB	28.623	1.86884	0.657899	2.84061	0.00450268	0.0160877
MUC20	218.147	1.86218	0.24912	7.47505	7.71731e-14	1.63546e-12
CD72	304.749	1.85601	0.209357	8.8653	7.62987e-19	2.57643e-17
EXD3	133.316	1.8523	0.306925	6.03503	1.58935e-09	2.09427e-08
TCF4	45.4378	1.85214	0.512637	3.61297	0.000302709	0.00153362
CACNA1D	40.7426	1.85206	0.552964	3.34933	0.000810071	0.00363784
GLIS2	61.0907	1.85172	0.447561	4.13736	3.51322e-05	0.000222659
FGD5	24.6449	1.85133	0.715431	2.58771	0.00966155	0.0309336
CCDC78	42.1076	1.84822	0.542596	3.40625	0.000658623	0.0030293
FAM83A	66.4073	1.84432	0.422386	4.36643	1.26294e-05	8.76903e-05
RLF	1351.91	1.83846	0.130254	14.1144	3.09611e-45	3.6426e-43
KLF11	967.424	1.83822	0.130084	14.131	2.44625e-45	2.90105e-43
SERPINE1	108.537	1.83657	0.34378	5.34228	9.17863e-08	9.52829e-07
ZNF20	40.2606	1.83343	0.548078	3.34519	0.000822251	0.0036836
FRY	124.686	1.82885	0.312049	5.86079	4.60675e-09	5.62989e-08
CHKA	502.762	1.82765	0.18596	9.82819	8.51346e-23	3.76727e-21
F12	43.4022	1.82759	0.541583	3.37453	0.000739419	0.00336026
MST1	85.3537	1.82752	0.37803	4.83432	1.33604e-06	1.13239e-05
SLC16A5	120.121	1.82392	0.318612	5.72458	1.03687e-08	1.22572e-07
HNRNPA1P21	159.998	1.82311	0.299572	6.08569	1.15989e-09	1.55604e-08
NRP2	117.297	1.81953	0.330735	5.50147	3.76639e-08	4.13578e-07
PTK6	26.6468	1.81732	0.673734	2.69738	0.00698878	0.0234578
PIK3R6	1274.39	1.81725	0.126119	14.4089	4.54592e-47	5.71091e-45
TEC	153.17	1.81545	0.288146	6.30046	2.96758e-10	4.3729e-09
PTPRN2	1017.02	1.81395	0.126421	14.3485	1.08809e-46	1.35545e-44
MMP14	22.536	1.81092	0.751119	2.41096	0.0159105	0.0467877
TBX6	56.5215	1.8082	0.485918	3.7212	0.000198281	0.00105922
C6orf223	38.5986	1.80401	0.564781	3.19417	0.00140232	0.00587562
TTLL7	80.379	1.79943	0.400534	4.49257	7.03682e-06	5.20651e-05
HEATR9	46.0943	1.79834	0.527343	3.41019	0.000649167	0.00299044
SOX13	76.3596	1.79748	0.399866	4.49521	6.95024e-06	5.14894e-05
METRN	94.2277	1.79685	0.356848	5.03534	4.7699e-07	4.36475e-06
BCL2L15	60.9437	1.78925	0.450947	3.96776	7.25525e-05	0.000428664
ATP13A4	21.7067	1.78859	0.747994	2.39119	0.0167941	0.0489485
PTPRVP	36.4979	1.77813	0.613384	2.89889	0.00374492	0.0136803
ITGA1	1618.99	1.77799	0.113122	15.7175	1.14759e-55	2.04963e-53
CSGALNACT1	287.5	1.77794	0.212849	8.35307	6.65112e-17	1.84637e-15
TSPYL2	1305.42	1.77577	0.130119	13.6473	2.09383e-42	2.21706e-40
AC024560.2	26.4065	1.77343	0.728306	2.43501	0.0148913	0.0443359
IER2	6504.92	1.77165	0.0898399	19.7201	1.44983e-86	5.11721e-84
GOLGA8R	121.344	1.76898	0.324917	5.44439	5.19829e-08	5.57998e-07
FAM153A	116.008	1.76661	0.342847	5.15275	2.56698e-07	2.47258e-06
DACT3	25.646	1.75139	0.67647	2.58901	0.00962529	0.0308309
PYGM	90.3821	1.7492	0.386304	4.52803	5.9536e-06	4.48228e-05
ASIC3	40.4526	1.74905	0.56298	3.10677	0.00189143	0.00761297
SLC22A15	31.0464	1.74888	0.628362	2.78325	0.00538181	0.0187698
PLPPR2	35.7022	1.74621	0.646095	2.70271	0.00687776	0.0231297
TNS1	56.328	1.74557	0.459047	3.8026	0.000143188	0.00079202
NAV1	48.7925	1.74359	0.492276	3.5419	0.000397256	0.00194933
SLC40A1	42.8466	1.73336	0.524692	3.30358	0.000954579	0.00419404
HLF	71.626	1.73277	0.433517	3.997	6.41493e-05	0.000383912
TMPRSS6	24.155	1.73039	0.716315	2.41569	0.0157056	0.0463232
DNM1P46	32.9877	1.72932	0.614941	2.81218	0.00492069	0.0173801
HSD11B1L	87.9794	1.72567	0.389627	4.42903	9.46573e-06	6.77874e-05
CRYBG2	273.736	1.72171	0.220951	7.79224	6.5831e-15	1.54901e-13
MXI1	1144.11	1.71878	0.123364	13.9325	4.02058e-44	4.54971e-42
FAM153C	30.1959	1.71523	0.627071	2.73531	0.0062321	0.0212819
AC256236.1	39.7218	1.71215	0.699933	2.44617	0.0144384	0.0432481
SH3GL1P3	41.9709	1.71127	0.539234	3.17352	0.00150603	0.00623792
FGF11	775.639	1.70516	0.141571	12.0445	2.07255e-33	1.52853e-31
CACFD1	103.29	1.70472	0.348458	4.89218	9.97266e-07	8.64531e-06
UNC93B1	914.699	1.70077	0.133347	12.7545	2.94308e-37	2.53653e-35
MICALL2	39.8661	1.69702	0.543575	3.12196	0.00179654	0.00727204
SLC9A5	174.391	1.69625	0.281596	6.02371	1.70468e-09	2.23432e-08
MLC1	71.7663	1.69296	0.420033	4.03053	5.56509e-05	0.000337411
ICAM4	29.052	1.69037	0.640928	2.63738	0.0083548	0.0273343
TNFSF4	366.256	1.68962	0.194445	8.68944	3.64234e-18	1.15372e-16
ABCA3	292.814	1.68939	0.218125	7.74505	9.55436e-15	2.21303e-13
SPP1	37.0071	1.68805	0.590454	2.8589	0.00425107	0.0152936
CTSW	8663.13	1.68744	0.0845376	19.9608	1.20669e-88	4.8346e-86
TOR4A	351.642	1.6872	0.194473	8.67577	4.1077e-18	1.29559e-16
NQO1	601.996	1.68132	0.162238	10.3633	3.64169e-25	1.81156e-23
CHD5	35.5693	1.6781	0.587883	2.85448	0.00431072	0.0154859
KNDC1	39.3779	1.67705	0.54109	3.09939	0.00193917	0.00776925
ALDH3A2	687.302	1.67623	0.153853	10.895	1.21746e-27	6.73419e-26
CITED4	393.46	1.67454	0.198074	8.45411	2.81235e-17	8.15857e-16
SYTL3	2620.84	1.67362	0.0994027	16.8368	1.31093e-63	2.69906e-61
RTKN	39.055	1.6721	0.550713	3.03624	0.00239549	0.00930089
PRSS30P	51.9107	1.66977	0.472531	3.53368	0.000409818	0.00200169
SDK2	1532.84	1.66761	0.122891	13.5698	6.04828e-42	6.22637e-40
INPP5F	416.844	1.66376	0.181677	9.15779	5.29699e-20	1.96798e-18
B3GNT7	26.2984	1.66269	0.661987	2.51167	0.0120162	0.0371178
LMNTD2	52.405	1.64807	0.473355	3.48167	0.000498305	0.00237826
ZNF80	48.8264	1.64736	0.510782	3.22518	0.00125894	0.00533518
CXXC5	78.2019	1.64614	0.404696	4.06761	4.74984e-05	0.000292285
HES6	190.915	1.64431	0.253856	6.47732	9.33689e-11	1.45389e-09
CXCL16	28.927	1.64398	0.655903	2.50643	0.0121956	0.0375389
SIX5	31.8154	1.64049	0.657591	2.4947	0.0126064	0.038651
GNA11	40.5604	1.63978	0.535904	3.05983	0.00221461	0.00872891
AK4	5012.7	1.63007	0.0902799	18.0557	7.11824e-73	1.81932e-70
ATF5	354.667	1.62257	0.191974	8.45203	2.86273e-17	8.27233e-16
PSEN2	191.139	1.61852	0.259756	6.23094	4.63651e-10	6.60881e-09
P3H4	92.5509	1.61788	0.368801	4.38685	1.15006e-05	8.05484e-05
GOLGA2P7	453.555	1.61651	0.187814	8.60699	7.50029e-18	2.2972e-16
AC010186.2	1442.26	1.61546	0.114842	14.0668	6.07499e-45	7.03559e-43
BRICD5	72.7782	1.61431	0.411553	3.92249	8.7638e-05	0.000508273
ANXA9	57.5733	1.61304	0.449401	3.58931	0.000331552	0.00165821
PRAM1	68.3221	1.61103	0.421293	3.82403	0.00013129	0.00073277
AC068580.4	130.774	1.6087	0.314225	5.11959	3.06201e-07	2.90411e-06
FXYD7	36.931	1.60544	0.555725	2.88892	0.00386568	0.014066
GADD45G	269.686	1.60289	0.223629	7.16762	7.63145e-13	1.46161e-11
MAGEF1	222.463	1.60252	0.239979	6.67774	2.42662e-11	3.99247e-10
ZNF853	182.852	1.60206	0.262851	6.09493	1.09485e-09	1.47815e-08
SLC25A36	2335.42	1.60181	0.099984	16.0207	9.16781e-58	1.67782e-55
MMP11	31.8087	1.59993	0.60357	2.65079	0.00803043	0.0264188
CCNB3	52.267	1.59843	0.475524	3.3614	0.00077549	0.0035027
ADAM8	3570.65	1.59725	0.0929043	17.1924	3.02798e-66	6.50533e-64
FUCA2	924.401	1.59549	0.132069	12.0807	1.33505e-33	9.89536e-32
ACTN1	1586.25	1.59532	0.113336	14.076	5.33186e-45	6.22358e-43
SLC46A1	195.466	1.59061	0.257142	6.18572	6.1819e-10	8.62905e-09
CDH24	97.8391	1.58535	0.362777	4.37004	1.24222e-05	8.64537e-05
NNAT	27.3268	1.57839	0.650476	2.42651	0.0152447	0.0451704
PDE4A	1721.73	1.57801	0.10718	14.723	4.58694e-49	6.23824e-47
TTYH2	160.649	1.57369	0.273862	5.7463	9.12194e-09	1.08526e-07
MTMR9LP	107.173	1.57254	0.341883	4.59965	4.23203e-06	3.28975e-05
FP565260.3	35.1976	1.56922	0.56957	2.7551	0.00586746	0.0202042
CES4A	398.483	1.56686	0.183968	8.51701	1.63727e-17	4.85417e-16
PPP1R13L	273.854	1.56504	0.217097	7.20897	5.63773e-13	1.08962e-11
TGM1	35.8713	1.56082	0.576962	2.70524	0.00682541	0.022985
KIR3DX1	532.362	1.55964	0.16568	9.41357	4.79576e-21	1.91108e-19
REPIN1	2036.65	1.55831	0.101628	15.3335	4.56512e-53	7.3558e-51
ABCA2	2410.03	1.55631	0.101026	15.4052	1.51099e-53	2.51674e-51
MAPRE3	52.922	1.55607	0.466196	3.33781	0.000844405	0.00376407
PDE8A	170.882	1.55361	0.276131	5.62637	1.84044e-08	2.11003e-07
DIP2C	44.1496	1.55305	0.514135	3.0207	0.00252188	0.00971024
SCNN1D	59.8169	1.54855	0.491117	3.15312	0.00161537	0.00662415
RNF207	55.9399	1.54555	0.489553	3.15707	0.00159362	0.00654762
LILRP1	31.7791	1.54327	0.597937	2.581	0.0098515	0.0314188
C1orf198	88.9229	1.54046	0.385911	3.99174	6.55907e-05	0.000391274
VEGFA	1177.7	1.52804	0.125161	12.2087	2.79464e-34	2.13545e-32
PCSK4	49.2735	1.52687	0.480648	3.17669	0.00148968	0.00618052
ZFHX3	343.987	1.52579	0.206224	7.39872	1.37507e-13	2.83111e-12
TIMP1	1560.57	1.5241	0.110292	13.8187	1.96497e-43	2.17379e-41
SLC14A2	45.0589	1.52121	0.509708	2.98447	0.00284072	0.0108004
HEXIM1	2128.63	1.52084	0.124858	12.1805	3.9482e-34	2.95597e-32
AL390719.1	186.892	1.51902	0.255981	5.93413	2.95408e-09	3.72571e-08
RMND5B	365.093	1.51827	0.200231	7.5826	3.38695e-14	7.44927e-13
THBS1	123.78	1.51474	0.315818	4.79623	1.61676e-06	1.34797e-05
RAB11FIP5	448.783	1.51448	0.172314	8.78907	1.50806e-18	4.96789e-17
MPZL2	399.606	1.51302	0.185959	8.1363	4.07531e-16	1.08072e-14
GOLGA8A	6863.03	1.51288	0.219623	6.88852	5.63754e-12	9.9135e-11
ZSWIM6	238.695	1.51153	0.242034	6.24512	4.23475e-10	6.07117e-09
MED12L	35.9147	1.51139	0.586556	2.57672	0.00997438	0.0317501
TRIM47	442.557	1.51046	0.19526	7.73559	1.02923e-14	2.38023e-13
STBD1	86.7467	1.51025	0.386958	3.90287	9.50569e-05	0.000546596
VDAC1P8	73.1104	1.50943	0.402173	3.75318	0.000174608	0.00094605
LRRC23	115.976	1.50885	0.318638	4.73532	2.18713e-06	1.78831e-05
ZNF667	152.318	1.50804	0.299902	5.02844	4.94477e-07	4.51362e-06
TRBV7-3	131.799	1.50748	0.308749	4.88253	1.04733e-06	9.01607e-06
INAFM2	398.12	1.50707	0.196009	7.68878	1.48541e-14	3.39587e-13
GAS6	53.7727	1.50498	0.462774	3.25209	0.00114561	0.00490823
C5AR2	37.9398	1.50414	0.548073	2.74441	0.00606196	0.0207919
IL7R	1534.87	1.50266	0.11376	13.2091	7.77975e-40	7.29918e-38
C2CD2	159.733	1.50126	0.274428	5.47052	4.48709e-08	4.84462e-07
KCTD3	65.1477	1.49476	0.42991	3.47692	0.000507214	0.00241223
FAM229A	89.4683	1.4945	0.37356	4.00068	6.31606e-05	0.000378453
AL590627.1	38.679	1.49063	0.540594	2.7574	0.00582629	0.0200765
ISYNA1	304.615	1.49003	0.216868	6.8707	6.38875e-12	1.11683e-10
DCBLD2	37.7078	1.48872	0.546942	2.72191	0.00649066	0.0219976
PCED1A	426.795	1.4878	0.176088	8.44915	2.93436e-17	8.46282e-16
CA6	516.122	1.48625	0.17083	8.70018	3.31364e-18	1.05185e-16
GADD45B	2036.68	1.48477	0.102997	14.4158	4.1193e-47	5.21919e-45
JMJD7-PLA2G4B	357.783	1.48385	0.241729	6.13848	8.33151e-10	1.1457e-08
PLEKHN1	55.5803	1.48161	0.465659	3.18174	0.00146391	0.00609288
GNA15	1212.82	1.48145	0.123036	12.0408	2.16878e-33	1.59158e-31
PIGZ	42.0045	1.48125	0.537996	2.75328	0.0059002	0.0202981
HSD3B7	744.743	1.48089	0.147308	10.0531	8.90537e-24	4.16445e-22
RNF208	67.9033	1.47829	0.415931	3.55418	0.000379159	0.00187293
TRIQK	31.4561	1.47802	0.607913	2.43131	0.0150443	0.0446717
MYOM1	58.0617	1.47358	0.476276	3.09395	0.00197508	0.00790247
LGALS3	1994.05	1.46805	0.116833	12.5654	3.27231e-36	2.70999e-34
SPRED3	33.5443	1.46776	0.579652	2.53214	0.0113368	0.0353332
AC243791.2	108.643	1.46469	0.412072	3.55446	0.000378762	0.00187159
AK4P1	308.869	1.46362	0.213051	6.86981	6.42874e-12	1.12117e-10
GRAMD4	1044.18	1.46317	0.123774	11.8213	3.02886e-32	2.15865e-30
PYROXD2	147.549	1.4631	0.2853	5.12831	2.92359e-07	2.79523e-06
GPI	35252.2	1.46124	0.0775565	18.841	3.48571e-79	1.09941e-76
TIPARP	5217.86	1.45971	0.0878692	16.6123	5.67703e-62	1.12208e-59
TMX4	2913.14	1.45857	0.0974584	14.9661	1.22296e-50	1.77736e-48
CEP170B	296.63	1.45612	0.213061	6.83428	8.24175e-12	1.42065e-10
VASH1	313.571	1.45447	0.200478	7.255	4.01666e-13	7.86566e-12
PPARD	1280.76	1.45421	0.115997	12.5366	4.70911e-36	3.85679e-34
DOC2GP	49.651	1.45415	0.489155	2.97278	0.00295118	0.0111688
MISP3	68.6466	1.45165	0.415008	3.49788	0.000468973	0.00224901
ATP8B4	2411.85	1.44959	0.0967092	14.9891	8.64883e-51	1.26941e-48
NUDT16	370.723	1.44373	0.191865	7.52474	5.28235e-14	1.14148e-12
APP	613.769	1.4421	0.154334	9.34401	9.2754e-21	3.57139e-19
MYH10	209.989	1.43901	0.240967	5.97184	2.34592e-09	3.0083e-08
ZNF821	221.378	1.42913	0.234986	6.08176	1.18869e-09	1.58749e-08
TNFRSF11A	432.392	1.42586	0.174624	8.16534	3.20529e-16	8.59227e-15
DMD	80.332	1.42549	0.38193	3.73232	0.000189724	0.0010179
GOLGA8O	103.581	1.4237	0.396867	3.58735	0.000334062	0.00166722
PAQR6	146.951	1.42347	0.2865	4.9685	6.74721e-07	6.0399e-06
LINC00674	45.6103	1.42239	0.549248	2.58971	0.00960576	0.030775
GORASP1	432.401	1.42179	0.182635	7.78487	6.97833e-15	1.63682e-13
NLRP1	3005.45	1.42103	0.095466	14.8852	4.11316e-50	5.807e-48
SMAD3	1235.84	1.41964	0.12418	11.4321	2.88993e-30	1.86262e-28
TSPAN2	74.3768	1.41679	0.395325	3.58387	0.000338542	0.00168804
NPTX1	619.053	1.41606	0.155082	9.13105	6.78352e-20	2.49526e-18
CES3	92.8842	1.41349	0.352862	4.00577	6.18152e-05	0.000371744
DNAH11	104.713	1.41001	0.333832	4.22372	2.40303e-05	0.000158181
CKB	75.8916	1.40925	0.400658	3.51734	0.000435896	0.00211305
ZDBF2	257.885	1.40659	0.221365	6.35415	2.09578e-10	3.13484e-09
KDM6B	496.778	1.40583	0.164568	8.54254	1.31303e-17	3.91638e-16
PDE8B	42.3123	1.40388	0.522096	2.68893	0.00716811	0.0239603
IFRD1	1220.67	1.40131	0.124412	11.2635	1.9863e-29	1.232e-27
IL9RP3	43.4018	1.39771	0.508628	2.74801	0.00599582	0.0205936
ID2	8031.51	1.39343	0.0800865	17.399	8.39239e-68	1.91398e-65
ASL	728.15	1.39341	0.147801	9.42759	4.19601e-21	1.67659e-19
TCIRG1	4560.19	1.39085	0.0931266	14.935	1.94985e-50	2.80628e-48
TBC1D3L	685.855	1.38917	0.148588	9.34917	8.83394e-21	3.42812e-19
TST	292.544	1.388	0.206907	6.70832	1.96884e-11	3.26102e-10
ASB9	63.4017	1.38725	0.425589	3.2596	0.00111569	0.00480923
FAM13A	195.728	1.38719	0.300957	4.60927	4.04081e-06	3.15268e-05
COL18A1	1109.61	1.3867	0.125941	11.0107	3.39461e-28	1.92803e-26
SPRY1	989.346	1.3851	0.129561	10.6907	1.12514e-26	6.02134e-25
LRRC37A16P	403.037	1.38466	0.181353	7.63515	2.25551e-14	5.02037e-13
MACC1	64.749	1.38234	0.422084	3.27504	0.00105646	0.00458595
SPIN3	258.052	1.38156	0.223929	6.16964	6.84463e-10	9.51827e-09
FBLN7	48.9012	1.38149	0.504504	2.73831	0.00617567	0.0211038
CIDEB	703.852	1.38093	0.155801	8.86341	7.76011e-19	2.61445e-17
TRBV5-1	314.95	1.37986	0.201052	6.86321	6.73287e-12	1.16735e-10
MAP3K6	80.0683	1.37475	0.378924	3.62805	0.00028557	0.00145474
RGS6	105.578	1.37084	0.346143	3.96032	7.48491e-05	0.000440652
CSF2	119.142	1.36736	0.312835	4.37087	1.23754e-05	8.62091e-05
TRBV3-1	185.057	1.367	0.25524	5.35577	8.51938e-08	8.85633e-07
ADPRH	241.01	1.36034	0.232329	5.85524	4.76323e-09	5.80675e-08
APC2	87.5334	1.35998	0.381606	3.56382	0.000365502	0.00181211
AC009093.9	78.6144	1.35704	0.390062	3.47904	0.000503215	0.00239552
SETD7	447.851	1.35657	0.17266	7.85689	3.93781e-15	9.46095e-14
FAM131A	138.328	1.35609	0.305036	4.44568	8.76144e-06	6.31403e-05
ATP6AP1L	64.3397	1.35541	0.453707	2.98742	0.00281343	0.0107104
HAGHL	137.966	1.35487	0.31077	4.35972	1.30226e-05	9.02511e-05
ATXN7L1	230.264	1.35426	0.253545	5.3413	9.22838e-08	9.57323e-07
PI4KAP1	79.642	1.35401	0.398107	3.40113	0.000671077	0.00308011
EPHX1	89.6613	1.35346	0.371185	3.64632	0.000266022	0.00136928
DPEP2	139.062	1.35311	0.30037	4.5048	6.64342e-06	4.93892e-05
CTNND1	325.007	1.35219	0.205973	6.56489	5.20706e-11	8.29994e-10
AL157935.2	560.532	1.35144	0.160741	8.40761	4.18463e-17	1.18158e-15
RPL38P4	40.0024	1.35126	0.563216	2.39919	0.0164312	0.04809
TNFRSF10D	170.788	1.35088	0.265666	5.08488	3.67852e-07	3.43823e-06
CCDC180	78.6919	1.35022	0.395418	3.41467	0.000638597	0.00295
NME1-NME2	123.021	1.34811	0.327284	4.11909	3.80371e-05	0.000239941
PRX	62.1983	1.34682	0.427693	3.14905	0.00163803	0.00670407
FOXB1	106.542	1.34679	0.374659	3.59471	0.000324753	0.0016297
GRAMD1B	1308.63	1.34678	0.120773	11.1513	7.05774e-29	4.253e-27
MGST2	244.221	1.34307	0.231913	5.79127	6.98552e-09	8.3781e-08
CPNE5	97.6457	1.34266	0.363423	3.69449	0.000220325	0.00115983
GAS2L1	324.315	1.34256	0.208056	6.45287	1.09755e-10	1.69656e-09
NEB	51.0378	1.34068	0.474059	2.82808	0.00468278	0.0166429
CR354443.1	41.812	1.33852	0.52789	2.53561	0.0112252	0.0350616
DERL3	117.234	1.33164	0.316392	4.20882	2.56705e-05	0.000168306
GOLGA8T	177.041	1.33163	0.275408	4.83514	1.33052e-06	1.12835e-05
AC138932.1	794.483	1.33041	0.147965	8.99136	2.44183e-19	8.57763e-18
MSRA	260.86	1.32913	0.222886	5.96329	2.47208e-09	3.15643e-08
MIB1	3026.87	1.32809	0.0910409	14.5878	3.35624e-48	4.44222e-46
NR4A1	111.843	1.32617	0.323786	4.09581	4.20689e-05	0.000263024
PLCD3	100.21	1.32614	0.34805	3.81019	0.000138858	0.000771818
CAMK1	1868.95	1.32548	0.114115	11.6153	3.44647e-31	2.30138e-29
FRMD4B	600.084	1.3249	0.152792	8.67131	4.27188e-18	1.34166e-16
NEK8	143.425	1.32437	0.297693	4.44877	8.63649e-06	6.24524e-05
ZMIZ1	2985.95	1.32204	0.105266	12.5591	3.54548e-36	2.9199e-34
GOLIM4	352.285	1.3202	0.196706	6.71153	1.92595e-11	3.19713e-10
SSH3	485.149	1.31887	0.172187	7.65949	1.86677e-14	4.18484e-13
C11orf21	1434.29	1.31775	0.112834	11.6787	1.6384e-31	1.11411e-29
CCDC141	187.049	1.31518	0.252979	5.19879	2.00593e-07	1.9719e-06
ZSCAN9	125.799	1.31496	0.304553	4.31767	1.57682e-05	0.00010747
PPP1R32	75.9594	1.31184	0.388401	3.37753	0.000731391	0.00333194
ZDHHC11	44.4642	1.31181	0.521327	2.51629	0.0118597	0.0366954
TCEA2	520.34	1.31134	0.160615	8.16448	3.22815e-16	8.63791e-15
ZNF683	388.621	1.31114	0.186172	7.04264	1.88631e-12	3.49098e-11
ITGAM	1409.26	1.30921	0.118195	11.0767	1.62808e-28	9.46456e-27
VWA7	187.253	1.30753	0.256686	5.09389	3.50791e-07	3.2933e-06
TRBV6-6	41.0267	1.30689	0.546536	2.39122	0.0167923	0.0489485
AC243949.1	285.573	1.30462	0.238105	5.47916	4.27342e-08	4.64582e-07
IGF1	140.762	1.30445	0.308441	4.22915	2.34576e-05	0.000154618
BCL2L2	172.086	1.30381	0.265615	4.90864	9.17099e-07	8.00652e-06
SLC16A3	3071.67	1.30332	0.0944662	13.7967	2.66871e-43	2.88766e-41
C19orf57	176.767	1.29891	0.273077	4.75657	1.96912e-06	1.61629e-05
C5	43.5348	1.29565	0.519918	2.49203	0.0127015	0.0388872
IRS2	953.304	1.29518	0.135845	9.53426	1.50958e-21	6.23343e-20
TRAV23DV6	86.2435	1.29328	0.369641	3.49876	0.00046743	0.00224245
LDOC1	64.9139	1.29095	0.423894	3.04545	0.00232332	0.00907353
PRSS53	143.834	1.28679	0.296859	4.33467	1.45976e-05	0.000100136
SYTL2	702.32	1.28653	0.159149	8.0838	6.27778e-16	1.63553e-14
PSD	53.0623	1.28619	0.509542	2.52421	0.0115958	0.0360142
BCL6	556.437	1.28574	0.156639	8.2083	2.24339e-16	6.04655e-15
VWDE	67.7316	1.28551	0.414898	3.09837	0.00194588	0.00779195
MBOAT7	1742.5	1.2823	0.105113	12.1993	3.1353e-34	2.35927e-32
FZD6	186.752	1.28171	0.280872	4.56334	5.03463e-06	3.84906e-05
DYNC2LI1	88.4516	1.28107	0.365264	3.50723	0.000452801	0.00217862
ZKSCAN2	170.471	1.28082	0.26875	4.76584	1.8807e-06	1.55058e-05
TNFRSF12A	47.1707	1.27891	0.497891	2.56865	0.0102095	0.0323943
TRBV24-1	64.7213	1.27645	0.427077	2.98881	0.00280065	0.0106645
ANKZF1	1527.74	1.27404	0.116672	10.9199	9.26171e-28	5.14215e-26
LINC00888	171.059	1.27307	0.278442	4.57212	4.82823e-06	3.70081e-05
NR2F6	95.4254	1.27299	0.365829	3.47972	0.00050193	0.00239094
SLC37A1	601.264	1.27188	0.155597	8.17418	2.97873e-16	7.99941e-15
FN1	189.565	1.26865	0.259312	4.89236	9.96338e-07	8.64232e-06
GBE1	1173.65	1.26756	0.128156	9.89081	4.56321e-23	2.07488e-21
AHI1	325.112	1.26631	0.199298	6.35383	2.10017e-10	3.13523e-09
CEL	45.952	1.26486	0.4947	2.55682	0.0105633	0.0333171
SDHAP2	260.406	1.26482	0.217774	5.80793	6.32497e-09	7.63529e-08
ABLIM1	4052.15	1.26444	0.10363	12.2015	3.0522e-34	2.30846e-32
AC245060.4	171.312	1.26173	0.267971	4.70848	2.49574e-06	2.02169e-05
FAM173A	174.994	1.25917	0.280355	4.49133	7.07793e-06	5.23308e-05
MIIP	965.989	1.25615	0.131508	9.55189	1.2735e-21	5.30292e-20
HOMER2	471.951	1.25579	0.168365	7.45874	8.73512e-14	1.83934e-12
HERPUD1	2803.28	1.25575	0.0945144	13.2864	2.77731e-40	2.69091e-38
FLNB	627.598	1.2552	0.162005	7.74788	9.34362e-15	2.1676e-13
PKD1P5	1002.16	1.25439	0.161584	7.76312	8.28652e-15	1.93144e-13
TRBV12-3	165.135	1.25173	0.269869	4.63827	3.51339e-06	2.77478e-05
TRBV10-3	56.8541	1.25111	0.455646	2.74578	0.00603665	0.0207243
ALCAM	311.998	1.25098	0.199771	6.26208	3.79877e-10	5.49394e-09
TAC4	104.632	1.25027	0.356173	3.51029	0.000447623	0.0021558
GOLGA8B	4464.23	1.25024	0.112439	11.1193	1.01066e-28	5.99279e-27
AJM1	203.952	1.25022	0.244537	5.1126	3.17751e-07	3.00137e-06
DENND6B	474.132	1.24867	0.170155	7.33839	2.16177e-13	4.36002e-12
ZCCHC24	134.887	1.24789	0.298687	4.1779	2.94209e-05	0.000190369
RNF227	140.408	1.2477	0.293716	4.248	2.15692e-05	0.000142997
BNIP3	1238.11	1.24687	0.126465	9.85946	6.23842e-23	2.79391e-21
TRBV7-6	83.9237	1.24379	0.370808	3.35425	0.000795796	0.00358677
RAD50	476.902	1.23852	0.475977	2.60207	0.0092664	0.0298438
AHR	2097.4	1.23791	0.0990182	12.5018	7.29716e-36	5.9111e-34
ICA1	82.7402	1.23624	0.381582	3.23977	0.00119627	0.00510317
ZNF92	410.746	1.23583	0.467779	2.64192	0.00824377	0.0270247
TTLL3	917.219	1.23545	0.137814	8.96461	3.11384e-19	1.07849e-17
HK2	1748.98	1.23305	0.10474	11.7725	5.40971e-32	3.76495e-30
GPSM1	63.6796	1.23102	0.432253	2.84791	0.00440075	0.0157729
GOLGA8N	3374.17	1.22872	0.101693	12.0826	1.30516e-33	9.72245e-32
PMS2P3	116.226	1.22394	0.325351	3.76192	0.000168616	0.000917271
PHLPP1	176.53	1.22374	0.259954	4.70751	2.50759e-06	2.03017e-05
SMIM35	204.84	1.22287	0.240717	5.08009	3.77263e-07	3.51732e-06
PAWR	73.5164	1.2223	0.392815	3.11165	0.00186043	0.00749839
SLC14A1	104.849	1.22131	0.333645	3.6605	0.000251723	0.00130535
TXNIP	11476.6	1.22106	0.0838593	14.5608	4.98594e-48	6.54084e-46
ARHGEF7	3096.24	1.22098	0.0992541	12.3015	8.88817e-35	6.89834e-33
TRBV14	64.5433	1.22043	0.429381	2.8423	0.00447897	0.0160223
S100A13	56.0709	1.22043	0.468372	2.60568	0.00916933	0.0295685
AC126755.1	921.495	1.22013	0.139702	8.73377	2.46316e-18	7.90342e-17
CREB3L4	151.303	1.22005	0.303365	4.02173	5.7773e-05	0.000349419
TAGLN	101.762	1.2198	0.347214	3.5131	0.000442914	0.00213938
GSN	121.053	1.21926	0.318453	3.82869	0.000128828	0.000721747
CD82	1433.63	1.21916	0.122042	9.98967	1.69146e-23	7.86025e-22
TSPAN32	831.806	1.21718	0.13347	9.11948	7.54868e-20	2.7562e-18
FSCN1	332.558	1.2166	0.207372	5.86675	4.44419e-09	5.44019e-08
PRNP	3581.73	1.21402	0.0879556	13.8027	2.45601e-43	2.67705e-41
TRPT1	382.445	1.20992	0.187949	6.43747	1.21478e-10	1.86425e-09
AC073869.1	624.6	1.20825	0.157163	7.68786	1.49619e-14	3.41224e-13
ANKRD20A5P	80.6692	1.20475	0.42812	2.81405	0.00489224	0.0173011
PRKCD	1033.74	1.20377	0.127316	9.45493	3.23241e-21	1.3021e-19
SESTD1	242.119	1.20343	0.226318	5.31743	1.05245e-07	1.0842e-06
MTSS1	592.088	1.20212	0.156461	7.68316	1.55213e-14	3.53437e-13
NREP	811.397	1.20171	0.134773	8.91649	4.81304e-19	1.64019e-17
SKIL	254.3	1.20157	0.227642	5.27832	1.30373e-07	1.32464e-06
EPS8L2	393.036	1.19858	0.190038	6.30705	2.84411e-10	4.19513e-09
CDKN1A	2349.18	1.19851	0.101424	11.8168	3.19477e-32	2.26599e-30
RGS2	775.138	1.19726	0.159624	7.5005	6.35741e-14	1.356e-12
DLG5	121.46	1.19663	0.314938	3.79958	0.000144939	0.000800214
HERC2P3	215.455	1.1959	0.266463	4.48808	7.18694e-06	5.29782e-05
OGFRL1	832.097	1.1954	0.133125	8.97951	2.71982e-19	9.5091e-18
ARHGAP32	50.8137	1.19531	0.474349	2.51989	0.0117391	0.0364134
VAT1	756.641	1.19458	0.138699	8.61275	7.13284e-18	2.19828e-16
ARHGAP10	468.6	1.19309	0.17039	7.00213	2.52097e-12	4.61369e-11
IER3	284.909	1.19006	0.227244	5.23694	1.63262e-07	1.63223e-06
AIFM2	380.696	1.18788	0.182869	6.49579	8.25961e-11	1.2943e-09
CLCN2	123.307	1.18654	0.326856	3.63016	0.000283246	0.00144391
ARHGAP9	5202.24	1.18544	0.0826509	14.3427	1.18321e-46	1.46165e-44
KCTD11	422.463	1.18326	0.17725	6.67568	2.46086e-11	4.04432e-10
OPRL1	46.7561	1.18318	0.493805	2.39605	0.0165729	0.048438
IGF1R	263.535	1.18124	0.214632	5.50355	3.72217e-08	4.09632e-07
ADAM15	625.899	1.181	0.148697	7.94232	1.98427e-15	4.91887e-14
STARD10	281.919	1.17919	0.225	5.24085	1.59839e-07	1.60207e-06
CSRNP1	2992.24	1.17812	0.0912671	12.9085	4.03313e-38	3.62347e-36
GSTP1	5113.54	1.17799	0.0914646	12.8792	5.89773e-38	5.23521e-36
ZMYND10	69.6049	1.17758	0.407173	2.8921	0.00382678	0.0139506
IRAK1BP1	244.203	1.17754	0.239173	4.9234	8.50549e-07	7.499e-06
BNIP3L	4061.19	1.17728	0.0867696	13.5679	6.207e-42	6.34569e-40
LINGO3	96.7443	1.17709	0.346497	3.39713	0.000680975	0.00312338
IER5	3230.04	1.17673	0.0984812	11.9488	6.58706e-33	4.76325e-31
HHLA2	95.3468	1.17351	0.35279	3.32638	0.000879826	0.00390846
ZNF35	104.568	1.17271	0.339022	3.45908	0.000542015	0.00255475
SMAD5	562.784	1.17064	0.174263	6.71766	1.8466e-11	3.07228e-10
WSB1	3197.44	1.1705	0.0982478	11.9137	1.00375e-32	7.18819e-31
SMYD3	363.145	1.16461	0.187628	6.20702	5.39974e-10	7.60169e-09
TTC38	899.189	1.16371	0.143982	8.08237	6.35177e-16	1.65191e-14
KBTBD3	87.2843	1.16023	0.395875	2.93079	0.00338102	0.0125176
GPR68	2032.35	1.15646	0.102838	11.2454	2.43911e-29	1.50656e-27
KIAA0895L	510.143	1.15488	0.164242	7.03156	2.04231e-12	3.77497e-11
CYSLTR1	343.635	1.15148	0.193278	5.95765	2.55895e-09	3.25893e-08
CR388220.1	92.685	1.15096	0.352433	3.26577	0.00109169	0.00472087
AC233282.1	57.6205	1.15083	0.451185	2.55068	0.0107512	0.0337877
MPG	1119.31	1.14974	0.129022	8.91116	5.05e-19	1.717e-17
ALDOC	6355.11	1.14965	0.0857389	13.4087	5.37809e-41	5.31499e-39
USP53	218.783	1.14946	0.26282	4.37355	1.22241e-05	8.52351e-05
TP73-AS1	385.429	1.14858	0.183535	6.25811	3.89662e-10	5.61356e-09
MZB1	384.752	1.14553	0.186397	6.14564	7.96425e-10	1.09825e-08
CRELD1	305.929	1.14355	0.208009	5.4976	3.84993e-08	4.22438e-07
HOOK2	207.441	1.14172	0.258812	4.4114	1.02705e-05	7.28124e-05
CELSR3	618.381	1.14042	0.158216	7.20802	5.67723e-13	1.09582e-11
CHDH	145.6	1.13939	0.295861	3.8511	0.000117589	0.000664813
NHLRC4	59.225	1.13885	0.435726	2.61369	0.00895711	0.028985
MDC1	2097.77	1.13846	0.128523	8.85799	8.14733e-19	2.73868e-17
STAP1	459.499	1.13827	0.172342	6.60469	3.98361e-11	6.45389e-10
NPEPL1	814.464	1.13707	0.142859	7.95938	1.72899e-15	4.30767e-14
MAMDC4	239.387	1.137	0.226342	5.02337	5.07724e-07	4.61924e-06
IZUMO4	82.0355	1.13309	0.370764	3.0561	0.00224237	0.00880786
SPRYD7	177.047	1.1272	0.256617	4.39255	1.12031e-05	7.85967e-05
SLFN13	2453.73	1.12563	0.100238	11.2296	2.91945e-29	1.78834e-27
DNAH1	965.564	1.12265	0.129482	8.67032	4.3092e-18	1.35052e-16
UBXN11	739.889	1.12125	0.146232	7.6676	1.75242e-14	3.9481e-13
AC114490.3	67.6928	1.12087	0.421946	2.65643	0.0078973	0.0260618
MINDY1	231.941	1.1179	0.236709	4.72269	2.32751e-06	1.89161e-05
TVP23C-CDRT4	96.2786	1.11718	0.378412	2.9523	0.00315419	0.0117986
AMPD3	604.659	1.1171	0.150652	7.41507	1.21558e-13	2.52024e-12
NAALADL1	166.741	1.11683	0.270322	4.13147	3.60452e-05	0.000227958
KIAA1958	322.999	1.11656	0.214712	5.2003	1.98969e-07	1.95851e-06
CAPS2	100.765	1.11632	0.34571	3.22907	0.00124192	0.0052721
CRACR2A	1090.5	1.11584	0.146508	7.61621	2.61236e-14	5.79724e-13
FSD1	294.992	1.11509	0.215983	5.16287	2.43192e-07	2.35472e-06
RBM33	3207.64	1.11351	0.0943478	11.8021	3.8052e-32	2.67338e-30
CD79B	192.605	1.1118	0.247168	4.49816	6.85427e-06	5.08293e-05
RPS9	1118.24	1.11166	0.128646	8.64121	5.56193e-18	1.72851e-16
CRYBG3	212.682	1.11023	0.243552	4.55848	5.15247e-06	3.927e-05
MXRA7	1177.26	1.10924	0.121792	9.10768	8.41611e-20	3.03553e-18
C16orf86	58.5704	1.109	0.440555	2.51727	0.0118268	0.0366244
ARHGEF4	107.277	1.10519	0.346067	3.19359	0.00140518	0.00588151
AGO2	1952.56	1.10177	0.106523	10.343	4.50124e-25	2.23165e-23
MYL5	189.856	1.10071	0.262023	4.20081	2.65965e-05	0.000173533
RASA3	2815.41	1.10032	0.103369	10.6445	1.84892e-26	9.75387e-25
IGFBP2	2217.26	1.09949	0.114581	9.59578	8.32855e-22	3.51745e-20
PRAG1	214.723	1.09911	0.242101	4.53986	5.62904e-06	4.25956e-05
AHRR	2785.41	1.098	0.0967077	11.3538	7.10096e-30	4.53727e-28
PARGP1	68.3187	1.09628	0.409095	2.67977	0.00736722	0.0245309
WASF1	70.5753	1.09624	0.409153	2.67928	0.00737804	0.0245614
FAM162A	1032.04	1.09591	0.140017	7.82697	4.99773e-15	1.1911e-13
C2orf81	89.9482	1.09562	0.373787	2.93114	0.00337717	0.0125095
STAM	535.07	1.09416	0.158364	6.90917	4.87506e-12	8.61357e-11
CD63	5247.25	1.0929	0.0928335	11.7727	5.39657e-32	3.76495e-30
SLC9A7	245.114	1.09076	0.224053	4.8683	1.1256e-06	9.65064e-06
AF131216.2	58.3807	1.08957	0.444879	2.44915	0.0143196	0.0429703
ERN1	1687.04	1.08878	0.106284	10.2441	1.25797e-24	6.05458e-23
TRBV7-2	191.284	1.08603	0.251134	4.3245	1.52879e-05	0.000104341
THEM5	63.1537	1.08548	0.429534	2.52711	0.0115006	0.0357562
PRKY	1326.95	1.08428	0.143768	7.54186	4.63308e-14	1.0115e-12
ZDHHC14	576.831	1.08424	0.17486	6.20063	5.62374e-10	7.90202e-09
PLIN3	789.24	1.08197	0.151452	7.14401	9.06492e-13	1.73168e-11
JUN	34130.2	1.08079	0.0703311	15.3672	2.71701e-53	4.42604e-51
SMG1P2	344.368	1.07868	0.198935	5.42227	5.88479e-08	6.27598e-07
LRRC27	191.287	1.07803	0.256855	4.19703	2.70442e-05	0.000176067
AK1	157.233	1.07782	0.304781	3.53638	0.000405649	0.00198591
DDIT4	2679.07	1.07672	0.0979843	10.9887	4.33146e-28	2.45075e-26
AL022238.4	83.7887	1.07533	0.392018	2.74305	0.00608709	0.020854
ITM2A	4510.67	1.07525	0.104853	10.2548	1.1258e-24	5.45387e-23
WASH6P	642.93	1.07505	0.146915	7.3175	2.52641e-13	5.06786e-12
ZNF768	494.633	1.07427	0.163396	6.57462	4.87777e-11	7.79182e-10
ORAI2	3859.05	1.07245	0.0922714	11.6228	3.15521e-31	2.11642e-29
NOL4L	986.556	1.07059	0.12786	8.37316	5.60918e-17	1.56592e-15
RAB38	88.634	1.06908	0.37678	2.83741	0.00454818	0.016219
ATP6V1E2	105.143	1.069	0.329778	3.24157	0.00118875	0.00507694
SIDT2	718.082	1.06614	0.150833	7.06838	1.56756e-12	2.93034e-11
SLC29A1	557.869	1.06516	0.179485	5.93456	2.94633e-09	3.72031e-08
MC1R	87.2353	1.06482	0.358712	2.96847	0.0029929	0.0112892
KLF10	979.567	1.06341	0.141056	7.53894	4.73792e-14	1.03135e-12
MCTP2	1070.25	1.06265	0.128891	8.2446	1.6571e-16	4.50732e-15
ENO2	3130.43	1.06146	0.091838	11.5579	6.73294e-31	4.47574e-29
PITPNM2	447.861	1.0592	0.194049	5.45844	4.80338e-08	5.17105e-07
SYCE2	105.009	1.05825	0.339599	3.11618	0.0018321	0.00739423
IRF2BPL	1143.36	1.05688	0.121877	8.67165	4.25904e-18	1.34047e-16
RNASET2	1198.06	1.05666	0.132372	7.98247	1.43434e-15	3.58879e-14
ZNF408	317.004	1.05509	0.210738	5.00663	5.53907e-07	5.00711e-06
HPCAL1	1618.7	1.05433	0.109294	9.64677	5.0726e-22	2.1733e-20
ZNF160	797.642	1.05308	0.143929	7.31669	2.54161e-13	5.09147e-12
AC183084.1	212.804	1.0526	0.253704	4.14894	3.34017e-05	0.000212967
EIF4A2	12968.6	1.05258	0.0767695	13.7109	8.73413e-43	9.38222e-41
WASH8P	196.467	1.05246	0.271761	3.87273	0.000107622	0.000613138
SNX33	68.3575	1.05195	0.430107	2.44579	0.0144533	0.0432753
SNX9	347.959	1.05019	0.189994	5.52749	3.24841e-08	3.59899e-07
WDR27	224.997	1.05018	0.231582	4.53483	5.76493e-06	4.35351e-05
STAG3	549.878	1.05008	0.1634	6.42643	1.30634e-10	2.00053e-09
CD151	989.824	1.04946	0.152984	6.85989	6.89114e-12	1.19061e-10
TRAV16	101.349	1.04805	0.33662	3.11344	0.00184919	0.00745712
ZNF292	1449.04	1.04781	0.147822	7.08835	1.35719e-12	2.54671e-11
RNF130	162.551	1.04674	0.272755	3.83767	0.000124205	0.000697693
KCNN4	414.611	1.04526	0.17708	5.90278	3.57428e-09	4.46755e-08
PARVB	546.212	1.0425	0.158312	6.58509	4.54597e-11	7.28535e-10
TRAV8-1	109.553	1.04071	0.34165	3.04612	0.00231815	0.00905754
DOCK7	93.199	1.04002	0.351609	2.95788	0.00309758	0.0116191
AC090114.3	115.297	1.03871	0.327454	3.17209	0.00151345	0.0062616
ASB13	133.485	1.03858	0.308764	3.36368	0.000769102	0.00347702
ZKSCAN3	139.521	1.03758	0.297326	3.48971	0.000483541	0.0023145
MAPK8IP3	1514.59	1.03671	0.126147	8.21826	2.06477e-16	5.57524e-15
MPZL3	873.956	1.03574	0.130977	7.90781	2.61964e-15	6.4294e-14
PLA2G6	542.625	1.0357	0.161539	6.41143	1.44163e-10	2.2009e-09
HDAC5	254.001	1.03511	0.222173	4.65902	3.17712e-06	2.52941e-05
KLF9	1575.62	1.035	0.117355	8.81939	1.1509e-18	3.80823e-17
RBPJ	1833.72	1.03418	0.112035	9.23081	2.6859e-20	1.01055e-18
SELL	6001.02	1.03406	0.0800291	12.921	3.42517e-38	3.09602e-36
STX1B	90.3369	1.03382	0.355438	2.90858	0.00363076	0.0133158
CPNE7	130.872	1.03082	0.310794	3.31672	0.000910797	0.00402794
GTF2H2C	66.9189	1.02765	0.426281	2.41074	0.01592	0.0468065
PLOD1	1153.91	1.02729	0.11878	8.64871	5.20871e-18	1.62214e-16
NCR2	144.686	1.02691	0.283417	3.6233	0.000290867	0.00147868
TRBV6-1	206.616	1.02529	0.239589	4.27939	1.87407e-05	0.000126163
PCOLCE	135.034	1.02247	0.293622	3.48227	0.000497175	0.00237439
MAP2K6	520.258	1.02235	0.166584	6.13716	8.40102e-10	1.15419e-08
C19orf44	86.6947	1.02134	0.369719	2.76248	0.00573644	0.0198314
OXR1	754.083	1.01941	0.138494	7.36072	1.82923e-13	3.72479e-12
WDR41	899.516	1.01755	0.133488	7.62281	2.48214e-14	5.51653e-13
CAPRIN2	429.736	1.01625	0.179344	5.66647	1.4577e-08	1.68819e-07
USP35	709.222	1.01557	0.148727	6.82846	8.5832e-12	1.47265e-10
NME3	275.631	1.01552	0.210976	4.81345	1.48343e-06	1.24662e-05
ZGRF1	453.112	1.01495	0.168458	6.02493	1.6918e-09	2.21941e-08
SNX14	1944.35	1.01475	0.10709	9.47568	2.65019e-21	1.08526e-19
PBLD	81.3194	1.01384	0.370199	2.73864	0.00616946	0.0210923
SYNGR2	1411.14	1.0136	0.114333	8.86536	7.62575e-19	2.57643e-17
WDR60	434.622	1.01353	0.173036	5.85733	4.70372e-09	5.73893e-08
TNFRSF8	695.7	1.01231	0.144943	6.98419	2.86497e-12	5.18564e-11
ARID3A	543.447	1.01223	0.156723	6.45874	1.05581e-10	1.63374e-09
IL9R	3908.91	1.0121	0.0948091	10.6752	1.32983e-26	7.06575e-25
ZNF816	83.5942	1.00993	0.394814	2.55798	0.0105282	0.0332464
INF2	2579.65	1.00862	0.0960295	10.5032	8.3522e-26	4.31404e-24
STC2	361.63	1.008	0.196621	5.12663	2.94977e-07	2.81517e-06
WASH2P	158.496	1.00635	0.271245	3.71012	0.000207164	0.00109875
NINJ1	616.495	1.00559	0.160241	6.27547	3.48587e-10	5.08607e-09
ZNF622	898.885	1.00529	0.131161	7.66454	1.7948e-14	4.03734e-13
ANKDD1A	70.1653	1.00485	0.39869	2.52038	0.0117228	0.0363783
DUSP5	938.745	1.00342	0.127503	7.8698	3.55203e-15	8.54794e-14
ZNF333	234.274	1.00325	0.226585	4.42767	9.52557e-06	6.80844e-05
CFH	121.709	1.00313	0.307762	3.25945	0.00111629	0.00481044
TMEM8B	92.8573	1.0019	0.347445	2.88362	0.00393133	0.0142629
PRKRIP1	738.469	1.00074	0.144117	6.94395	3.81275e-12	6.82611e-11

## Sheet: KEGG(Iupregulated  genes)
Table S2: KEGG analysis of differential expression genes (DEGs) in CD8 ITNKs compared to CD8 T cells.
Category	Term	Count	%	PValue	Genes	List Total	Pop Hits	Pop Total	Fold Enrichment	Bonferroni	Benjamini	FDR
KEGG_PATHWAY	hsa04750:Inflammatory mediator regulation of TRP channels	15	1.60085	0.00031392	NTRK1, IL1R1, PRKCD, ADCY4, PLA2G4A, TRPV3, IGF1, PLA2G6, ADCY6, MAPK12, HRH1, JMJD7-PLA2G4B, PLCG2, ASIC3, MAP2K6	343	98	6879	3.0697	0.0746197	0.0775383	0.0765966
KEGG_PATHWAY	hsa05202:Transcriptional misregulation in cancer	19	2.02775	0.00152821	NTRK1, CDKN1A, SPI1, ITGAM, CSF2, JUP, IGF1, ETV4, BAIAP3, IGF1R, SSX2B, LYL1, HHEX, NR4A3, RXRA, SIX4, BCL6, PLAU, ID2	343	167	6879	2.28175	0.314602	0.16004	0.158097
KEGG_PATHWAY	hsa04068:FoxO signaling pathway	16	1.70758	0.00255781	CDKN1A, SMAD3, GADD45B, HOMER2, PLK2, BNIP3, SETD7, IRS2, IGF1, MAPK12, GADD45G, IGF1R, CCNB3, BCL6, HOMER3, IL7R	343	134	6879	2.39467	0.468785	0.16004	0.158097
KEGG_PATHWAY	hsa04913:Ovarian steroidogenesis	9	0.960512	0.00259175	JMJD7-PLA2G4B, ADCY4, CYP1A1, PLA2G4A, CYP1B1, IGF1, PTGS2, ADCY6, IGF1R	343	49	6879	3.68364	0.473231	0.16004	0.158097
KEGG_PATHWAY	hsa05200:Pathways in cancer	33	3.52188	0.00370152	RET, CDKN1A, SPI1, PTGER1, GSTP1, PTGER3, ADCY4, PTGS2, RASGRP4, ADCY6, IGF1R, RXRA, WNT11, GNA11, PLCG2, NTRK1, APC2, JUN, SMAD3, JUP, FZD7, FZD6, PTCH2, FN1, IGF1, WNT9A, PGF, VEGFA, COL4A4, KIT, FGF11, PPARD, F2RL3	343	393	6879	1.68404	0.599872	0.182855	0.180634
KEGG_PATHWAY	hsa04912:GnRH signaling pathway	12	1.28068	0.00519769	MMP14, JUN, JMJD7-PLA2G4B, GNA11, PRKCD, ADCY4, PLA2G4A, CACNA1D, CACNA1F, ADCY6, MAPK12, MAP2K6	343	91	6879	2.64467	0.723951	0.213971	0.211373
KEGG_PATHWAY	hsa00590:Arachidonic acid metabolism	9	0.960512	0.0100996	GGT5, JMJD7-PLA2G4B, PLA2G4A, PTGDS, GGT1, LTC4S, PLA2G6, PTGS2, PTGS1	343	61	6879	2.95899	0.918511	0.349542	0.345297
KEGG_PATHWAY	hsa04611:Platelet activation	14	1.49413	0.0122372	LYN, FCER1G, SYK, ADCY4, PLA2G4A, ADCY6, MAPK12, PTGS1, TBXA2R, JMJD7-PLA2G4B, P2RX1, P2RY1, PLCG2, F2RL3	343	130	6879	2.15981	0.952224	0.349542	0.345297
KEGG_PATHWAY	hsa04380:Osteoclast differentiation	14	1.49413	0.0129961	JUN, SPI1, SYK, IL1R1, NCF4, FHL2, TNFRSF11A, LILRA2, MAPK12, TYROBP, TEC, PLCG2, TNFSF11, MAP2K6	343	131	6879	2.14332	0.960486	0.349542	0.345297
KEGG_PATHWAY	hsa04010:MAPK signaling pathway	22	2.34792	0.0141515	NTRK1, DUSP5, JUN, DUSP2, GADD45B, IL1R1, HSPA6, PLA2G4A, CACNA1D, CACNA1F, MAPK8IP3, RASGRP4, MAPK12, GADD45G, NR4A1, JMJD7-PLA2G4B, FLNB, MAP3K8, MAP3K6, HSPA1B, FGF11, MAP2K6	343	253	6879	1.74395	0.970412	0.349542	0.345297
KEGG_PATHWAY	hsa04115:p53 signaling pathway	9	0.960512	0.0173101	CCNB3, CDKN1A, CD82, GADD45B, SERPINE1, IGF1, THBS1, GADD45G, TP73	343	67	6879	2.69401	0.986607	0.38044	0.375819
KEGG_PATHWAY	hsa04664:Fc epsilon RI signaling pathway	9	0.960512	0.0187997	LYN, CSF2, FCER1G, SYK, JMJD7-PLA2G4B, PLCG2, PLA2G4A, MAPK12, MAP2K6	343	68	6879	2.65439	0.990792	0.38044	0.375819
KEGG_PATHWAY	hsa04066:HIF-1 signaling pathway	11	1.17396	0.02037	CDKN1A, SERPINE1, PLCG2, HMOX1, TIMP1, IGF1, ENO2, IL6R, HK2, IGF1R, VEGFA	343	96	6879	2.29801	0.993801	0.38044	0.375819
KEGG_PATHWAY	hsa04550:Signaling pathways regulating pluripotency of stem cells	14	1.49413	0.0215634	APC2, ZFHX3, SMAD3, FZD7, PCGF2, FZD6, IGF1, WNT9A, SMAD5, MAPK12, IGF1R, WNT11, ID2, SKIL	343	140	6879	2.00554	0.995413	0.38044	0.375819
KEGG_PATHWAY	hsa04911:Insulin secretion	10	1.06724	0.0246132	GLP1R, CREB3L4, FXYD2, GNA11, ADCY4, CACNA1D, KCNN3, KCNN4, CACNA1F, ADCY6	343	85	6879	2.35946	0.997878	0.390978	0.386229
KEGG_PATHWAY	hsa04510:Focal adhesion	18	1.92102	0.0270858	JUN, TNXB, ACTN3, ACTN1, ITGA1, FN1, PARVB, IGF1, THBS1, PGF, IGF1R, VEGFA, MYL5, COL4A4, ITGA11, SPP1, TNR, FLNB	343	206	6879	1.75241	0.998867	0.390978	0.386229
KEGG_PATHWAY	hsa04512:ECM-receptor interaction	10	1.06724	0.0281407	TNXB, COL4A4, ITGA11, ITGA1, SPP1, FN1, TNR, AGRN, THBS1, HSPG2	343	87	6879	2.30522	0.999133	0.390978	0.386229
KEGG_PATHWAY	hsa00230:Purine metabolism	16	1.70758	0.0284923	ENTPD1, AK1, ADCY4, NME3, AK4, AMPD3, ADCY6, AK8, NME1-NME2, ADSSL1, PDE4A, PDE7B, NUDT16, PDE8B, PDE8A, PDE9A	343	176	6879	1.82322	0.999207	0.390978	0.386229
KEGG_PATHWAY	hsa04020:Calcium signaling pathway	16	1.70758	0.0324756	RYR1, PTGER1, PTGER3, ADCY4, PHKA1, CACNA1D, CACNA1F, HRH1, CYSLTR1, GNA15, TBXA2R, GNA11, P2RX1, ORAI2, PLCG2, PLCD3	343	179	6879	1.79266	0.999713	0.407359	0.402411
KEGG_PATHWAY	hsa04060:Cytokine-cytokine receptor interaction	20	2.13447	0.0329845	CSF2, TNFRSF12A, IL1R1, TNFRSF18, CSF2RB, TNFRSF11A, CXCL16, TNFRSF10D, IFNL1, CD40LG, TNFSF4, TNFRSF8, CCR8, TNFSF11, IL7R, IL6R, TNFRSF4, CCR3, IL9R, CRLF2	343	243	6879	1.65065	0.999748	0.407359	0.402411
KEGG_PATHWAY	hsa05204:Chemical carcinogenesis	9	0.960512	0.0443327	GSTM2, GSTP1, ALDH3B1, EPHX1, CYP1A1, MGST2, CYP1B1, PTGS2, GSTT2B	343	80	6879	2.25623	0.999986	0.521437	0.515103
KEGG_PATHWAY	hsa04610:Complement and coagulation cascades	8	0.853789	0.0543509	C3, C5, SERPINA1, CFH, PLAU, F12, SERPINE1, F5	343	69	6879	2.32526	0.999999	0.610213	0.602801
KEGG_PATHWAY	hsa04810:Regulation of actin cytoskeleton	17	1.8143	0.057931	APC2, ITGAM, GSN, ACTN3, ACTN1, ITGA1, FN1, SSH3, MYL5, ITGAD, ITGA11, ITGAX, ARHGEF4, PIP5K1B, WASF1, ARHGEF7, FGF11	343	210	6879	1.62353	1	0.622129	0.614573
KEGG_PATHWAY	hsa04064:NF-kappa B signaling pathway	9	0.960512	0.0665923	LYN, CD40LG, SYK, PLAU, IL1R1, PLCG2, TNFSF11, TNFRSF11A, PTGS2	343	87	6879	2.0747	1	0.657932	0.649941
KEGG_PATHWAY	hsa04640:Hematopoietic cell lineage	9	0.960512	0.0665923	CD4, ITGAM, CSF2, IL1R1, KIT, ITGA1, IL7R, IL6R, IL9R	343	87	6879	2.0747	1	0.657932	0.649941
KEGG_PATHWAY	hsa05205:Proteoglycans in cancer	16	1.70758	0.0723116	CD63, CDKN1A, FZD7, FZD6, FN1, IGF1, WNT9A, HSPG2, THBS1, MAPK12, IGF1R, VEGFA, WNT11, PLAU, PLCG2, FLNB	343	200	6879	1.60443	1	0.672058	0.663895
KEGG_PATHWAY	hsa00980:Metabolism of xenobiotics by cytochrome P450	8	0.853789	0.073734	GSTM2, GSTP1, ALDH3B1, EPHX1, CYP1A1, MGST2, CYP1B1, GSTT2B	343	74	6879	2.16815	1	0.672058	0.663895
KEGG_PATHWAY	hsa04730:Long-term depression	7	0.747065	0.0761847	LYN, RYR1, JMJD7-PLA2G4B, GNA11, PLA2G4A, IGF1, IGF1R	343	60	6879	2.3398	1	0.672058	0.663895
KEGG_PATHWAY	hsa04668:TNF signaling pathway	10	1.06724	0.0840115	MMP14, JUN, JAG1, CSF2, CREB3L4, MAP3K8, NOD2, PTGS2, MAPK12, MAP2K6	343	107	6879	1.87434	1	0.715546	0.706855
KEGG_PATHWAY	hsa04015:Rap1 signaling pathway	16	1.70758	0.0994775	ITGAM, CTNND1, ADCY4, ARAP3, IGF1, THBS1, PGF, ADCY6, MAPK12, IGF1R, VEGFA, P2RY1, KIT, FGF11, MAP2K6, F2RL3	343	210	6879	1.52803	1	0.796552	0.786877

## Sheet: Downregulated DEGs
Table S2: Downregulated differential expression genes (DEGs) in CD8 ITNKs compared to T cells , |Log2FC|>1, padj<0.05.
Gene	baseMean	log2FoldChange	lfcSE	stat	pvalue	padj
CEMP1	24.109	-8.06749	1.60828	-5.01623	5.26964e-07	4.78366e-06
SIGLEC6	150.278	-7.67442	0.881987	-8.70129	3.28135e-18	1.04384e-16
TMEM189-UBE2V1	11.1792	-6.96407	1.75556	-3.96685	7.2828e-05	0.00043012
PZP	11.0061	-6.94077	1.7426	-3.98301	6.80483e-05	0.00040447
F7	10.4638	-6.86505	1.74422	-3.93589	8.28872e-05	0.000483912
IGSF11	227.801	-6.85509	0.554478	-12.3631	4.13653e-35	3.2617e-33
S1PR5	48.6057	-6.62525	1.1172	-5.93024	3.02485e-09	3.80649e-08
TRPA1	8.42888	-6.55294	1.81048	-3.61945	0.000295235	0.00149831
PLEK	684.95	-6.53289	0.299377	-21.8217	1.44541e-105	8.24106e-103
RCAN2	126.273	-6.41448	0.654876	-9.79495	1.18361e-22	5.20647e-21
PACSIN1	6.94916	-6.2734	1.88921	-3.32065	0.000898072	0.00398236
KRT72	6.25454	-6.12544	1.9334	-3.16822	0.00153376	0.0063315
GPR25	6.15122	-6.09799	1.93313	-3.15447	0.00160792	0.00659722
LGR6	6.15122	-6.09799	1.93313	-3.15447	0.00160792	0.00659722
AC131160.1	5.90847	-6.03959	1.95353	-3.09162	0.00199066	0.00795835
UBA52P6	5.06405	-5.81914	2.01825	-2.88326	0.00393585	0.0142723
CPVL	13.8412	-5.80171	1.66975	-3.4746	0.000511625	0.00243047
KIRREL2	13.5287	-5.76879	1.68046	-3.43286	0.000597242	0.0027754
SLC7A3	11.7008	-5.55407	1.70353	-3.26034	0.00111279	0.00480094
GDF10	11.5066	-5.52738	1.71083	-3.23082	0.00123436	0.00524302
KL	10.0016	-5.32128	1.7506	-3.03969	0.00236826	0.00920961
CCL4L2	29.9962	-5.32115	1.00837	-5.277	1.31316e-07	1.33057e-06
CUX2	9.76926	-5.29014	1.75837	-3.00856	0.00262493	0.010073
EPHX4	19.1841	-5.25916	1.2456	-4.22217	2.41957e-05	0.000159129
GPR27	34.4101	-5.10013	0.897892	-5.68011	1.34605e-08	1.56845e-07
GZMK	935.872	-5.01662	0.182079	-27.5519	4.20506e-167	5.19465e-164
EOMES	361.382	-4.96398	0.279015	-17.7911	8.28795e-71	1.98162e-68
HHAT	7.79574	-4.94807	1.85588	-2.66616	0.00767232	0.0254383
KCNQ3	7.65632	-4.92374	1.8254	-2.69734	0.00698954	0.0234578
LRRN1	7.49367	-4.89508	1.84396	-2.65465	0.00793902	0.0261645
LILRB2	7.12229	-4.81815	1.8486	-2.60638	0.00915042	0.0295396
PRR5L	140.794	-4.79983	0.42328	-11.3396	8.35158e-30	5.29076e-28
ZNF467	6.92809	-4.77357	1.86624	-2.55786	0.0105319	0.0332464
CDK18	13.647	-4.75257	1.32957	-3.57452	0.00035087	0.00174599
TRDV2	40.4602	-4.73611	0.768907	-6.15953	7.29602e-10	1.01175e-08
PNMA2	129.624	-4.67586	0.43221	-10.8185	2.81369e-27	1.53912e-25
GZMH	509.626	-4.56026	0.226031	-20.1754	1.61023e-90	6.63056e-88
CAPN5	62.133	-4.46587	1.17217	-3.80993	0.000139006	0.000772351
GPR34	16.592	-4.43919	1.15118	-3.85622	0.000115152	0.000652045
ULBP2	16.4568	-4.42533	1.12616	-3.92958	8.50957e-05	0.00049536
ANKRD35	32.599	-4.4118	0.800012	-5.51467	3.49433e-08	3.85129e-07
GCNT4	21.7192	-4.40995	0.983979	-4.48175	7.40348e-06	5.44391e-05
GLI2	20.5752	-4.3271	0.995591	-4.34626	1.38476e-05	9.54333e-05
CD1A	20.4549	-4.32129	0.99741	-4.33251	1.47419e-05	0.000101032
CCL4	527.196	-4.22093	0.208694	-20.2255	5.84275e-91	2.47465e-88
RORC	41.5095	-4.16125	0.687945	-6.04882	1.45914e-09	1.92783e-08
HMGB1P3	9.15729	-4.1534	1.45781	-2.84906	0.00438482	0.0157348
ELOVL4	49.4232	-4.12436	0.625465	-6.59408	4.27908e-11	6.88742e-10
MEGF6	39.8986	-4.10277	0.687262	-5.96974	2.37633e-09	3.04467e-08
CCL22	13.0222	-4.07143	1.20056	-3.39129	0.000695652	0.00318572
SPEG	136.062	-4.0385	0.3727	-10.8358	2.32925e-27	1.27885e-25
AC138811.2	8.2473	-3.99135	1.51018	-2.64297	0.00821833	0.0269473
LTBP1	12.3048	-3.98234	1.21919	-3.26639	0.00108928	0.00471183
ZNF365	8.18838	-3.97897	1.47673	-2.69445	0.00705043	0.0236028
RAB19	16.1128	-3.95294	1.06627	-3.70725	0.000209519	0.00111005
PROK2	39.8522	-3.94004	0.670466	-5.87657	4.18847e-09	5.16555e-08
CLIC6	15.927	-3.93705	1.05951	-3.71589	0.000202486	0.00107702
MSC	141.036	-3.91412	0.367303	-10.6564	1.62821e-26	8.6202e-25
ECHDC3	11.6608	-3.8981	1.25509	-3.10583	0.00189744	0.00763093
PLXDC1	107.189	-3.87738	0.410046	-9.45598	3.20013e-21	1.29261e-19
VCAM1	11.3209	-3.85736	1.23476	-3.12397	0.00178427	0.0072347
KRT73	11.323	-3.85589	1.23459	-3.12322	0.00178886	0.00724932
ATP1A3	18.7387	-3.84313	0.970448	-3.96016	7.48989e-05	0.000440771
NSG1	77.5771	-3.82268	0.475217	-8.04406	8.6907e-16	2.23277e-14
COL6A2	115.717	-3.78899	0.391304	-9.68297	3.56216e-22	1.53059e-20
STMN3	289.005	-3.78789	0.264617	-14.3146	1.7742e-46	2.17362e-44
NEURL1B	97.5513	-3.78779	0.433917	-8.72929	2.56275e-18	8.20524e-17
HOXB9	14.1286	-3.75657	1.13109	-3.32119	0.000896353	0.00397592
CCL3	651.926	-3.74985	0.18289	-20.5033	2.01159e-93	9.0363e-91
SLAMF8	106.13	-3.70523	0.404681	-9.15593	5.38929e-20	1.99727e-18
EPHB1	13.6007	-3.69494	1.09728	-3.36735	0.000758937	0.00343841
KBTBD11	9.89183	-3.64289	1.31687	-2.76633	0.00566903	0.019635
PPARG	9.7271	-3.62162	1.30138	-2.78291	0.00538739	0.01878
FAM81A	44.4838	-3.58826	0.603107	-5.94962	2.68762e-09	3.414e-08
FAM238A	9.10012	-3.5213	1.38873	-2.53563	0.0112245	0.0350616
CEBPD	90.4451	-3.5055	0.444583	-7.88491	3.14761e-15	7.66177e-14
IL5	17.9683	-3.50004	0.976228	-3.58527	0.000336724	0.00167954
CCR5	1233.15	-3.48344	0.140006	-24.8806	1.20787e-136	1.1937e-133
RIC3	14.6477	-3.45802	1.08553	-3.18555	0.00144479	0.00602801
DTHD1	17.5463	-3.45737	0.938153	-3.6853	0.000228437	0.00119744
PDGFD	11.4816	-3.43097	1.21397	-2.82624	0.00470975	0.0167187
SHISA2	28.4851	-3.41816	0.736638	-4.64022	3.48039e-06	2.75018e-05
JDP2	39.6987	-3.41173	0.649303	-5.25445	1.48469e-07	1.49518e-06
KLRG1	279.987	-3.38938	0.24743	-13.6983	1.03915e-42	1.10823e-40
NRN1	432.675	-3.38584	0.210297	-16.1003	2.53994e-58	4.76608e-56
WDR63	16.6089	-3.37263	0.953041	-3.53881	0.000401928	0.0019703
AMIGO1	66.4488	-3.37117	0.491069	-6.86497	6.65047e-12	1.15576e-10
IL4	10.677	-3.31545	1.2209	-2.71559	0.00661586	0.022381
ZIC2	13.2377	-3.29644	1.12662	-2.92595	0.00343406	0.0126815
ATP8A2	56.8841	-3.26296	0.516461	-6.31792	2.6511e-10	3.91433e-09
TP53I11	53.9391	-3.25208	0.52698	-6.17117	6.77874e-10	9.4355e-09
TLR3	17.8883	-3.24784	0.938989	-3.45887	0.000542456	0.00255475
LPAR3	38.1153	-3.2353	0.624755	-5.17851	2.23664e-07	2.17701e-06
GRAPL	22.7459	-3.22834	0.866979	-3.72366	0.000196356	0.00105007
GNAO1	35.4052	-3.22723	0.654409	-4.93153	8.15889e-07	7.22937e-06
CDH17	37.2816	-3.19952	0.626976	-5.1031	3.34138e-07	3.14293e-06
SLC26A4	36.5916	-3.17125	0.654389	-4.84612	1.25899e-06	1.07261e-05
PLXNA1	90.1735	-3.16657	0.44861	-7.05861	1.68173e-12	3.12797e-11
B3GAT1	38.776	-3.15975	0.619252	-5.10252	3.35159e-07	3.15054e-06
GBP1P1	40.8956	-3.14611	0.606501	-5.18731	2.13353e-07	2.08487e-06
ADAM12	14.3777	-3.1422	0.992731	-3.1652	0.00154974	0.00639005
CHRNA9	14.3292	-3.13856	1.0036	-3.1273	0.00176418	0.00716304
VIPR1	11.8825	-3.12629	1.11057	-2.81502	0.00487738	0.0172559
CD79A	244.778	-3.11333	0.251525	-12.3778	3.4462e-35	2.74658e-33
SARDH	25.5681	-3.09489	0.780274	-3.96642	7.29618e-05	0.000430739
AP001273.2	20.679	-3.07573	0.832342	-3.69528	0.000219648	0.00115709
SNTG2	11.3738	-3.05572	1.12627	-2.71314	0.00666499	0.0225215
GOLGA7B	463.908	-3.03362	0.19357	-15.672	2.35042e-55	4.14793e-53
IFI44L	274.503	-3.01528	0.252435	-11.9448	6.91089e-33	4.97316e-31
RARRES3	709.363	-3.00151	0.159451	-18.8241	4.79707e-79	1.48149e-76
NDRG2	36.9333	-2.98473	0.619407	-4.81869	1.44503e-06	1.21573e-05
ZNF239	10.7891	-2.97596	1.1505	-2.58667	0.0096909	0.0310209
FCRL6	12.649	-2.93837	1.12488	-2.61217	0.00899707	0.0291016
AC092718.8	18.9267	-2.93165	0.886752	-3.30605	0.000946212	0.00416592
ETV1	14.5508	-2.91338	0.969362	-3.00546	0.0026518	0.0101682
PTGIS	722.171	-2.91315	0.159007	-18.3209	5.63745e-75	1.60711e-72
RELL2	425.529	-2.90836	0.199077	-14.6092	2.45239e-48	3.27515e-46
LZTFL1	70.2718	-2.90289	0.446435	-6.50238	7.90602e-11	1.24151e-09
GBP1	4250.25	-2.90099	0.0893918	-32.4525	4.98817e-231	9.24308e-228
PDGFRB	465.182	-2.88784	0.18773	-15.383	2.1292e-53	3.50702e-51
A2MP1	14.1243	-2.86558	1.02174	-2.80462	0.00503765	0.0177341
PLCB1	26.2139	-2.8618	0.71792	-3.98624	6.71285e-05	0.000399644
COLGALT2	72.3048	-2.85279	0.466096	-6.12061	9.32176e-10	1.27243e-08
DYRK3	20.0015	-2.84785	0.818336	-3.48005	0.000501311	0.00238953
GLB1L2	31.9683	-2.84572	0.667146	-4.26551	1.99445e-05	0.000133119
MEOX1	31.8231	-2.8424	0.722072	-3.93645	8.26969e-05	0.000483018
DDR1	49.8609	-2.84108	0.562257	-5.053	4.34933e-07	4.0121e-06
CCR2	585.258	-2.82877	0.184685	-15.3168	5.90952e-53	9.41964e-51
SNTA1	344.249	-2.82055	0.222103	-12.6993	5.9679e-37	5.08437e-35
TMEM163	78.7133	-2.77991	0.445267	-6.24324	4.28603e-10	6.13876e-09
MAF	624.103	-2.77643	0.168369	-16.4901	4.31974e-61	8.42576e-59
HLA-DQB2	30.3031	-2.75988	0.676404	-4.08023	4.4992e-05	0.00027883
LILRB1	81.2658	-2.75242	0.447789	-6.1467	7.91122e-10	1.09196e-08
SLC2A6	160.113	-2.74986	0.295897	-9.2933	1.49572e-20	5.71459e-19
MT1G	11.1311	-2.7223	1.08617	-2.50634	0.012199	0.0375416
EVC	60.7628	-2.71152	0.4924	-5.50674	3.65534e-08	4.02576e-07
NKG7	6261.53	-2.70828	0.0844771	-32.0594	1.6255e-225	2.67738e-222
TSHZ3	16.3643	-2.69349	0.918577	-2.93225	0.0033652	0.0124714
ACSL6	585.676	-2.67566	0.16445	-16.2704	1.60065e-59	3.04205e-57
DBNDD2	174.223	-2.65316	0.280942	-9.44381	3.59455e-21	1.44194e-19
ARHGAP31	207.547	-2.64782	0.278881	-9.49442	2.21438e-21	9.09305e-20
HOXB7	17.7172	-2.6467	0.909136	-2.91123	0.00360011	0.0132165
FAM171A1	93.78	-2.64382	0.390256	-6.77457	1.24773e-11	2.10425e-10
PPP2R2B	272.582	-2.61312	0.227976	-11.4622	2.0415e-30	1.32733e-28
PIFO	19.0683	-2.6108	0.831858	-3.13851	0.00169807	0.00692687
GSDMA	17.3292	-2.60912	0.875589	-2.97984	0.00288399	0.0109509
IFNLR1	39.4015	-2.59128	0.574443	-4.51094	6.45403e-06	4.81018e-05
TNFSF15	35.8191	-2.58346	0.599458	-4.30966	1.63507e-05	0.000111236
BCL7A	98.6993	-2.58121	0.392245	-6.58061	4.68521e-11	7.4923e-10
COX6B1P5	11.9271	-2.58121	1.03358	-2.49734	0.0125127	0.0383955
ETV7	110.72	-2.57921	0.383977	-6.71708	1.85404e-11	3.0812e-10
OTOF	50.5663	-2.55959	0.579986	-4.41318	1.01863e-05	7.23186e-05
HLA-DOA	242.822	-2.55239	0.239038	-10.6778	1.29339e-26	6.89682e-25
CHI3L2	830.099	-2.53448	0.150258	-16.8675	7.80413e-64	1.62941e-61
RRAGD	122.242	-2.53002	0.332535	-7.60829	2.7774e-14	6.14511e-13
CEBPE	16.5628	-2.52939	0.922753	-2.74114	0.00612273	0.0209518
NCKAP5L	181.813	-2.49942	0.273739	-9.13066	6.80837e-20	2.4982e-18
RASGRP3	132.498	-2.49242	0.317573	-7.84834	4.21567e-15	1.00958e-13
PPFIA3	30.0478	-2.455	0.64678	-3.79573	0.000147209	0.000811239
F2RL1	17.2766	-2.44647	0.940506	-2.60123	0.00928901	0.0299088
KLRD1	608.427	-2.44495	0.16183	-15.1081	1.43128e-51	2.16503e-49
HEMGN	51.7803	-2.44108	0.498938	-4.89256	9.95347e-07	8.63877e-06
OAF	31.2678	-2.43452	0.645413	-3.77203	0.000161926	0.000883146
LTB	4639.75	-2.38899	0.104091	-22.951	1.44158e-116	1.0685e-113
CX3CR1	189.641	-2.38303	0.27673	-8.61138	7.21865e-18	2.22011e-16
SIK1	217.172	-2.37424	0.248283	-9.56263	1.14806e-21	4.82122e-20
TTC16	86.8949	-2.33416	0.386731	-6.03561	1.58365e-09	2.08861e-08
MCOLN3	275.086	-2.32295	0.233869	-9.93267	3.00105e-23	1.3816e-21
ZNF229	23.3116	-2.31638	0.731955	-3.16465	0.00155269	0.00639542
ULBP1	30.567	-2.31443	0.642006	-3.605	0.00031215	0.00157445
CYP4F22	62.5384	-2.31063	0.452042	-5.11154	3.19539e-07	3.01326e-06
TNFRSF1A	574.919	-2.30854	0.16169	-14.2776	3.01932e-46	3.66872e-44
HIST1H1C	900.869	-2.27949	0.143785	-15.8534	1.33072e-56	2.40568e-54
BTLA	67.0135	-2.27559	0.438555	-5.18883	2.11622e-07	2.07069e-06
CXCL8	32.7055	-2.27493	0.633359	-3.59184	0.000328346	0.00164551
SUSD4	69.7154	-2.2733	0.424049	-5.36094	8.27915e-08	8.63688e-07
FCRL3	15.6425	-2.27259	0.879142	-2.58501	0.00973754	0.0311409
JPH1	18.4523	-2.26961	0.817065	-2.77776	0.00547348	0.0190512
TMEM30B	18.41	-2.26466	0.811004	-2.79241	0.00523168	0.0182955
EPHA1	189.194	-2.25865	0.274439	-8.23005	1.8713e-16	5.07132e-15
KCNA2	53.6534	-2.25843	0.500866	-4.50906	6.51168e-06	4.84828e-05
ITGA3	186.004	-2.25604	0.265293	-8.50396	1.83225e-17	5.42141e-16
GBP4	3673.87	-2.25324	0.103369	-21.798	2.42585e-105	1.33188e-102
CD80	79.6252	-2.24067	0.411129	-5.45005	5.03551e-08	5.41701e-07
PIK3AP1	198.666	-2.23039	0.271019	-8.22965	1.87754e-16	5.07895e-15
TLE2	16.6327	-2.23009	0.87914	-2.53667	0.0111911	0.034992
EPAS1	232.041	-2.20981	0.252419	-8.75452	2.04981e-18	6.63457e-17
CARMIL1	47.7526	-2.19891	0.526784	-4.17421	2.99025e-05	0.00019298
MBOAT2	81.0014	-2.18172	0.395184	-5.52076	3.37528e-08	3.73118e-07
LAG3	1088.54	-2.17997	0.126069	-17.2919	5.41795e-67	1.18111e-64
LAMP3	61.937	-2.17641	0.449336	-4.84362	1.27495e-06	1.08371e-05
PDCD1	16.126	-2.17492	0.871905	-2.49444	0.0126156	0.0386631
HSD17B14	30.8162	-2.16864	0.634944	-3.41548	0.000636693	0.00294212
REG4	173.914	-2.1658	0.274263	-7.89678	2.86191e-15	7.00081e-14
SNX24	51.4348	-2.13899	0.49456	-4.32503	1.52512e-05	0.000104186
ADGRA2	40.8499	-2.13505	0.587411	-3.63467	0.000278331	0.00142521
PODXL2	61.5926	-2.12944	0.445554	-4.7793	1.75906e-06	1.45596e-05
EMP1	103.331	-2.12428	0.352865	-6.02009	1.74322e-09	2.2808e-08
IL4I1	18.2603	-2.11891	0.813068	-2.60606	0.00915891	0.0295541
FAM49A	20.7746	-2.11384	0.796795	-2.65293	0.00797959	0.026269
CMTM8	36.3935	-2.11137	0.609256	-3.46549	0.000529265	0.00250026
SMAGP	40.2445	-2.11041	0.578415	-3.6486	0.00026367	0.00135858
ASB2	377.677	-2.10584	0.190723	-11.0414	2.41377e-28	1.38154e-26
INSR	17.9669	-2.09206	0.824475	-2.53745	0.0111665	0.0349371
EVC2	32.0874	-2.09136	0.61194	-3.41759	0.000631781	0.00292034
CXCR1	30.7341	-2.0878	0.62237	-3.3546	0.000794804	0.00358338
CCR6	65.2387	-2.08532	0.436525	-4.77708	1.77856e-06	1.46964e-05
HIVEP3	246.897	-2.08498	0.237961	-8.76185	1.92069e-18	6.23026e-17
SORBS3	252.986	-2.08246	0.247271	-8.42176	3.70864e-17	1.0532e-15
AC138894.1	25.4963	-2.08137	0.758958	-2.74241	0.00609903	0.0208852
TNFRSF9	70.7842	-2.06624	0.424307	-4.86969	1.11773e-06	9.58864e-06
RTN4R	31.4583	-2.05772	0.620481	-3.31633	0.000912067	0.00403236
NEXN	40.0919	-2.04854	0.563863	-3.63304	0.000280101	0.00143092
CCR7	1790.88	-2.03393	0.109163	-18.6322	1.76275e-77	5.33285e-75
SMARCD3	59.53	-2.03131	0.466873	-4.35089	1.35587e-05	9.36164e-05
NKX3-1	24.7705	-2.03061	0.702877	-2.889	0.00386474	0.014066
MX1	1088.78	-2.02763	0.132584	-15.2931	8.49562e-53	1.33978e-50
FGR	86.5261	-2.02676	0.397104	-5.10386	3.32803e-07	3.13236e-06
GCNT2	45.661	-2.02263	0.514307	-3.93272	8.39883e-05	0.000489789
GIMAP7	765.237	-2.01962	0.152013	-13.2858	2.79839e-40	2.69372e-38
SPINT1	28.3236	-2.01794	0.656712	-3.07279	0.0021207	0.00842066
RHBDL3	40.2737	-1.99819	0.581118	-3.43853	0.000584873	0.00272561
MRC2	38.9566	-1.99535	0.559518	-3.5662	0.000362199	0.00179929
CXCR6	390.33	-1.98893	0.189701	-10.4846	1.01725e-25	5.23599e-24
CYP2J2	19.3874	-1.98734	0.784262	-2.53402	0.0112761	0.0351983
CYTH3	36.073	-1.97392	0.573195	-3.44372	0.000573767	0.00268144
KLRC1	87.1069	-1.96151	0.375658	-5.22152	1.77456e-07	1.76196e-06
KLHDC7B	315.843	-1.95917	0.204915	-9.56091	1.16725e-21	4.88794e-20
PPARGC1B	251.912	-1.95325	0.234423	-8.33216	7.93786e-17	2.19946e-15
RAB15	120.451	-1.94168	0.324507	-5.98347	2.18431e-09	2.80591e-08
CLUHP3	356.622	-1.94115	0.199621	-9.72418	2.37807e-22	1.03684e-20
MT1F	114.265	-1.93863	0.331842	-5.84204	5.15658e-09	6.2708e-08
MEST	30.1579	-1.90967	0.621854	-3.07093	0.00213394	0.00845815
PRDM11	28.5773	-1.88188	0.703171	-2.67627	0.00744467	0.0247721
SLC25A4	57.9074	-1.87251	0.469775	-3.98598	6.72022e-05	0.000399922
CCL25	194.247	-1.87128	0.259165	-7.2204	5.1834e-13	1.00706e-11
ST8SIA1	31.7855	-1.86806	0.614083	-3.04203	0.0023499	0.00914783
EDARADD	44.186	-1.86703	0.534332	-3.49414	0.0004756	0.00227796
RHOU	821.083	-1.8624	0.143305	-12.9961	1.28774e-38	1.19309e-36
FCGRT	70.0494	-1.86129	0.433053	-4.29806	1.72297e-05	0.00011684
STAT1	19743.7	-1.8566	0.0861126	-21.5601	4.25235e-103	2.17368e-100
SIK1B	288.055	-1.85506	0.231069	-8.02817	9.89371e-16	2.5287e-14
EGFL6	430.827	-1.85195	0.200351	-9.24356	2.38434e-20	9.01669e-19
GAREM2	35.8221	-1.84486	0.582884	-3.16506	0.00155053	0.00639005
ZBED2	58.1988	-1.8436	0.44985	-4.09825	4.16294e-05	0.000260936
HIST1H2BH	26.8224	-1.84007	0.678427	-2.71227	0.0066825	0.0225704
MAPK11	82.5512	-1.8382	0.381953	-4.81263	1.48956e-06	1.25035e-05
TRDC	252.701	-1.83326	0.231729	-7.91121	2.54897e-15	6.27674e-14
PRTFDC1	27.7578	-1.83157	0.658605	-2.78098	0.00541955	0.0188812
AL031777.3	32.1338	-1.82812	0.624985	-2.92506	0.00344385	0.0127121
PHGDH	1076.14	-1.82757	0.123664	-14.7785	2.01715e-49	2.76873e-47
TSPYL5	69.8835	-1.82718	0.416518	-4.3868	1.1503e-05	8.05484e-05
ESR2	32.0832	-1.82623	0.641046	-2.84883	0.00438808	0.0157427
KIR2DS4	65.334	-1.82311	0.427194	-4.26765	1.97544e-05	0.000132045
ZNF629	28.7334	-1.81876	0.664377	-2.73754	0.00619001	0.021143
GPAT3	144.55	-1.81805	0.291343	-6.24023	4.36922e-10	6.25186e-09
CCNI2	121.916	-1.80747	0.324089	-5.57709	2.44578e-08	2.75085e-07
JAKMIP2	198.835	-1.7998	0.255352	-7.04833	1.81076e-12	3.36376e-11
PYHIN1	263.958	-1.7967	0.221984	-8.09385	5.78066e-16	1.514e-14
AQP3	498.701	-1.79331	0.168774	-10.6255	2.26793e-26	1.19219e-24
JHY	106.51	-1.79158	0.369759	-4.84526	1.26447e-06	1.07603e-05
AIF1	509.942	-1.78226	0.165476	-10.7705	4.74505e-27	2.58605e-25
KLF5	123.29	-1.77863	0.325616	-5.46234	4.69902e-08	5.06237e-07
THNSL1	50.6305	-1.77259	0.491628	-3.60556	0.000311485	0.00157163
IFNGR2	251.812	-1.7704	0.237358	-7.4588	8.73123e-14	1.83934e-12
SSTR3	74.954	-1.76289	0.401025	-4.39596	1.10286e-05	7.7593e-05
SRPX	71.7557	-1.76249	0.406049	-4.34058	1.42107e-05	9.76179e-05
CYP2U1	77.0459	-1.75917	0.398833	-4.41079	1.02994e-05	7.29823e-05
RSAD2	696.677	-1.75735	0.150314	-11.6912	1.41417e-31	9.7054e-30
ROBO1	122.906	-1.75699	0.318397	-5.51825	3.42393e-08	3.77652e-07
PRSS23	76.4359	-1.74686	0.397494	-4.39468	1.10935e-05	7.79384e-05
GPR63	36.0966	-1.745	0.568496	-3.06949	0.00214422	0.0084921
ZBED3	57.6862	-1.72331	0.455798	-3.78086	0.000156285	0.000855846
DHFR2	130.522	-1.71405	0.311477	-5.50297	3.73449e-08	4.10518e-07
SRD5A3	92.7798	-1.71181	0.35755	-4.78762	1.68775e-06	1.40163e-05
SCD5	146.39	-1.70223	0.313236	-5.43433	5.50019e-08	5.8955e-07
GBGT1	24.8427	-1.69994	0.686764	-2.47528	0.013313	0.0404079
CARMIL3	38.3027	-1.69869	0.555418	-3.05841	0.00222518	0.00875657
CHAC2	119.983	-1.69565	0.318694	-5.32061	1.0342e-07	1.06761e-06
SLC4A4	463.95	-1.69494	0.176538	-9.601	7.91726e-22	3.3533e-20
NUDT7	42.3409	-1.69255	0.523222	-3.23486	0.00121701	0.00518269
INSL3	26.7043	-1.68425	0.66914	-2.51703	0.0118348	0.0366415
EXOC6B	194.28	-1.68396	0.257328	-6.54402	5.98869e-11	9.51515e-10
GIMAP4	2106.18	-1.66037	0.10996	-15.0998	1.62401e-51	2.43175e-49
AK5	38.4206	-1.65598	0.562127	-2.94592	0.00321992	0.0120141
CXCR4	4428.63	-1.65299	0.0860902	-19.2007	3.65371e-82	1.2596e-79
PRKCZ	62.6321	-1.65128	0.430377	-3.83684	0.00012463	0.000699552
ABCG2	29.2042	-1.64732	0.641446	-2.56813	0.0102248	0.0324221
DDX60	609.478	-1.64718	0.156135	-10.5497	5.0956e-26	2.65976e-24
COCH	26.1557	-1.64419	0.658142	-2.49823	0.0124816	0.0383316
HFE	78.2523	-1.64032	0.413868	-3.9634	7.38894e-05	0.000435521
CEACAM1	500.207	-1.6341	0.17074	-9.57073	1.06157e-21	4.47065e-20
ZFP3	100.8	-1.62753	0.346646	-4.69508	2.66497e-06	2.14704e-05
MANEAL	34.7032	-1.61558	0.573012	-2.81945	0.00481066	0.0170483
HIST2H2AA4	471.978	-1.61543	0.205992	-7.84218	4.42796e-15	1.05871e-13
IKZF3	930.66	-1.61336	0.129587	-12.4501	1.39753e-35	1.12592e-33
EPB41L2	362.379	-1.61256	0.21251	-7.58813	3.24555e-14	7.14889e-13
CLIC5	255.182	-1.60503	0.228893	-7.01214	2.34706e-12	4.30604e-11
C1orf21	172.432	-1.60435	0.264171	-6.07316	1.25416e-09	1.66741e-08
COL5A2	119.28	-1.60412	0.320373	-5.00703	5.52772e-07	5.00262e-06
ZNF280B	35.4166	-1.6032	0.580975	-2.7595	0.00578899	0.0199689
SIGLEC10	48.2227	-1.60185	0.501602	-3.19348	0.00140571	0.00588152
CYSTM1	279.508	-1.59642	0.221993	-7.19131	6.41717e-13	1.23383e-11
BICDL1	499.016	-1.59463	0.166836	-9.55807	1.1997e-21	5.00969e-20
MFSD4A	28.3723	-1.59445	0.662305	-2.40743	0.0160651	0.0471863
DTX3L	2071.81	-1.58201	0.103491	-15.2865	9.40532e-53	1.46763e-50
HMGN2	8835.75	-1.58087	0.079386	-19.9137	3.09883e-88	1.20887e-85
GDAP1	95.269	-1.57835	0.349291	-4.51874	6.22081e-06	4.6597e-05
NPC2	1206.16	-1.57627	0.121626	-12.96	2.06309e-38	1.87627e-36
TMOD2	347.386	-1.57499	0.193129	-8.15511	3.4885e-16	9.28429e-15
RALGPS1	30.0422	-1.57426	0.619807	-2.53993	0.0110875	0.034734
IFI30	659.253	-1.56768	0.149848	-10.4618	1.2937e-25	6.63591e-24
CHST10	161.245	-1.56579	0.274258	-5.70918	1.1352e-08	1.3377e-07
USP6NL	80.8214	-1.55986	0.388805	-4.01192	6.02267e-05	0.000362927
ARHGEF11	123.08	-1.55563	0.320934	-4.84719	1.2522e-06	1.06743e-05
PARP9	2390.24	-1.54503	0.103545	-14.9213	2.39701e-50	3.41667e-48
RENBP	272.555	-1.54126	0.227338	-6.77961	1.20502e-11	2.03918e-10
PIK3R3	206.538	-1.5376	0.246413	-6.23995	4.37697e-10	6.25692e-09
CXCR3	1414.78	-1.52492	0.111958	-13.6205	3.0246e-42	3.15751e-40
FAM131B	57.6825	-1.524	0.46844	-3.25336	0.0011405	0.00489058
CCDC112	32.0309	-1.52	0.60591	-2.50862	0.0121202	0.0373523
BLVRA	257.803	-1.51513	0.235362	-6.43747	1.21483e-10	1.86425e-09
UACA	51.6445	-1.512	0.470006	-3.21699	0.00129544	0.00547269
HDDC2	385.185	-1.5115	0.201241	-7.5109	5.87201e-14	1.26338e-12
GNPDA1	1240.23	-1.50779	0.119677	-12.5988	2.14361e-36	1.78522e-34
LDLRAP1	643.414	-1.50686	0.154409	-9.75887	1.69036e-22	7.41357e-21
OAS2	3346.78	-1.50599	0.0966383	-15.5838	9.38279e-55	1.61733e-52
CCNA2	2082.2	-1.50003	0.10319	-14.5366	7.10714e-48	9.24178e-46
PIMREG	352.96	-1.49027	0.190726	-7.81365	5.55558e-15	1.3177e-13
TCEAL3	45.4587	-1.48422	0.565057	-2.62667	0.00862247	0.0279999
RAB27B	89.0163	-1.48355	0.396428	-3.74229	0.000182353	0.000982625
DYSF	89.8082	-1.48214	0.367789	-4.02986	5.58108e-05	0.000338242
NEO1	85.5107	-1.47044	0.392064	-3.7505	0.000176481	0.0009548
MYO5C	67.0536	-1.46839	0.43021	-3.41321	0.000642035	0.00296312
DLGAP5	920.119	-1.46429	0.136484	-10.7287	7.46192e-27	4.05185e-25
AC008878.3	181.915	-1.45007	0.265062	-5.47069	4.48275e-08	4.84347e-07
HIST1H2BK	138.045	-1.44766	0.311306	-4.65027	3.31493e-06	2.62783e-05
FGL2	159.764	-1.44553	0.274166	-5.27247	1.34601e-07	1.36106e-06
FGFBP2	1297.76	-1.44396	0.118295	-12.2064	2.87423e-34	2.185e-32
GIMAP5	2012.44	-1.44391	0.101702	-14.1975	9.49366e-46	1.14418e-43
SORT1	307.514	-1.44168	0.23059	-6.25216	4.04826e-10	5.82635e-09
HIST2H2AC	35.3476	-1.44103	0.574879	-2.50667	0.0121874	0.0375294
CBR3	200.163	-1.44068	0.246219	-5.85122	4.8797e-09	5.93897e-08
HOOK1	74.1799	-1.43986	0.404109	-3.56306	0.00036656	0.00181614
HOXC4	56.0693	-1.43844	0.452045	-3.18208	0.0014622	0.00608866
PLEKHG3	304.439	-1.4352	0.204568	-7.01577	2.28682e-12	4.20593e-11
ZSWIM5	40.5765	-1.43324	0.531916	-2.69448	0.00704989	0.0236028
HPSE	452.082	-1.43284	0.183415	-7.81202	5.62772e-15	1.33267e-13
FAM118B	223.649	-1.43257	0.237952	-6.02042	1.73962e-09	2.2781e-08
TOP2A	6790.24	-1.42966	0.0799503	-17.8818	1.63445e-71	4.03819e-69
ZNF575	52.1473	-1.42755	0.475873	-2.99986	0.00270102	0.0103353
SLC35F3	394.821	-1.4222	0.181096	-7.85327	4.05334e-15	9.72276e-14
TRMT5	94.9108	-1.41823	0.350385	-4.04764	5.17358e-05	0.000315739
SEC22B4P	71.5033	-1.41256	0.406644	-3.4737	0.000513342	0.00243747
CCR1	508.351	-1.40913	0.167144	-8.43067	3.43705e-17	9.79823e-16
EPN2	74.8514	-1.40782	0.389752	-3.61209	0.000303741	0.00153832
PLXNA4	1243.12	-1.40762	0.134787	-10.4433	1.57239e-25	8.00999e-24
HIST2H2BE	335.901	-1.40318	0.202043	-6.94498	3.78517e-12	6.78493e-11
TGFBR3	284.353	-1.40287	0.216307	-6.48556	8.84037e-11	1.37947e-09
KCTD1	42.6096	-1.40257	0.527325	-2.65979	0.00781899	0.0258552
CFP	100.354	-1.40213	0.352592	-3.97663	6.98992e-05	0.000413978
IFIT3	389.656	-1.40136	0.189633	-7.38984	1.47002e-13	3.01822e-12
CIB2	36.3462	-1.40027	0.576104	-2.43059	0.0150744	0.0447284
PHLDB2	51.514	-1.4	0.479391	-2.92036	0.00349622	0.0128829
ROBO3	94.8026	-1.39584	0.359757	-3.87995	0.000104477	0.000596138
JAM3	242.818	-1.39113	0.23696	-5.87075	4.33838e-09	5.32385e-08
PDCD2L	84.598	-1.38516	0.372443	-3.71911	0.000199927	0.00106494
NR3C2	91.5313	-1.38369	0.359388	-3.85012	0.000118061	0.000666972
KIF20A	1051.04	-1.38196	0.124265	-11.1211	9.90545e-29	5.89712e-27
SAMHD1	6781.31	-1.38095	0.103588	-13.3313	1.52316e-40	1.48548e-38
COA7	200.163	-1.37823	0.246633	-5.58816	2.29491e-08	2.58902e-07
SP110	1771.87	-1.37519	0.10753	-12.7889	1.89171e-37	1.63992e-35
C3AR1	240.963	-1.37431	0.234745	-5.85446	4.78548e-09	5.82908e-08
MAGI3	54.944	-1.36379	0.468173	-2.913	0.00357977	0.0131548
PRKCE	91.4164	-1.36223	0.370195	-3.67977	0.000233446	0.00121938
CDKN2A	466.743	-1.36159	0.181681	-7.49439	6.66073e-14	1.41866e-12
ZNF219	58.3026	-1.35989	0.46178	-2.94489	0.00323071	0.0120514
HIST2H2BD	128.535	-1.35884	0.319366	-4.25482	2.09222e-05	0.000139143
LTA	358.07	-1.35819	0.188229	-7.21562	5.36903e-13	1.0404e-11
FABP5P7	39.9073	-1.35725	0.54299	-2.49959	0.0124338	0.038193
SLC46A3	326.799	-1.35716	0.208318	-6.51485	7.2763e-11	1.14749e-09
CEP70	130.186	-1.35685	0.320216	-4.23731	2.26211e-05	0.00014957
CDON	51.2183	-1.35531	0.469355	-2.88759	0.00388206	0.0141152
MATK	691.178	-1.35375	0.148535	-9.11401	7.9391e-20	2.88454e-18
CD3EAP	102.414	-1.35374	0.349079	-3.87803	0.000105304	0.000600395
ICA1L	108.16	-1.35042	0.334121	-4.04171	5.30618e-05	0.000323034
GCAT	105.54	-1.34927	0.329897	-4.08997	4.31434e-05	0.000269174
IL15	38.0348	-1.34887	0.544264	-2.47834	0.0131993	0.0400957
HYLS1	141.787	-1.34726	0.288957	-4.6625	3.12394e-06	2.48974e-05
EPSTI1	1375.07	-1.34679	0.114427	-11.7698	5.58496e-32	3.86876e-30
H1F0	233.128	-1.34528	0.228593	-5.88506	3.97901e-09	4.9401e-08
C15orf48	75.9622	-1.34408	0.388354	-3.46096	0.000538248	0.00254108
IFNG	1123.5	-1.3425	0.119939	-11.1932	4.40375e-29	2.67546e-27
DTX3	263.764	-1.34221	0.216167	-6.20915	5.32732e-10	7.514e-09
FITM2	188.665	-1.34015	0.255249	-5.25035	1.51807e-07	1.52362e-06
NETO2	150.611	-1.33839	0.281937	-4.74713	2.06323e-06	1.6898e-05
SLC16A1	900.64	-1.33508	0.137611	-9.70188	2.96007e-22	1.2793e-20
OAS1	593.487	-1.33213	0.154597	-8.61677	6.88687e-18	2.13134e-16
KLF4	109.733	-1.3317	0.326376	-4.08027	4.49841e-05	0.00027883
EFNA4	51.4906	-1.33148	0.473795	-2.81024	0.00495041	0.0174726
IFI44	332.36	-1.32972	0.196021	-6.78355	1.17255e-11	1.99105e-10
SLC26A11	125.6	-1.32389	0.304107	-4.35336	1.34067e-05	9.26099e-05
ZBTB9	81.9892	-1.32374	0.372786	-3.55095	0.00038385	0.00189106
CLECL1	86.2475	-1.32282	0.367513	-3.59937	0.000318986	0.00160565
FAM241B	58.0221	-1.31981	0.448896	-2.94012	0.00328081	0.0122106
IRF1	4378.43	-1.31911	0.0897787	-14.693	7.15265e-49	9.63917e-47
HAPLN3	1379.13	-1.31704	0.114726	-11.4799	1.66483e-30	1.09686e-28
TNFAIP8L2	195.624	-1.3148	0.253438	-5.18787	2.12714e-07	2.07999e-06
CLEC12B	46.6838	-1.31479	0.53627	-2.45173	0.0142173	0.0426979
KPNA2	2938.77	-1.31113	0.0935064	-14.0218	1.14703e-44	1.31811e-42
PAK1	1199.27	-1.30849	0.128249	-10.2028	1.92673e-24	9.2135e-23
PVRIG	873.484	-1.30234	0.137703	-9.4576	3.1508e-21	1.27966e-19
AC135068.9	102.929	-1.3011	0.362492	-3.58932	0.000331546	0.00165821
RTP4	105.446	-1.2976	0.33544	-3.86836	0.000109572	0.000623049
TRGV9	145.813	-1.29609	0.282592	-4.58643	4.509e-06	3.48677e-05
ESCO2	429.935	-1.29344	0.182122	-7.10206	1.22907e-12	2.31216e-11
TNKS1BP1	175.138	-1.29341	0.265396	-4.87352	1.09628e-06	9.41014e-06
PLSCR1	603.836	-1.29213	0.156887	-8.23609	1.77924e-16	4.83068e-15
ASF1A	646.002	-1.2904	0.152656	-8.45297	2.8398e-17	8.22212e-16
LANCL2	230.727	-1.28706	0.232045	-5.54661	2.91258e-08	3.24145e-07
GZMM	1040.08	-1.28583	0.139374	-9.2258	2.81457e-20	1.05628e-18
U2AF1L5	170.301	-1.28578	0.314154	-4.09282	4.26151e-05	0.000266214
ADAT3	67.8937	-1.28386	0.411246	-3.12189	0.00179696	0.00727204
DMXL2	86.9859	-1.28312	0.382303	-3.3563	0.000789928	0.00356248
CDK1	1589.88	-1.28282	0.108601	-11.8122	3.37547e-32	2.38276e-30
OSTM1	823.984	-1.28077	0.141493	-9.05187	1.40543e-19	5.02026e-18
TOP1	2040.44	-1.2807	0.10138	-12.6328	1.39291e-36	1.16658e-34
KIAA0408	53.3678	-1.27842	0.499794	-2.5579	0.0105306	0.0332464
GRAP2	4109.56	-1.27701	0.0938926	-13.6007	3.96485e-42	4.11013e-40
PRKAR1B	904.384	-1.27393	0.133473	-9.54447	1.36808e-21	5.68079e-20
GRN	727.637	-1.26666	0.140461	-9.01785	1.91809e-19	6.83504e-18
BTBD11	730.753	-1.26589	0.14311	-8.84554	9.10863e-19	3.048e-17
KLHL3	206.641	-1.26501	0.239676	-5.278	1.30599e-07	1.32602e-06
HMMR	772.33	-1.26372	0.154162	-8.19738	2.45691e-16	6.61001e-15
SLC31A2	60.4903	-1.26356	0.438127	-2.88401	0.00392644	0.0142495
TRAV1-2	268.725	-1.26324	0.214054	-5.90148	3.60251e-09	4.49552e-08
WHAMMP2	210.964	-1.25924	0.261839	-4.80922	1.51523e-06	1.27118e-05
CNN3	99.2088	-1.25637	0.348214	-3.60805	0.000308503	0.00156084
PFKFB2	205.031	-1.25592	0.24832	-5.05767	4.24418e-07	3.91998e-06
FAR2	352.793	-1.2556	0.196841	-6.37875	1.78537e-10	2.70341e-09
DNAJC6	75.0716	-1.2527	0.388095	-3.22781	0.00124742	0.00529094
IPO4	656.831	-1.25045	0.154262	-8.10603	5.23005e-16	1.37222e-14
MT1E	86.2541	-1.2451	0.370493	-3.36067	0.000777545	0.00351091
PLK1	1641.51	-1.24476	0.111431	-11.1707	5.67536e-29	3.43394e-27
HKDC1	113.412	-1.24456	0.325046	-3.82888	0.000128727	0.000721454
S100B	277.711	-1.24355	0.217264	-5.72367	1.04245e-08	1.23133e-07
DENND2D	2921.51	-1.2424	0.0968	-12.8347	1.04812e-37	9.19366e-36
BRI3	307.57	-1.24065	0.216614	-5.72747	1.01939e-08	1.20698e-07
NPDC1	146.409	-1.23581	0.284814	-4.33902	1.43121e-05	9.82689e-05
MVB12B	855.123	-1.23573	0.13598	-9.0876	1.0125e-19	3.6342e-18
RRP1B	1684.61	-1.23565	0.107902	-11.4516	2.30973e-30	1.49517e-28
AL513523.9	84.2318	-1.23434	0.502429	-2.45675	0.0140199	0.0422258
CARD6	50.6592	-1.23316	0.467847	-2.63582	0.0083934	0.0274363
PICK1	111.012	-1.23226	0.326855	-3.77005	0.000163217	0.000889204
NOP2	705.029	-1.22748	0.148712	-8.25406	1.53098e-16	4.1796e-15
GALNT12	157.749	-1.22338	0.272789	-4.48473	7.30071e-06	5.37367e-05
MCOLN2	259.353	-1.22307	0.218212	-5.60499	2.08273e-08	2.36223e-07
MRPL27	465.38	-1.22042	0.18014	-6.77485	1.24536e-11	2.10264e-10
RRS1	343.234	-1.21933	0.19368	-6.29559	3.06232e-10	4.50554e-09
SLC36A1	133.922	-1.21929	0.292891	-4.16296	3.14146e-05	0.000201597
PTRH1	71.333	-1.2165	0.398594	-3.05199	0.0022733	0.0089081
NDUFAF4	205.831	-1.21598	0.239608	-5.07488	3.87738e-07	3.60365e-06
CKAP5	2553.12	-1.2142	0.0993653	-12.2196	2.44288e-34	1.87633e-32
PARP11	630.718	-1.20696	0.156636	-7.70549	1.30338e-14	3.00488e-13
TYMP	1010.38	-1.20692	0.138037	-8.74347	2.26062e-18	7.28509e-17
ABCF2	801.278	-1.20284	0.136863	-8.7886	1.51441e-18	4.97773e-17
PC	104.698	-1.20137	0.341087	-3.52219	0.000427994	0.00208156
TRBV9	942.759	-1.20116	0.130074	-9.23446	2.59587e-20	9.79165e-19
ZNF101	683.186	-1.19589	0.149507	-7.9989	1.2554e-15	3.15426e-14
ARHGAP26	576.365	-1.19558	0.173582	-6.8877	5.67023e-12	9.95918e-11
SPC25	395.953	-1.19427	0.194437	-6.14221	8.13807e-10	1.12118e-08
SNRPG	992.106	-1.19058	0.13918	-8.55424	1.1865e-17	3.57494e-16
OLFM2	174.361	-1.18961	0.261989	-4.54068	5.60719e-06	4.2452e-05
MT1X	280.685	-1.18953	0.232365	-5.11924	3.06774e-07	2.90768e-06
TMEM150A	59.9059	-1.18886	0.452428	-2.62773	0.00859573	0.0279288
CASP3	1087.85	-1.18807	0.126482	-9.3932	5.82037e-21	2.30083e-19
E2F8	437.989	-1.18731	0.171855	-6.90883	4.88659e-12	8.62367e-11
HIST1H4I	129.041	-1.18106	0.301437	-3.91811	8.92468e-05	0.000516593
IRS1	229.992	-1.17804	0.261877	-4.49843	6.84571e-06	5.07912e-05
IFT81	51.6217	-1.17582	0.473247	-2.48458	0.0129704	0.0395499
APOL6	3312.99	-1.17328	0.107113	-10.9536	6.38351e-28	3.57091e-26
IFI16	3930.29	-1.16855	0.0953624	-12.2538	1.60389e-34	1.23834e-32
MELTF	70.4592	-1.16848	0.404396	-2.88943	0.0038594	0.01405
CCNB1	1789.81	-1.16734	0.103104	-11.322	1.02121e-29	6.41456e-28
TAP2	3716.47	-1.16592	0.0945369	-12.3329	6.02054e-35	4.72214e-33
TAP1	9425.27	-1.16572	0.0805453	-14.4729	1.79844e-47	2.29828e-45
C8orf44	51.3284	-1.16457	0.478893	-2.43181	0.0150238	0.0446407
Z82206.1	64.734	-1.16402	0.432028	-2.69431	0.00705346	0.0236028
DNM1P47	68.7665	-1.16256	0.436545	-2.66309	0.00774266	0.0256314
OBSCN	434.187	-1.16176	0.189827	-6.1201	9.3519e-10	1.27537e-08
ALDH4A1	56.8739	-1.16152	0.456697	-2.54331	0.0109807	0.0344357
MYO1B	116.043	-1.16046	0.317664	-3.65309	0.000259099	0.00133922
BCORP1	133.998	-1.15912	0.30175	-3.84132	0.000122376	0.000688985
SEMA7A	447.117	-1.15894	0.173517	-6.67914	2.4035e-11	3.95883e-10
TAF4B	185.998	-1.1584	0.251083	-4.61362	3.95707e-06	3.0906e-05
SCML1	112.731	-1.15836	0.320203	-3.6176	0.00029735	0.00150853
LARP4	525.633	-1.15825	0.159219	-7.27461	3.47412e-13	6.85756e-12
SYNJ2BP	272.34	-1.15567	0.222927	-5.18407	2.1709e-07	2.11859e-06
LGALS9	675.008	-1.1545	0.14403	-8.01571	1.09506e-15	2.78442e-14
TSGA10	51.8691	-1.15339	0.467387	-2.46773	0.0135972	0.0411526
NDC80	805.549	-1.14871	0.14134	-8.12728	4.39046e-16	1.16015e-14
SPDL1	493.784	-1.1475	0.176772	-6.49142	8.5033e-11	1.32967e-09
ERCC6L	177.806	-1.14636	0.271006	-4.23001	2.33684e-05	0.000154236
CBX2	92.4375	-1.14626	0.351153	-3.26428	0.00109744	0.00474023
GSDMB	450.199	-1.1456	0.181273	-6.31971	2.62051e-10	3.87303e-09
PLA2G16	74.3893	-1.14471	0.404503	-2.82993	0.00465587	0.0165592
ARL15	95.4313	-1.14277	0.351992	-3.24657	0.00116804	0.00499423
TRIM22	3366.95	-1.14213	0.0896352	-12.742	3.45408e-37	2.95972e-35
FCMR	668.436	-1.13837	0.146804	-7.75439	8.87703e-15	2.06259e-13
CDKN2C	1197.27	-1.13489	0.119894	-9.46574	2.91495e-21	1.18712e-19
LDAH	452.159	-1.1348	0.17157	-6.61422	3.73527e-11	6.05816e-10
FBXO10	59.9251	-1.13278	0.438215	-2.585	0.00973794	0.0311409
MPP7	409.399	-1.13197	0.181187	-6.2475	4.17061e-10	5.98501e-09
HVCN1	260.527	-1.13126	0.220594	-5.12824	2.92458e-07	2.79523e-06
ZNF287	56.7902	-1.13118	0.450788	-2.50933	0.012096	0.0373031
TRAF3IP1	116.603	-1.13019	0.314262	-3.59634	0.000322732	0.00162011
ACOT7	1872.66	-1.12891	0.1083	-10.424	1.92764e-25	9.75267e-24
AURKA	783.971	-1.12376	0.137984	-8.14412	3.82045e-16	1.01495e-14
CD38	685.253	-1.12065	0.156022	-7.18268	6.83603e-13	1.31266e-11
TTK	485.582	-1.11968	0.186538	-6.00245	1.94359e-09	2.51852e-08
SLC5A5	69.5556	-1.11789	0.40111	-2.787	0.00531984	0.0185687
LYAR	543.216	-1.11477	0.168157	-6.62934	3.37183e-11	5.48672e-10
WDR77	1069.29	-1.11372	0.125782	-8.85437	8.4156e-19	2.82246e-17
HIST1H2AC	252.985	-1.11283	0.217827	-5.10878	3.2425e-07	3.05574e-06
B3GLCT	217.449	-1.11198	0.236918	-4.69354	2.68512e-06	2.16093e-05
RWDD2B	327.243	-1.11003	0.205834	-5.39286	6.93462e-08	7.28553e-07
GINS3	345.874	-1.10592	0.190427	-5.80762	6.33685e-09	7.64341e-08
CENPE	520.294	-1.10582	0.195167	-5.66603	1.46147e-08	1.69125e-07
C4orf46	671.312	-1.10576	0.150214	-7.36122	1.8223e-13	3.71579e-12
ABI3	1814.01	-1.10423	0.107395	-10.282	8.4958e-25	4.14282e-23
C17orf80	409.023	-1.10163	0.183944	-5.98897	2.1118e-09	2.71984e-08
BATF	839.706	-1.10082	0.145493	-7.56616	3.84421e-14	8.42996e-13
APOL3	1187.86	-1.09929	0.116893	-9.40423	5.24118e-21	2.07741e-19
TUBG1	816.011	-1.09743	0.139248	-7.88112	3.24468e-15	7.85888e-14
GCH1	1407.33	-1.09611	0.111461	-9.83405	8.03227e-23	3.57569e-21
HOXB4	146.874	-1.09558	0.279705	-3.9169	8.96944e-05	0.000518577
SNX8	334.164	-1.09439	0.192534	-5.68414	1.31472e-08	1.5346e-07
ZNF33B	243.337	-1.09139	0.242145	-4.50717	6.56971e-06	4.88657e-05
RABEP2	248.72	-1.09071	0.222965	-4.89183	9.99002e-07	8.65024e-06
GART	1329.03	-1.08802	0.125301	-8.68326	3.84575e-18	1.21555e-16
NCAPG	913.902	-1.08537	0.144392	-7.51682	5.61263e-14	1.20932e-12
AUTS2	478.667	-1.08383	0.168803	-6.42069	1.35657e-10	2.07532e-09
RABIF	429.846	-1.08367	0.172527	-6.28117	3.36041e-10	4.92728e-09
TBC1D2	76.0031	-1.0819	0.385094	-2.80945	0.00496264	0.0175074
MTUS1	83.5142	-1.08071	0.369945	-2.92128	0.00348592	0.0128578
GIMAP1	896.989	-1.08071	0.133845	-8.0743	6.7863e-16	1.75874e-14
ADAMTS17	114.015	-1.08048	0.326981	-3.3044	0.000951803	0.00418432
CCRL2	76.6551	-1.08	0.386639	-2.79331	0.00521719	0.0182663
TWSG1	252.025	-1.07934	0.231269	-4.66701	3.0561e-06	2.43962e-05
RRM2	5355.86	-1.07843	0.0851623	-12.6633	9.4476e-37	7.95745e-35
CD248	715.021	-1.07783	0.15572	-6.92157	4.46662e-12	7.93922e-11
CPPED1	632.364	-1.07681	0.147291	-7.31076	2.65643e-13	5.31429e-12
CCDC65	72.6911	-1.07511	0.405272	-2.6528	0.00798264	0.0262732
MANBAL	122.517	-1.07183	0.320039	-3.34904	0.000810914	0.00364052
PDF	107.306	-1.07059	0.327861	-3.26536	0.00109325	0.00472625
TSEN2	91.3785	-1.07018	0.374337	-2.85887	0.00425156	0.0152936
MARS	2156.76	-1.06896	0.109038	-9.80356	1.08683e-22	4.79499e-21
SAV1	63.2984	-1.06594	0.433492	-2.45897	0.0139338	0.0420254
MTREX	692.977	-1.06375	0.156742	-6.78664	1.14771e-11	1.95111e-10
MOV10	1066.83	-1.06323	0.124363	-8.54948	1.23649e-17	3.71046e-16
OGDH	2720.87	-1.06236	0.101966	-10.4187	2.0366e-25	1.02689e-23
ZNF154	115.276	-1.06183	0.32606	-3.25654	0.0011278	0.00484736
EXOC6	189.908	-1.06169	0.266922	-3.97751	6.96408e-05	0.000412988
IL24	81.1666	-1.05928	0.376512	-2.81342	0.00490177	0.0173257
ZNF706	845.795	-1.05902	0.133763	-7.91714	2.43034e-15	6.00456e-14
CEP55	1503.43	-1.05901	0.116607	-9.08187	1.06721e-19	3.82134e-18
TRNT1	290.144	-1.05875	0.206645	-5.1235	2.9991e-07	2.85357e-06
ADCY9	160.259	-1.05834	0.291432	-3.63151	0.000281765	0.00143733
C11orf95	106.079	-1.05814	0.346696	-3.05206	0.00227274	0.0089081
LRFN3	239.033	-1.05739	0.226271	-4.67312	2.96658e-06	2.37199e-05
UBE2C	1966.33	-1.05726	0.1074	-9.84412	7.26749e-23	3.24498e-21
CENPA	665.655	-1.0543	0.146137	-7.21451	5.41286e-13	1.04752e-11
GARS	2382.41	-1.0498	0.0952881	-11.0171	3.1599e-28	1.80163e-26
LOXL1	85.2407	-1.04958	0.394401	-2.66122	0.00778592	0.0257573
GIMAP8	466.297	-1.04925	0.167593	-6.26074	3.83155e-10	5.53056e-09
HPDL	98.5281	-1.04393	0.338876	-3.08056	0.00206612	0.00822675
UBE2W	514.74	-1.04334	0.176329	-5.91702	3.27831e-09	4.108e-08
INCENP	1620.45	-1.03955	0.13947	-7.45358	9.08434e-14	1.91016e-12
METTL1	112.394	-1.03947	0.33775	-3.07762	0.00208659	0.00829932
CRIM1	609.901	-1.03725	0.159043	-6.52183	6.94542e-11	1.09881e-09
RIMKLB	122.006	-1.03682	0.324497	-3.19515	0.00139756	0.00585736
AK6	240.665	-1.03466	0.242589	-4.26508	1.99833e-05	0.000133318
CD200R1	280.274	-1.0334	0.21893	-4.72022	2.35587e-06	1.91257e-05
F2R	824.084	-1.02983	0.148714	-6.92486	4.364e-12	7.76615e-11
IL27RA	820.913	-1.02862	0.140949	-7.29782	2.92459e-13	5.81934e-12
DEPDC1B	681.426	-1.02567	0.151703	-6.76104	1.37009e-11	2.30536e-10
SDF2L1	245.657	-1.02464	0.221523	-4.62546	3.7377e-06	2.92852e-05
2021-09-08	1193.17	-1.02322	0.127631	-8.01699	1.08372e-15	2.76032e-14
LRIG1	439.837	-1.02278	0.17182	-5.95262	2.63877e-09	3.35572e-08
CLTA	1939.69	-1.02019	0.108029	-9.44368	3.59902e-21	1.44194e-19
ZNF844	69.4443	-1.02004	0.410404	-2.48544	0.012939	0.0394748
TXNDC9	521.453	-1.01799	0.163311	-6.23344	4.56315e-10	6.51051e-09
GPC1	140.165	-1.01752	0.289105	-3.51955	0.000432274	0.00210037
EXO5	193.849	-1.01616	0.255399	-3.97873	6.92852e-05	0.000411327
CASD1	321.287	-1.01539	0.195749	-5.18718	2.13497e-07	2.0849e-06
KLRA1P	92.8618	-1.01394	0.361061	-2.80822	0.0049816	0.0175618
ANKRD46	94.8954	-1.01273	0.34797	-2.9104	0.00360965	0.0132482
TXLNGY	741.376	-1.01233	0.150907	-6.70832	1.96876e-11	3.26102e-10
DKC1	1297.89	-1.00841	0.115854	-8.70415	3.19963e-18	1.02003e-16
COPRS	274.449	-1.00683	0.209802	-4.79895	1.59503e-06	1.33135e-05
CLTC	3437.12	-1.00574	0.092472	-10.8762	1.4973e-27	8.2513e-26
PBK	540.183	-1.00421	0.156797	-6.40455	1.50812e-10	2.29531e-09
CCDC28B	358.067	-1.00353	0.204936	-4.89678	9.74192e-07	8.46012e-06
CASZ1	251.188	-1.00239	0.222364	-4.50786	6.54856e-06	4.87328e-05
ODF3B	86.4464	-1.00212	0.361662	-2.77088	0.00559048	0.0194037

## Sheet: KEGG (downregulated genes)
Table S2: KEGG analysis of differential expression genes (DEGs) in CD8 ITNKs compared to T cells.
Category	Term	Count	%	PValue	Genes	List Total	Pop Hits	Pop Total	Fold Enrichment	Bonferroni	Benjamini	FDR
KEGG_PATHWAY	hsa04060:Cytokine-cytokine receptor interaction	28	4.77002	5.42369e-09	CX3CR1, CXCL8, CCL4L2, IL24, CXCR4, CXCR6, CXCR1, CXCR3, CCL4, CCL3, CCR7, CCR6, CCR5, CCR2, CCR1, CCL25, CCL22, IL15, TNFSF15, IFNGR2, TNFRSF9, IFNLR1, TNFRSF1A, IL4, IL5, IFNG, LTA, LTB	214	243	6879	3.70393	1.25287e-06	1.25287e-06	1.20948e-06
KEGG_PATHWAY	hsa04062:Chemokine signaling pathway	23	3.91823	5.09038e-08	CCL25, CCR1, CX3CR1, CXCL8, CCL22, STAT1, CCL4L2, CXCR4, PIK3R3, CXCR6, PRKCZ, FGR, PAK1, ADCY9, CXCR1, CXCR3, CCL4, CCL3, CCR7, CCR6, PLCB1, CCR5, CCR2	214	186	6879	3.9749	1.17587e-05	5.87939e-06	5.67578e-06
KEGG_PATHWAY	hsa05168:Herpes simplex infection	16	2.72572	0.00051758	IL15, STAT1, IFNGR2, TAP2, TAP1, CFP, TNFRSF1A, IFNG, OAS1, OAS2, CASP3, LTA, CDK1, TAF4B, HLA-DOA, TLR3	214	183	6879	2.81048	0.112717	0.0398536	0.0384734
KEGG_PATHWAY	hsa05164:Influenza A	14	2.38501	0.00279419	CXCL8, RSAD2, STAT1, IFNGR2, MX1, PIK3R3, TNFRSF1A, MAPK11, IFNG, OAS1, OAS2, HLA-DOA, KPNA2, TLR3	214	174	6879	2.58637	0.476051	0.132182	0.127604
KEGG_PATHWAY	hsa04672:Intestinal immune network for IgA production	7	1.1925	0.0030537	CCL25, IL4, IL5, IL15, CD80, CXCR4, HLA-DOA	214	47	6879	4.78753	0.506625	0.132182	0.127604
KEGG_PATHWAY	hsa05321:Inflammatory bowel disease (IBD)	8	1.36286	0.0034333	IL4, MAF, IL5, IFNG, STAT1, IFNGR2, RORC, HLA-DOA	214	64	6879	4.01811	0.548173	0.132182	0.127604
KEGG_PATHWAY	hsa05142:Chagas disease (American trypanosomiasis)	10	1.70358	0.00475386	GNAO1, MAPK11, CXCL8, IFNG, PPP2R2B, IFNGR2, CCL3, PIK3R3, PLCB1, TNFRSF1A	214	104	6879	3.09085	0.667382	0.156877	0.151445
KEGG_PATHWAY	hsa04612:Antigen processing and presentation	8	1.36286	0.00884973	IFNG, KIR2DS4, TAP2, TAP1, KLRD1, KLRC1, IFI30, HLA-DOA	214	76	6879	3.38367	0.8717	0.255536	0.246686
KEGG_PATHWAY	hsa04961:Endocrine and other factor-regulated calcium reabsorption	6	1.02215	0.012122	KL, ADCY9, CLTC, CLTA, ATP1A3, PLCB1	214	45	6879	4.28598	0.940233	0.304338	0.293798
KEGG_PATHWAY	hsa04015:Rap1 signaling pathway	14	2.38501	0.0131748	PDGFRB, MAGI3, INSR, F2R, PIK3R3, LPAR3, PRKCZ, EFNA4, RASGRP3, GNAO1, MAPK11, ADCY9, PDGFD, PLCB1	214	210	6879	2.14299	0.953281	0.304338	0.293798
KEGG_PATHWAY	hsa04930:Type II diabetes mellitus	6	1.02215	0.0157714	IRS1, HKDC1, INSR, PRKCE, PIK3R3, PRKCZ	214	48	6879	4.01811	0.97458	0.320588	0.309486
KEGG_PATHWAY	hsa04620:Toll-like receptor signaling pathway	9	1.53322	0.0166539	MAPK11, CXCL8, STAT1, CCL4L2, CD80, CCL4, CCL3, PIK3R3, TLR3	214	106	6879	2.72928	0.979338	0.320588	0.309486
KEGG_PATHWAY	hsa05145:Toxoplasmosis	9	1.53322	0.0203868	GNAO1, MAPK11, IFNG, STAT1, IFNGR2, CASP3, CCR5, HLA-DOA, TNFRSF1A	214	110	6879	2.63003	0.991417	0.352153	0.339958
KEGG_PATHWAY	hsa05160:Hepatitis C	10	1.70358	0.0218987	MAPK11, CXCL8, OAS1, PPP2R2B, STAT1, OAS2, IRF1, PIK3R3, TLR3, TNFRSF1A	214	133	6879	2.41691	0.993993	0.352153	0.339958
KEGG_PATHWAY	hsa05322:Systemic lupus erythematosus	10	1.70358	0.0228671	HIST2H2AA4, IFNG, CD80, HIST1H2BK, HIST1H4I, HIST1H2BH, HLA-DOA, HIST2H2BE, HIST1H2AC, HIST2H2AC	214	134	6879	2.39887	0.995222	0.352153	0.339958
KEGG_PATHWAY	hsa05330:Allograft rejection	5	0.851789	0.026552	IL4, IL5, IFNG, CD80, HLA-DOA	214	37	6879	4.3439	0.998004	0.383344	0.370068
KEGG_PATHWAY	hsa04960:Aldosterone-regulated sodium reabsorption	5	0.851789	0.0315321	IRS1, INSR, PIK3R3, ATP1A3, NR3C2	214	39	6879	4.12114	0.999389	0.405342	0.391304
KEGG_PATHWAY	hsa04750:Inflammatory mediator regulation of TRP channels	8	1.36286	0.0318006	CYP2J2, MAPK11, ADCY9, TRPA1, PRKCE, F2RL1, PIK3R3, PLCB1	214	98	6879	2.62407	0.999427	0.405342	0.391304
KEGG_PATHWAY	hsa04660:T cell receptor signaling pathway	8	1.36286	0.0349628	IL4, MAPK11, PAK1, IL5, IFNG, GRAP2, PIK3R3, PDCD1	214	100	6879	2.57159	0.999731	0.405342	0.391304
KEGG_PATHWAY	hsa04650:Natural killer cell mediated cytotoxicity	9	1.53322	0.0350945	PAK1, IFNG, IFNGR2, CASP3, KIR2DS4, PIK3R3, KLRD1, ULBP2, ULBP1	214	122	6879	2.37134	0.999739	0.405342	0.391304
KEGG_PATHWAY	hsa04360:Axon guidance	9	1.53322	0.042931	ROBO3, SEMA7A, PAK1, PLXNA1, CXCR4, EPHA1, EFNA4, EPHB1, ROBO1	214	127	6879	2.27798	0.99996	0.45267	0.436993
KEGG_PATHWAY	hsa05132:Salmonella infection	7	1.1925	0.0431114	MAPK11, CXCL8, IFNG, IFNGR2, CCL4L2, CCL4, CCL3	214	83	6879	2.71101	0.999962	0.45267	0.436993
KEGG_PATHWAY	hsa04978:Mineral absorption	5	0.851789	0.0462338	MT1F, ATP1A3, MT1G, MT1X, MT1E	214	44	6879	3.65282	0.999982	0.460272	0.444332
KEGG_PATHWAY	hsa04380:Osteoclast differentiation	9	1.53322	0.0499769	MAPK11, IFNG, STAT1, IFNGR2, PIK3R3, LILRB1, PPARG, LILRB2, TNFRSF1A	214	131	6879	2.20843	0.999993	0.460272	0.444332
KEGG_PATHWAY	hsa04064:NF-kappa B signaling pathway	7	1.1925	0.0521912	VCAM1, CXCL8, CCL4L2, CCL4, LTA, LTB, TNFRSF1A	214	87	6879	2.58637	0.999996	0.460272	0.444332
KEGG_PATHWAY	hsa04914:Progesterone-mediated oocyte maturation	7	1.1925	0.0521912	CCNA2, MAPK11, CCNB1, ADCY9, PLK1, CDK1, PIK3R3	214	87	6879	2.58637	0.999996	0.460272	0.444332
KEGG_PATHWAY	hsa05323:Rheumatoid arthritis	7	1.1925	0.0546303	CXCL8, IFNG, IL15, CD80, CCL3, LTB, HLA-DOA	214	88	6879	2.55698	0.999998	0.460272	0.444332
KEGG_PATHWAY	hsa05120:Epithelial cell signaling in Helicobacter pylori infection	6	1.02215	0.0557906	MAPK11, PAK1, CXCL8, CXCR1, CASP3, JAM3	214	67	6879	2.87864	0.999998	0.460272	0.444332
KEGG_PATHWAY	hsa05140:Leishmaniasis	6	1.02215	0.0682498	IL4, MAPK11, IFNG, STAT1, IFNGR2, HLA-DOA	214	71	6879	2.71647	1	0.543645	0.524817
KEGG_PATHWAY	hsa04071:Sphingolipid signaling pathway	8	1.36286	0.07821	MAPK11, PPP2R2B, PRKCE, PIK3R3, PLCB1, S1PR5, PRKCZ, TNFRSF1A	214	120	6879	2.14299	1	0.584547	0.564303
KEGG_PATHWAY	hsa04630:Jak-STAT signaling pathway	9	1.53322	0.0803248	IL4, IL5, IFNG, IL15, STAT1, IFNGR2, IL24, PIK3R3, IFNLR1	214	145	6879	1.9952	1	0.584547	0.564303
KEGG_PATHWAY	hsa05143:African trypanosomiasis	4	0.681431	0.0809762	VCAM1, IFNG, F2RL1, PLCB1	214	33	6879	3.89635	1	0.584547	0.564303
KEGG_PATHWAY	hsa04152:AMPK signaling pathway	8	1.36286	0.0865827	PFKFB2, CCNA2, PPP2R2B, IRS1, INSR, SCD5, PIK3R3, PPARG	214	123	6879	2.09072	1	0.606079	0.585089
KEGG_PATHWAY	hsa04923:Regulation of lipolysis in adipocytes	5	0.851789	0.0944466	PLA2G16, ADCY9, IRS1, INSR, PIK3R3	214	56	6879	2.87008	1	0.641681	0.619458
