# Supplementary material for: Human induced-T-to-natural killer cells have potent anti-tumour activities
Source: Biomark Res. 2022 Mar 24;10:13. doi: 10.1186/s40364-022-00358-4 (PMC8943975; doi:10.1186/s40364-022-00358-4)
Supplement: Supplementary file 3 — Additional file 3: Table S3. Upregulated differential expression genes (DEGs) in ITNKs compared to NK cells, |Log2FC| > 1, pval< 0.05. [file 40364_2022_358_MOESM3_ESM.xlsx]

## Sheet: Upregulated DEGs
Table S3: Upregulated differential expression genes (DEGs) in ITNKs compared to NK cells , |Log2FC|>1, pval<0.05.
Gene	baseMean	log2FoldChange	lfcSE	stat	pvalue	padj
AC244489.2	429.125	12.0773	1.19096	10.1408	3.64201e-24	1.04593e-22
AL590764.2	103.083	10.0185	1.19869	8.35793	6.38275e-17	1.02385e-15
AC241640.1	96.8169	9.92854	1.23482	8.04045	8.95122e-16	1.29866e-14
SERPINA1	81.0207	9.6714	1.21502	7.95988	1.72202e-15	2.42994e-14
STC2	267.335	9.53607	1.03584	9.20609	3.38229e-20	7.08509e-19
CR388220.1	67.5889	9.41031	1.20872	7.78534	6.95233e-15	9.2255e-14
ANXA8L1	126.346	9.3499	1.2048	7.76056	8.45562e-15	1.11223e-13
AL136295.1	43.7826	8.78486	1.22486	7.17212	7.38448e-13	7.92941e-12
AC025283.2	33.6095	8.40332	1.23832	6.78607	1.15233e-11	1.09295e-10
COL3A1	64.5389	8.37959	1.20463	6.95617	3.49639e-12	3.49473e-11
GFY	32.5042	8.35396	1.25323	6.66594	2.62976e-11	2.39009e-10
NOG	29.6602	8.22292	1.26606	6.49491	8.30823e-11	7.2066e-10
NKD2	45.9918	7.88956	1.22197	6.45643	1.07203e-10	9.20915e-10
AC012184.2	20.6606	7.7003	1.57768	4.88078	1.05668e-06	5.42496e-06
KISS1R	38.1333	7.61731	1.23781	6.15387	7.56148e-10	5.94537e-09
PNMA5	18.8234	7.56748	1.31703	5.74588	9.14464e-09	6.24501e-08
SSX2B	18.4728	7.53819	1.25263	6.01789	1.76702e-09	1.33316e-08
SPARC	33.8609	7.44474	1.22518	6.07643	1.22889e-09	9.43883e-09
PAX2	16.8477	7.4076	1.27382	5.81527	6.05353e-09	4.24658e-08
CORO7-PAM16	15.8667	7.31876	1.48311	4.93473	8.02609e-07	4.19645e-06
CD4	2385.14	7.22766	0.538396	13.4244	4.34917e-41	3.05315e-39
COL5A1	28.974	7.22046	1.22853	5.87731	4.16983e-09	2.99707e-08
EPS8L3	14.6295	7.20357	1.38901	5.18611	2.14729e-07	1.22794e-06
ANXA8	132.101	7.19332	0.706963	10.175	2.56501e-24	7.43103e-23
ADM	26.3726	7.08287	1.25697	5.63487	1.75195e-08	1.1534e-07
MTCO1P23	13.0958	7.04378	1.28536	5.48002	4.25271e-08	2.67481e-07
CTAGE6	11.9927	6.9156	1.31813	5.24652	1.54996e-07	9.05113e-07
IGFBP2	1733.86	6.91379	0.286727	24.1127	1.83732e-128	1.5646e-125
MTCO2P1	10.9645	6.78634	1.29842	5.22663	1.72629e-07	1.00033e-06
AC093512.2	2000.66	6.7725	0.224348	30.1875	3.45538e-200	1.12795e-196
COL12A1	10.431	6.71638	1.3329	5.03891	4.68187e-07	2.54791e-06
DNAI2	19.6534	6.65521	1.2481	5.33227	9.69908e-08	5.81292e-07
CHAC1	944.24	6.54164	0.262044	24.964	1.50646e-137	1.55292e-134
TNFRSF13B	8.97914	6.4965	1.34052	4.84627	1.25806e-06	6.38187e-06
AL713999.1	8.7987	6.46812	1.33099	4.85962	1.17614e-06	6.00674e-06
IL2	8.53839	6.42735	1.41101	4.55514	5.23504e-06	2.40238e-05
AP001273.2	8.46511	6.41799	1.62854	3.94094	8.11644e-05	0.000298982
AC018523.2	8.35033	6.39284	1.33189	4.79981	1.58818e-06	7.95147e-06
CHRNA6	45.6099	6.39046	0.901335	7.08999	1.34125e-12	1.4063e-11
HMGB1P6	378.199	6.33258	0.830228	7.62752	2.3932e-14	2.98936e-13
HSF4	1174.97	6.28424	0.35425	17.7396	2.07582e-70	4.19144e-68
SDK2	1187.15	6.27474	0.609171	10.3005	7.01309e-25	2.09708e-23
JUN	26708.7	6.25698	0.524988	11.9183	9.49835e-33	4.55968e-31
MTATP6P24	7.5417	6.24862	1.35173	4.62266	3.78841e-06	1.78537e-05
AC135983.3	7.1739	6.17167	1.54511	3.99433	6.4878e-05	0.000243569
TSPAN7	25.6832	6.14111	1.092	5.62375	1.86859e-08	1.22607e-07
CPLX1	127.942	6.13959	0.615685	9.97196	2.02196e-23	5.42494e-22
AC006538.2	6.96961	6.13352	1.74359	3.51775	0.000435215	0.00139147
AL590399.4	6.8699	6.11197	1.39171	4.39168	1.12478e-05	4.87604e-05
RPL7P9	6.82037	6.10287	1.47567	4.13565	3.53956e-05	0.000139461
TEX49	6.68257	6.07512	1.63988	3.70462	0.000211705	0.000719996
RPL21P75	6.57947	6.05324	1.50412	4.02445	5.71078e-05	0.000216221
RHOB	3813.03	6.04798	0.580899	10.4114	2.19935e-25	6.87025e-24
PTX3	6.50807	6.03642	1.40767	4.28822	1.80107e-05	7.52149e-05
AC229888.1	12.6766	6.01594	1.30692	4.60315	4.16155e-06	1.94484e-05
NOL3	441.858	6.00006	0.378409	15.856	1.27714e-56	1.74923e-54
SERINC4	6.36148	5.99865	1.44004	4.16561	3.10515e-05	0.000123713
PTH2	6.13073	5.94791	1.5887	3.74388	0.000181198	0.000625328
PNMT	6.09325	5.93691	1.64298	3.61351	0.000302081	0.000995719
DSCAML1	21.89	5.90865	1.16418	5.07536	3.86757e-07	2.13923e-06
AC005832.4	5.85155	5.87863	1.90864	3.08	0.00207	0.00569904
VEGFA	1107.59	5.87859	0.330376	17.7936	7.92151e-71	1.63316e-68
CTAG2	5.84107	5.87798	1.5519	3.78761	0.000152102	0.000533311
AC108039.1	5.79915	5.86893	1.52319	3.85305	0.000116654	0.000418151
AKR1C7P	5.77211	5.86313	1.52039	3.85634	0.000115096	0.000413171
EFCAB1	5.51327	5.79649	1.40996	4.11111	3.93764e-05	0.000153758
TRPM5	5.4541	5.77722	1.4616	3.95268	7.72817e-05	0.000285916
AC211486.3	5.20633	5.71467	1.43576	3.98024	6.8846e-05	0.00025743
TNNT3	134.217	5.71373	0.42962	13.2995	2.33068e-40	1.59611e-38
DES	5.17456	5.70701	1.46495	3.8957	9.79168e-05	0.000356667
TRAJ2	5.07763	5.67759	1.4793	3.83803	0.000124027	0.000442555
PLK2	390.531	5.67215	0.269559	21.0423	2.68865e-98	1.07469e-95
TCEA3	110.718	5.64771	0.626523	9.01436	1.98019e-19	3.90573e-18
AK4P1	237.946	5.6433	0.392959	14.361	9.08728e-47	8.81106e-45
FAM172BP	36.3601	5.63847	0.77848	7.24292	4.39126e-13	4.79951e-12
BHLHA15	4.93311	5.63588	1.47554	3.81954	0.000133698	0.000473536
TNFSF12-TNFSF13	102.532	5.62892	1.36159	4.13407	3.56395e-05	0.000140365
AC137800.2	4.8723	5.61408	1.51299	3.71059	0.000206779	0.00070471
ANKRD55	71.0552	5.6098	0.669265	8.38203	5.20216e-17	8.3998e-16
SPP1	43.3999	5.5696	0.726489	7.66646	1.76811e-14	2.2458e-13
LOXL1	34.4894	5.55988	0.78477	7.08472	1.39327e-12	1.45695e-11
GCG	4.66221	5.55896	1.56997	3.54081	0.000398903	0.00128547
KRTAP21-4P	4.64269	5.54708	2.2996	2.4122	0.0158568	0.0346735
TMEM59L	4.62037	5.54272	1.47691	3.75293	0.000174781	0.000605352
S100P	34.1772	5.54006	0.843689	6.56647	5.1522e-11	4.57231e-10
CES1	9.14068	5.53872	1.39505	3.97026	7.17933e-05	0.000267735
AC026954.2	4.60438	5.53326	1.9323	2.86356	0.00418916	0.0107281
B4GALNT1	1633.92	5.52957	0.551643	10.0238	1.19791e-23	3.28145e-22
COL1A1	83.9585	5.52095	0.503923	10.9559	6.22256e-28	2.31262e-26
CYP1A1	1333.38	5.5022	0.322899	17.04	4.14823e-65	7.38611e-63
NEFL	4.48474	5.4994	1.45925	3.76864	0.000164138	0.000571215
STRCP1	4.47409	5.49623	1.50452	3.65315	0.000259043	0.000865361
BAAT	4.41303	5.47256	1.75699	3.11473	0.00184111	0.00512799
AC026954.1	4.39979	5.4682	1.47168	3.71562	0.000202709	0.000691804
RGL3	15.6803	5.41825	1.1886	4.5585	5.15199e-06	2.36871e-05
AC017007.2	4.23926	5.41543	1.62872	3.32496	0.00088432	0.00263828
AC243591.1	4.20739	5.40048	1.69164	3.19245	0.0014107	0.0040324
TRAV8-5	4.16326	5.38643	1.61445	3.33639	0.000848732	0.00254085
AL096870.1	4.15992	5.38518	1.58305	3.40177	0.000669506	0.00205178
AC106886.1	4.1221	5.37321	1.51509	3.54647	0.000390432	0.00126105
TPRG1	83.0723	5.37139	0.519738	10.3348	4.90329e-25	1.50056e-23
ZP1	15.2692	5.37086	1.242	4.32437	1.52969e-05	6.46817e-05
ARL2-SNX15	4.10294	5.36822	2.34082	2.2933	0.0218305	0.0456029
MTND5P9	4.0788	5.36055	1.51918	3.52857	0.000417807	0.00133975
RPL23AP66	4.00721	5.33165	1.62536	3.28028	0.00103704	0.00304337
TP53TG3D	4.00431	5.32997	1.53937	3.46244	0.000535306	0.00167538
ADAM23	3.99252	5.32667	1.59566	3.33823	0.000843153	0.00252585
CLDN14	3.98628	5.32421	1.52752	3.48552	0.000491183	0.00154892
MS4A15	7.88878	5.32371	1.35759	3.92144	8.80227e-05	0.000322788
RCN3	61.9868	5.27611	1.25495	4.20423	2.61969e-05	0.000105945
NDUFA4L2	27.9039	5.25138	0.856406	6.13188	8.68487e-10	6.78237e-09
GALNT18	3.75786	5.24456	1.51022	3.47272	0.000515219	0.00161742
GPR146	109.528	5.22821	0.465439	11.2329	2.81219e-29	1.13801e-27
SHROOM2P1	3.70802	5.22067	1.82814	2.85573	0.00429375	0.0109702
MMP2	13.6838	5.21695	1.13705	4.58813	4.47224e-06	2.07371e-05
AC025678.2	3.66465	5.20454	1.54802	3.36205	0.000773649	0.00233621
AC134981.1	3.6349	5.19498	1.50466	3.4526	0.000555216	0.00173133
AC135178.2	3.61977	5.18961	1.57201	3.30125	0.000962553	0.00284653
ANO1	3.61669	5.18881	1.55166	3.34403	0.0008257	0.00247925
BICDL2	212.873	5.18331	0.308274	16.8139	1.92899e-63	3.257e-61
IL12A	7.10097	5.17215	1.55255	3.33138	0.000864152	0.00258283
MTCO1P31	13.0648	5.1545	1.16176	4.4368	9.13079e-06	4.0242e-05
TRBV30	162.361	5.14304	0.337993	15.2164	2.75242e-52	3.20886e-50
WNT10B	57.1077	5.11062	0.61265	8.34183	7.31484e-17	1.16668e-15
TRBV18	87.8689	5.09519	0.441345	11.5447	7.85264e-31	3.43308e-29
FAM153A	143.781	5.08741	0.418693	12.1507	5.68781e-34	2.87859e-32
CXorf67	3.3579	5.07943	1.55685	3.26262	0.00110387	0.00321636
OSR2	18.4505	5.0642	0.996348	5.08276	3.71982e-07	2.06159e-06
AL360181.3	3.30894	5.05465	1.91941	2.63344	0.00845245	0.0199361
NEUROG3	12.1488	5.04609	1.15012	4.38743	1.14697e-05	4.96893e-05
SERPINA11	12.1909	5.04061	1.20528	4.18211	2.88817e-05	0.000115989
ITPRID1	3.18811	5.00555	1.90387	2.62914	0.00856006	0.0201535
AK4	4321.8	4.99824	0.599895	8.33186	7.95795e-17	1.26411e-15
FAAH2	23.6173	4.9961	0.875917	5.70386	1.17128e-08	7.86985e-08
ARHGEF17	58.1967	4.9871	0.547887	9.10243	8.83297e-20	1.79277e-18
CSPG4P13	3.14759	4.98288	1.9275	2.58515	0.00973352	0.0226199
HSFX3	3.14715	4.98276	1.93958	2.56898	0.0101997	0.0235945
HIST1H1B	11.6728	4.98036	1.1841	4.20603	2.59896e-05	0.00010515
TRBV19	249.974	4.97683	0.286216	17.3884	1.01024e-67	1.90255e-65
SIK1	57.4881	4.96282	0.657321	7.55007	4.35026e-14	5.27253e-13
LINC00475	17.2463	4.95767	0.934846	5.30319	1.13794e-07	6.7682e-07
TRAV8-1	74.5363	4.95669	0.506679	9.7827	1.33602e-22	3.38078e-21
AC007207.1	3.07139	4.95045	1.60901	3.07671	0.00209301	0.00575594
APLN	85.2721	4.94484	0.42937	11.5165	1.08934e-30	4.73077e-29
FAP	6.08102	4.93681	1.43043	3.45127	0.000557962	0.00173934
ACPP	28.1357	4.93319	0.74473	6.62413	3.49297e-11	3.14689e-10
CYP4F2	3.02317	4.93121	1.63085	3.02371	0.00249694	0.00674791
LY86	55.5578	4.92237	0.6148	8.00644	1.18072e-15	1.69792e-14
AL356583.2	2.99298	4.91842	1.70091	2.89163	0.00383245	0.00990139
SDC2	2.99595	4.90958	1.69146	2.90258	0.00370103	0.00960112
F5	44.4669	4.90947	0.591611	8.29847	1.0546e-16	1.65508e-15
AQP1	2.9258	4.88036	1.71705	2.8423	0.00447893	0.0113928
MTND4P7	5.82417	4.87755	1.41866	3.43814	0.00058572	0.00181949
AL109897.1	2.87449	4.85831	1.73725	2.79656	0.00516497	0.0129131
OLIG1	2.85558	4.85068	1.66995	2.90469	0.00367619	0.00954426
TRBV6-1	176.288	4.85038	0.309761	15.6584	2.90991e-55	3.79957e-53
AL356095.3	5.70058	4.84476	1.37973	3.51137	0.000445805	0.00142069
AL591926.7	5.65892	4.83699	1.3998	3.45549	0.000549286	0.0017142
COL11A1	5.64437	4.8353	1.3836	3.49472	0.000474566	0.00150111
TNFRSF11A	418.937	4.82624	0.693	6.96427	3.3011e-12	3.30718e-11
SNCG	2.77918	4.81243	2.07127	2.32342	0.0201567	0.0426661
PAGE5	2.7884	4.81024	1.67839	2.86598	0.00415717	0.010656
AL136298.2	2.77643	4.80509	1.67737	2.86467	0.00417449	0.0106962
AC022296.1	2.74043	4.78948	1.63026	2.93786	0.00330486	0.00867215
TMIE	2.70999	4.77462	1.78553	2.67407	0.00749376	0.0179429
RPRML	5.37751	4.76062	1.70993	2.78409	0.00536774	0.0133366
RNA5SP281	2.6759	4.74782	1.68641	2.81534	0.00487252	0.0122492
HIST1H2BM	2.66323	4.7416	1.6285	2.91163	0.00359544	0.00935693
OR5T2	2.63544	4.72922	1.75928	2.68815	0.0071849	0.0173015
CCDC172	2.63304	4.72825	1.62525	2.90925	0.00362296	0.00941853
IL21	2.6239	4.72392	1.65953	2.84655	0.00441964	0.0112624
CA9	9.71365	4.70105	1.20756	3.89302	9.90059e-05	0.000360299
ATF3	800.26	4.70104	0.15772	29.8061	3.25192e-195	7.96152e-192
HIST2H4B	111.113	4.6988	1.64218	2.86133	0.00421871	0.0107954
LUM	2.53395	4.68075	1.77508	2.63693	0.00836609	0.0197682
TUBB2B	2.52515	4.66492	1.83547	2.54154	0.0110365	0.0252701
BGN	2.49098	4.6477	1.64603	2.82359	0.00474893	0.0119676
AL158047.1	2.48499	4.64493	1.6454	2.82297	0.00475808	0.0119861
AL592293.1	4.93369	4.63519	1.43982	3.21929	0.00128507	0.00369323
IRX5	64.3962	4.62811	0.50178	9.22338	2.87878e-20	6.04977e-19
LAMB2	2.44522	4.62558	1.69257	2.73287	0.00627858	0.0153543
MT1G	2.41257	4.60885	1.74971	2.63407	0.00843678	0.019904
TTC25	31.6398	4.60753	0.678488	6.79089	1.11446e-11	1.05858e-10
PPFIA4	454.223	4.60409	0.580652	7.92916	2.20627e-15	3.0734e-14
KIF1A	17.8182	4.5931	0.849808	5.40487	6.48541e-08	3.96824e-07
SSX2	2.39021	4.58466	1.86595	2.45701	0.0140099	0.0311463
TRAV40	8.94624	4.58445	1.18629	3.86454	0.000111301	0.000400797
PGAM1P2	2.36636	4.58304	1.8976	2.41517	0.0157277	0.0344297
FAM71A	4.74573	4.57811	1.47452	3.10481	0.00190398	0.00528111
MYH13	2.36071	4.56834	1.67147	2.73312	0.00627366	0.0153461
AC093520.2	4.72137	4.56602	1.49592	3.05231	0.00227084	0.00619626
TRAV16	92.4161	4.56426	0.386686	11.8035	3.7424e-32	1.73694e-30
RPRM	2.35157	4.56401	1.82241	2.50438	0.0122667	0.027743
NANOS2	4.69357	4.55822	1.45085	3.14175	0.00167939	0.00472118
C6orf223	39.36	4.55649	0.595379	7.65308	1.96214e-14	2.47142e-13
CACHD1	12.7823	4.53578	1.0534	4.30585	1.66346e-05	6.98105e-05
BEGAIN	55.7362	4.52103	0.56561	7.99321	1.31475e-15	1.87962e-14
TRAV8-3	141.416	4.51514	0.418569	10.7871	3.96138e-27	1.4005e-25
CERS3	4.50043	4.4959	1.43495	3.13315	0.00172942	0.00484793
AC254813.2	245.402	4.49243	0.314155	14.3001	2.18594e-46	2.09872e-44
CACNA1I	16.5847	4.48819	0.868574	5.1673	2.37496e-07	1.34712e-06
DNAH11	82.7855	4.47632	0.408939	10.9462	6.93127e-28	2.56627e-26
TRBV3-1	181.829	4.47572	0.293008	15.2751	1.12082e-52	1.34677e-50
CITED4	442.568	4.47473	0.246439	18.1575	1.11938e-73	2.67369e-71
RAPH1	12.3804	4.46473	1.02839	4.34147	1.41533e-05	6.02623e-05
EGFR	2.18871	4.4623	1.82657	2.44299	0.0145662	0.0322403
TRBV2	199.531	4.45042	0.269501	16.5136	2.92916e-61	4.51736e-59
PRL	4.36467	4.44957	1.59147	2.79589	0.00517568	0.0129333
DCT	8.04979	4.4324	1.40828	3.14738	0.0016474	0.00463457
NOS3	176.343	4.42614	0.322691	13.7163	8.10694e-43	6.08362e-41
LOXHD1	24.0552	4.426	0.743874	5.94994	2.68241e-09	1.98181e-08
AC019117.2	12.1364	4.4212	1.2273	3.60239	0.000315302	0.00103652
BAIAP3	154.927	4.41552	0.285836	15.4477	7.81521e-54	9.62697e-52
RAB11FIP5	432.193	4.41422	0.900607	4.90138	9.5164e-07	4.91789e-06
AC007899.1	4.25508	4.41144	1.74012	2.53514	0.0112404	0.0256859
SCGB1A1	7.837	4.40875	1.23954	3.55675	0.000375468	0.00121733
TRBV5-1	279.205	4.39953	0.217631	20.2156	7.14309e-91	2.45446e-88
TRBV12-3	160.288	4.39877	0.333657	13.1835	1.09171e-39	7.12743e-38
SNAI2	2.08062	4.38518	1.83648	2.38781	0.0169489	0.0367052
NEK3	120.038	4.37964	0.440168	9.94993	2.5235e-23	6.74288e-22
AL031847.2	2.03908	4.36052	1.73829	2.50851	0.0121241	0.0274586
TRAV9-2	114.347	4.35428	0.336485	12.9405	2.65918e-38	1.63269e-36
RELN	7.62466	4.35341	1.39146	3.12867	0.00175602	0.00491546
FP565260.3	30.518	4.34778	0.623295	6.97548	3.04831e-12	3.06962e-11
AL627230.7	4.05352	4.34213	1.44778	2.99916	0.00270725	0.00725166
TRBV7-6	60.5363	4.3365	0.543582	7.97764	1.4916e-15	2.11546e-14
SELP	11.2277	4.33443	1.08351	4.00037	6.32427e-05	0.000237795
TRBV29-1	289.117	4.32443	0.30818	14.0322	9.90823e-45	8.47434e-43
PCDH8	29.3841	4.32225	0.739423	5.84544	5.05243e-09	3.5906e-08
MAGEA9B	3.96685	4.31162	1.79872	2.39705	0.0165277	0.035916
RET	81.4873	4.3105	0.38515	11.1917	4.47627e-29	1.77834e-27
C2CD4D	25.5074	4.29766	0.696608	6.16941	6.8544e-10	5.41768e-09
C19orf33	7.23743	4.2898	1.22917	3.49001	0.000483008	0.00152608
OR56B2P	1.94121	4.28358	1.84742	2.31869	0.020412	0.0431225
IFNGR2	127.095	4.27863	0.467815	9.146	5.9083e-20	1.21682e-18
IRX3	64.0678	4.27652	0.630371	6.78413	1.16787e-11	1.10609e-10
RPS2P44	1.89702	4.25573	1.75906	2.41932	0.0155497	0.0341086
RPSAP25	1.89658	4.25544	1.81778	2.34101	0.0192319	0.0409742
NPBWR1	7.04987	4.23918	1.23203	3.44081	0.000579966	0.00180277
ID1	17.6433	4.2345	0.770147	5.4983	3.83471e-08	2.42985e-07
TAC4	77.0859	4.22304	0.446819	9.45133	3.34538e-21	7.64087e-20
HIST1H1D	23.9976	4.20828	0.722718	5.82285	5.78528e-09	4.0686e-08
PFKFB4	1483.26	4.20395	0.292687	14.3633	8.79507e-47	8.57016e-45
MXI1	1008.06	4.19711	0.195988	21.4151	9.6689e-102	4.11685e-99
AC233282.1	47.0665	4.16212	0.479399	8.68195	3.89037e-18	6.97134e-17
TRAV6	43.4505	4.16002	0.511962	8.12563	4.4503e-16	6.59331e-15
TRAV13-1	331.04	4.15512	0.316569	13.1255	2.35299e-39	1.511e-37
AC005077.4	26.7831	4.15451	0.695162	5.97631	2.28249e-09	1.69916e-08
MID2	6.64674	4.14211	1.32933	3.11594	0.00183359	0.00510921
SEMA6D	1.75099	4.14035	1.79093	2.31184	0.0207864	0.0438074
ORM1	6.66014	4.13866	1.2559	3.29538	0.000982889	0.00289748
CCIN	3.52233	4.12631	1.5542	2.65495	0.00793212	0.0188656
TBL1Y	1.72433	4.12222	1.81883	2.26642	0.0234258	0.0484446
ASS1	38.5484	4.09579	0.535146	7.65358	1.95454e-14	2.46343e-13
DUSP1	6319.64	4.09504	0.260424	15.7245	1.02747e-55	1.35973e-53
EMX1	6.47202	4.09384	1.44914	2.825	0.004728	0.011929
ARHGEF10	202.465	4.09012	0.311625	13.1251	2.36411e-39	1.51318e-37
IFITM5	15.9229	4.07272	0.826554	4.92735	8.33533e-07	4.35117e-06
CUEDC1	9.28571	4.06491	1.14486	3.55056	0.000384413	0.00124284
SNAI1	24.9027	4.05316	0.717589	5.6483	1.62042e-08	1.07149e-07
TRAV26-1	103.631	4.04885	0.397679	10.1812	2.40587e-24	6.98094e-23
AL356583.3	3.33263	4.04834	1.49841	2.70176	0.00689727	0.0167004
GOLGA8O	75.2372	4.03981	0.597682	6.75913	1.38822e-11	1.30468e-10
HES1	12.1727	4.03566	1.01745	3.96644	7.29543e-05	0.000271238
DACT1	15.3248	4.03399	0.913248	4.41718	9.99957e-06	4.37559e-05
OR1C1	3.30161	4.03374	1.68904	2.38819	0.0169316	0.0366798
TRBV6-5	264.34	4.02492	0.396604	10.1485	3.36631e-24	9.68172e-23
TRBV20-1	349.951	4.01627	0.199435	20.1383	3.40963e-90	1.13188e-87
TRAV8-2	173.817	4.01155	0.287871	13.9352	3.86991e-44	3.19815e-42
FAM83A	79.2534	4.00769	0.41785	9.59123	8.70424e-22	2.06895e-20
PAPPA	3.23294	4.00125	1.60652	2.49062	0.0127519	0.0286816
TRBV25-1	44.9816	3.9843	0.492242	8.09418	5.76506e-16	8.4707e-15
HSBP1L1	176.196	3.98274	0.327536	12.1597	5.0949e-34	2.5852e-32
TRAV8-4	85.7914	3.96351	0.376423	10.5294	6.32213e-26	2.06375e-24
PARD3B	35.2198	3.9554	0.538112	7.35051	1.97454e-13	2.24324e-12
ADD2	61.6365	3.95435	0.446053	8.8652	7.63656e-19	1.45072e-17
TRBV9	303.367	3.95385	0.289712	13.6476	2.08772e-42	1.53147e-40
TRBV10-2	46.5875	3.9468	0.472641	8.35051	6.7967e-17	1.0867e-15
CYP3A7	8.60399	3.94439	1.11511	3.53722	0.00040437	0.00130156
LYL1	302.294	3.93757	0.307638	12.7994	1.6528e-37	9.80961e-36
CCDC184	22.8414	3.93687	0.945247	4.16491	3.11481e-05	0.000124048
LDHD	20.1442	3.93643	0.705865	5.57674	2.45062e-08	1.5867e-07
AL450124.1	5.81836	3.92949	1.34478	2.92204	0.0034775	0.00907534
SIGLEC12	408.389	3.92226	0.187028	20.9715	1.19368e-97	4.58418e-95
COL18A1	1190.64	3.9219	0.501448	7.82115	5.23416e-15	7.03612e-14
S100A2	3.06565	3.92019	1.55161	2.52653	0.0115194	0.0262837
TRBV6-6	31.3775	3.91596	0.577714	6.77837	1.21535e-11	1.14995e-10
SPDYE4	3.04909	3.91587	1.53269	2.5549	0.0106219	0.0244178
SPDYE17	5.7426	3.91508	1.29897	3.01398	0.00257842	0.00694363
PTCH2	90.9332	3.90956	0.379177	10.3106	6.30846e-25	1.89796e-23
AL158214.1	3.03489	3.90642	1.52503	2.56154	0.010421	0.0240379
TRBV5-6	75.8103	3.89734	0.36775	10.5978	3.05051e-26	1.01438e-24
RBAK-RBAKDN	14.0027	3.89329	0.807271	4.82278	1.4157e-06	7.12066e-06
AC010970.1	3959.72	3.89027	0.187032	20.8001	4.32005e-96	1.5669e-93
TRAV30	16.7752	3.89023	0.757636	5.13469	2.82603e-07	1.58917e-06
GLIPR1L1	5.53717	3.87816	1.29131	3.00329	0.00267082	0.00716037
TRAV4	158.596	3.87681	0.339833	11.408	3.81573e-30	1.60032e-28
TMEM38A	177.241	3.85696	0.275524	13.9986	1.58909e-44	1.34155e-42
TRAJ1	13.6203	3.8497	0.83721	4.59825	4.26046e-06	1.98632e-05
PAGE2B	2.92945	3.84864	1.67039	2.30403	0.0212207	0.0446097
METTL27	13.63	3.84259	0.81113	4.73734	2.16546e-06	1.06324e-05
P2RX5	94.8934	3.84145	0.387629	9.91014	3.76126e-23	9.86185e-22
AC103705.1	67.343	3.83809	0.415061	9.24705	2.30783e-20	4.86556e-19
BNIP3	1226.3	3.83602	0.161395	23.768	7.16489e-125	5.19747e-122
FOXJ1	16.2818	3.83534	0.765674	5.0091	5.46859e-07	2.94398e-06
TRAV25	54.057	3.83333	0.404813	9.46937	2.81546e-21	6.47226e-20
CYB561	144.497	3.83251	0.463123	8.27537	1.28056e-16	1.99531e-15
AC136475.6	2.88602	3.83162	1.66243	2.30483	0.0211762	0.044521
DEPP1	16.0219	3.82986	0.761066	5.03223	4.84799e-07	2.63245e-06
PRSS12	8.01665	3.82128	1.11127	3.43866	0.000584591	0.00181656
TRAV14DV4	211.436	3.81811	0.37455	10.1939	2.11207e-24	6.13753e-23
C12orf40	26.5596	3.79675	0.629212	6.03414	1.59809e-09	1.21177e-08
FGF11	720.119	3.78461	0.147279	25.6969	1.26439e-145	1.65095e-142
SOX18	15.5115	3.78135	0.775786	4.87422	1.09242e-06	5.59522e-06
TUBB3	46.7005	3.77511	0.580212	6.50643	7.69593e-11	6.71115e-10
GPR183	193.911	3.77477	0.433276	8.71216	2.98128e-18	5.39162e-17
PRRX1	2.77258	3.7662	1.55908	2.41566	0.0157069	0.0343919
TRAV3	160.569	3.75578	0.487495	7.70424	1.31619e-14	1.69487e-13
WNT1	18.0155	3.75577	0.74333	5.05263	4.35777e-07	2.38655e-06
G0S2	45.3992	3.75349	0.587284	6.39126	1.64524e-10	1.38656e-09
ATP5MGP6	2.72034	3.74743	1.61191	2.32483	0.0200809	0.0425237
TSNAX-DISC1	7.80131	3.74729	1.34289	2.79048	0.00526299	0.0131096
EXOC3L1	5.06264	3.74391	1.27234	2.94254	0.00325527	0.00856096
AL136531.2	10.087	3.72743	0.909052	4.10035	4.12534e-05	0.000160538
CFAP53	7.45918	3.72643	1.11174	3.35188	0.000802635	0.00241666
SMAD6	42.9499	3.72623	0.500521	7.44469	9.71701e-14	1.1369e-12
MMRN2	22.3936	3.71318	0.644648	5.76002	8.41035e-09	5.77578e-08
ASB13	119.273	3.7099	0.295656	12.548	4.07488e-36	2.24818e-34
RNA5SP78	4.97553	3.7045	1.42276	2.60374	0.00922136	0.0215576
IGDCC4	59.4344	3.70084	0.404877	9.14064	6.20827e-20	1.27192e-18
FBLN7	64.5851	3.698	0.467059	7.91763	2.42078e-15	3.36026e-14
MED28P7	2.65207	3.69588	1.63303	2.2632	0.0236235	0.0488122
IL1A	4.97639	3.69512	1.38781	2.66256	0.00775476	0.0184887
A2M	4.92993	3.69132	1.49251	2.47324	0.0133895	0.0299609
TMEM74B	4.93702	3.68859	1.299	2.83957	0.0045175	0.0114715
CD28	695.188	3.68622	0.293821	12.5458	4.1919e-36	2.30625e-34
OR2A3P	4.83775	3.68026	1.32868	2.76986	0.00560807	0.0138635
TRBV14	51.319	3.68001	0.428999	8.57815	9.64137e-18	1.67111e-16
DIXDC1	350.829	3.67791	0.431378	8.52597	1.51533e-17	2.56519e-16
TRBV10-1	12.1707	3.67716	0.80519	4.56683	4.95163e-06	2.28517e-05
TRBV15	55.4687	3.6605	0.460274	7.95287	1.82234e-15	2.56595e-14
RNF103-CHMP3	28.8031	3.65711	0.541329	6.7558	1.42051e-11	1.33312e-10
OR2L3	4.7225	3.65426	1.39268	2.6239	0.00869299	0.0204419
DDIT3	1808.36	3.64629	0.163198	22.3427	1.42209e-110	7.32973e-108
GPER1	7.20986	3.6405	1.09975	3.3103	0.000931968	0.00276566
OR10G2	9.51469	3.64011	0.994947	3.6586	0.000253594	0.000848608
PTPN20	23.5542	3.63956	0.624459	5.82835	5.59793e-09	3.94392e-08
MROH3P	4.71157	3.63142	1.35482	2.68038	0.00735393	0.0176664
HNF1B	35.5218	3.62995	0.494057	7.34724	2.02344e-13	2.29612e-12
JSRP1	16.269	3.62541	0.836402	4.33453	1.46069e-05	6.19645e-05
RPS4Y2	52.2926	3.62384	0.610786	5.93307	2.97321e-09	2.18184e-08
MYO18B	336.306	3.61552	0.272368	13.2744	3.25972e-40	2.22456e-38
CYR61	7.05004	3.61038	1.17847	3.06362	0.00218676	0.00598851
TRAV21	174.946	3.60916	0.317467	11.3686	5.99242e-30	2.49188e-28
TRAJ17	2.50233	3.60889	1.60199	2.25276	0.0242742	0.0499406
AL445435.1	2.49678	3.60616	1.58612	2.27358	0.0229915	0.0476672
TRIB1	476.369	3.60206	0.576942	6.24337	4.28239e-10	3.48028e-09
HORMAD2	18.3053	3.60078	0.752485	4.78519	1.70824e-06	8.50474e-06
SIT1	2094.73	3.5957	0.184232	19.5173	7.83036e-85	2.32372e-82
SYNGR4	2.45902	3.58817	1.59129	2.25489	0.0241404	0.0497437
NIPAL4	2.45292	3.58817	1.59185	2.25409	0.0241905	0.0498312
REM2	34.4176	3.57884	0.542915	6.5919	4.34241e-11	3.88358e-10
THEM5	53.3957	3.57011	0.609752	5.85503	4.76932e-09	3.39927e-08
C10orf105	20.4982	3.56564	0.677077	5.26623	1.39256e-07	8.1783e-07
AC006987.2	20.3092	3.56433	0.637708	5.58928	2.28017e-08	1.48026e-07
AL603766.1	4.49389	3.55478	1.32047	2.69206	0.00710131	0.0171267
TRBV7-3	127.386	3.55314	0.320333	11.092	1.37134e-28	5.30813e-27
AC073909.1	4.48639	3.55304	1.30274	2.72735	0.00638454	0.0155784
RASGRP4	355.936	3.54969	0.390551	9.08892	1.00025e-19	2.02177e-18
GLYAT	22.4169	3.54601	0.713072	4.97286	6.59737e-07	3.50179e-06
VLDLR	562.275	3.54476	0.336962	10.5198	7.00396e-26	2.27495e-24
LOXL4	8.77806	3.54277	1.02368	3.46082	0.000538532	0.0016844
F12	64.0975	3.54022	0.522421	6.77656	1.23068e-11	1.16333e-10
CHDH	170.375	3.5395	0.356127	9.93888	2.81981e-23	7.49374e-22
PABPC1L2A	4.48078	3.5305	1.40891	2.50583	0.0122165	0.0276424
ALDOC	5349.88	3.52837	0.147244	23.9628	6.79701e-127	5.54693e-124
ERVMER34-1	43.9771	3.52698	0.450093	7.8361	4.64753e-15	6.26905e-14
JUP	1124.15	3.49624	0.682043	5.12612	2.95768e-07	1.65606e-06
SIGLEC22P	15.0079	3.49386	0.774782	4.50948	6.49874e-06	2.94299e-05
ATRNL1	4.3072	3.4925	1.34172	2.60301	0.00924098	0.0215983
FAT1	25.9157	3.48834	0.667318	5.22741	1.71904e-07	9.96423e-07
NLRP6	483.221	3.484	0.311174	11.1963	4.2512e-29	1.6958e-27
ALG1L	4.29876	3.4681	1.43209	2.4217	0.015448	0.0339388
RASL11B	6.32209	3.46693	1.27711	2.71468	0.00663404	0.0161209
DHDH	14.8609	3.46263	0.735877	4.70545	2.53311e-06	1.23171e-05
AC005840.3	12.7614	3.45899	0.783439	4.41513	1.00949e-05	4.41237e-05
FAM166A	6.30408	3.45242	1.11688	3.09113	0.00199393	0.00551053
ACVR1C	33.4011	3.45206	0.501352	6.8855	5.75865e-12	5.65075e-11
RIMKLA	94.93	3.45079	0.362086	9.5303	1.56829e-21	3.66108e-20
P2RX1	172.376	3.44409	0.393997	8.7414	2.30237e-18	4.19872e-17
ALOX5	73.4091	3.44326	0.433839	7.93674	2.0757e-15	2.91014e-14
AP000944.2	122.072	3.43122	1.06741	3.21454	0.00130652	0.00375213
Z83844.3	185.934	3.43107	0.499031	6.87546	6.17914e-12	6.03614e-11
CMA1	16.4063	3.43017	0.816656	4.20026	2.66609e-05	0.000107755
RPL34P22	4.19431	3.42938	1.37644	2.49148	0.0127213	0.0286194
PPP1R15A	12867.1	3.42578	0.204476	16.754	5.29476e-63	8.64193e-61
TRAV2	49.1624	3.40906	0.412477	8.26483	1.39897e-16	2.16603e-15
AL139011.2	31.9447	3.40069	0.816068	4.16717	3.08404e-05	0.000123023
TRAV23DV6	77.4978	3.4	0.319384	10.6455	1.83065e-26	6.19258e-25
TRAV17	148.565	3.39507	0.273356	12.42	2.03606e-35	1.09556e-33
GALNT13	4.03468	3.39072	1.34652	2.51813	0.011798	0.0268257
C2orf72	18.143	3.38862	0.792061	4.27824	1.8838e-05	7.84356e-05
ECSCR	4.09045	3.38847	1.35544	2.4999	0.0124227	0.0280376
S100A3	6.09751	3.38334	1.17352	2.88308	0.00393813	0.010145
TRBV12-4	116.469	3.38146	0.514921	6.56695	5.13575e-11	4.55979e-10
EVA1C	30.0767	3.37558	0.537375	6.28162	3.35073e-10	2.74706e-09
PGF	67.5679	3.36485	0.346558	9.70932	2.75166e-22	6.83934e-21
CCR3	136.785	3.3557	0.507588	6.61106	3.81569e-11	3.42346e-10
TRAV39	27.6298	3.35227	0.516788	6.48675	8.77097e-11	7.58782e-10
CRLF2	35.3897	3.34835	0.5408	6.19146	5.96086e-10	4.73821e-09
TRAJ16	3.95942	3.34415	1.39282	2.40099	0.016351	0.035619
CALHM3	15.5136	3.33675	0.711039	4.69278	2.69516e-06	1.30468e-05
UROC1	9.78159	3.33335	0.901566	3.69729	0.000217915	0.000739445
MAOA	5.8533	3.32678	1.19385	2.7866	0.00532634	0.0132455
P4HA1	2678.35	3.32487	0.19734	16.8484	1.07785e-63	1.83571e-61
WT1	5.76911	3.32382	1.21487	2.73596	0.00621994	0.0152242
TRAV1-1	56.1403	3.32192	0.446188	7.44511	9.68627e-14	1.13398e-12
CDH9	5.77237	3.31605	1.0763	3.08096	0.00206332	0.00568305
RASA3	2550.03	3.31144	0.620094	5.34022	9.28353e-08	5.57581e-07
LTK	74.325	3.30592	0.361314	9.1497	5.70898e-20	1.17949e-18
ITIH3	3.80357	3.30212	1.36046	2.42721	0.0152154	0.0335218
AC098850.3	11.3724	3.29864	0.831099	3.96901	7.21732e-05	0.000268844
RPL9P9	15553.3	3.29353	0.179798	18.318	5.94651e-75	1.49318e-72
TRAV27	46.1174	3.29145	0.528288	6.23041	4.65216e-10	3.74814e-09
CDR2L	5.6878	3.2893	1.17205	2.80646	0.00500889	0.0125646
HIST2H3D	7.48695	3.28524	0.999577	3.28663	0.00101395	0.0029792
BEX5	25.9049	3.28285	0.751618	4.36771	1.25557e-05	5.41427e-05
TRAV5	99.6378	3.28161	0.327804	10.0109	1.3651e-23	3.71346e-22
KCTD15	7.52577	3.28085	1.08072	3.03579	0.00239908	0.00650469
PADI4	32.0517	3.27948	0.518433	6.32575	2.52004e-10	2.09054e-09
TRAV13-2	111.358	3.27458	0.319632	10.2448	1.24828e-24	3.66001e-23
DDX4	16.9102	3.26834	0.709105	4.6091	4.04407e-06	1.89446e-05
MUC4	27.4763	3.26772	0.719978	4.53864	5.66181e-06	2.58731e-05
AF131216.2	52.0196	3.26323	0.398161	8.19574	2.49057e-16	3.7785e-15
ASXL3	5.62475	3.26139	1.13694	2.86857	0.0041233	0.0105789
TRAV19	208.371	3.25443	0.335308	9.7058	2.84835e-22	7.05282e-21
PCBP3	38.9748	3.25334	0.649428	5.00955	5.45563e-07	2.93878e-06
ASB9	65.1071	3.25318	0.475795	6.83736	8.06664e-12	7.81832e-11
BEST1	123.786	3.24993	0.36043	9.01682	1.93635e-19	3.82698e-18
AK8	12.8553	3.23991	0.745638	4.34514	1.39184e-05	5.94301e-05
HIST1H2AB	5.49159	3.2377	1.09754	2.94997	0.00317809	0.0083788
SLC34A1	764.105	3.23292	0.630371	5.12859	2.91916e-07	1.6359e-06
PHLDA2	192.786	3.2229	0.365429	8.81949	1.14987e-18	2.14898e-17
COL1A2	86.8911	3.22244	0.616152	5.22994	1.69564e-07	9.84022e-07
NT5E	376.223	3.21712	0.628764	5.11658	3.1112e-07	1.73607e-06
MCF2L	180.484	3.21654	0.349897	9.19283	3.82637e-20	7.96422e-19
IL17RB	471.517	3.21206	0.5575	5.76153	8.33535e-09	5.72829e-08
PKHD1	3.633	3.20463	1.38171	2.31932	0.0203778	0.0430596
PHKA1	42.8076	3.19907	0.502695	6.36384	1.96767e-10	1.64695e-09
IGF1	100.082	3.19809	0.405796	7.88102	3.24732e-15	4.44769e-14
TRBV4-1	204.986	3.19728	0.307285	10.4049	2.35394e-25	7.32976e-24
ATP12A	31.3758	3.19684	0.789204	4.05072	5.1061e-05	0.0001951
CXorf57	99.1701	3.19214	0.295534	10.8013	3.39492e-27	1.20896e-25
TRAV1-2	70.9891	3.18805	0.510982	6.23907	4.40183e-10	3.57143e-09
EFHD1	40.8467	3.18721	0.436684	7.29867	2.90621e-13	3.23415e-12
NRP2	122.935	3.18637	0.318441	10.0061	1.43229e-23	3.89083e-22
IFIT3	183.234	3.18013	0.360644	8.81794	1.16582e-18	2.17671e-17
LIMS2	355.508	3.17683	0.269261	11.7983	3.98106e-32	1.84334e-30
BCL2L2-PABPN1	55.9415	3.17597	0.551024	5.76377	8.22577e-09	5.66093e-08
AC183084.1	152.489	3.17224	0.310831	10.2057	1.87036e-24	5.44321e-23
TSC22D3	2289.42	3.16964	0.230565	13.7472	5.29133e-43	4.06416e-41
PXDC1	31.1954	3.16887	0.553622	5.7239	1.04109e-08	7.04099e-08
PIEZO2	25.81	3.16256	0.88522	3.57262	0.000353422	0.001151
SHISAL1	7.00737	3.1599	1.10134	2.86913	0.00411601	0.0105615
TLE6	62.3895	3.15794	0.418279	7.54983	4.3583e-14	5.27901e-13
IL22	6.86459	3.15327	1.27954	2.46438	0.013725	0.0306171
KCNC3	22.4603	3.14979	0.606571	5.19279	2.07171e-07	1.18714e-06
HIST1H3A	15.6107	3.14926	0.755206	4.17007	3.04508e-05	0.000121692
TRAV18	15.6166	3.14796	0.684055	4.60191	4.18625e-06	1.95498e-05
CA6	493.846	3.13558	0.196105	15.9893	1.51843e-57	2.13957e-55
MFSD6L	49.3866	3.12442	0.360973	8.65555	4.90547e-18	8.71857e-17
FAM110C	32.188	3.12093	0.549984	5.67459	1.39024e-08	9.27427e-08
TRAV8-6	110.525	3.11916	0.254868	12.2383	1.93945e-34	1.01027e-32
HK2	1552.03	3.11871	0.253792	12.2885	1.04484e-34	5.50113e-33
TRAJ4	8.35032	3.09165	0.923825	3.34658	0.00081816	0.00245963
VWA1	8.25778	3.08987	0.934042	3.30806	0.00093945	0.0027862
TRBV4-2	73.4999	3.08967	0.31848	9.7013	2.97686e-22	7.33393e-21
KRT87P	8.28563	3.08901	0.893645	3.45664	0.000546949	0.00170827
SVIL2P	131.128	3.08883	0.306242	10.0862	6.3573e-24	1.79674e-22
PPIAP45	8.33295	3.08722	0.87068	3.54576	0.000391489	0.00126405
TP63	19.6071	3.07857	0.784071	3.92639	8.62291e-05	0.000316507
IL6R	67.5722	3.07406	0.332968	9.23229	2.64903e-20	5.57892e-19
ZNF395	2544.59	3.07089	0.161276	19.0412	7.77681e-81	2.20749e-78
IL7R	1371.27	3.05558	0.231052	13.2246	6.32344e-40	4.19833e-38
TRBV11-3	30.6563	3.05456	0.623942	4.89558	9.80144e-07	5.05719e-06
TRAV12-3	112.543	3.05396	0.309079	9.88085	5.04034e-23	1.30755e-21
TRABD2A	760.482	3.0539	0.161256	18.9382	5.53042e-80	1.52562e-77
CD8B	3351.45	3.05112	0.528175	5.77672	7.61692e-09	5.26411e-08
TRAV12-1	40.7075	3.04872	0.457272	6.6672	2.60731e-11	2.37189e-10
SELL	5722.68	3.04761	0.497052	6.13137	8.71252e-10	6.80125e-09
DDN	12.9031	3.04184	0.810746	3.75191	0.000175494	0.000607498
TEX12	9.7565	3.04096	0.867653	3.50482	0.000456923	0.00145092
NUPR2	9.71094	3.04074	0.815	3.73097	0.000190745	0.000654621
RNA5-8SP6	109.278	3.03803	0.340881	8.91229	4.99885e-19	9.60819e-18
AC138866.1	63.2452	3.0367	0.382335	7.94252	1.98121e-15	2.77965e-14
KCNH3	45.214	3.0362	0.461101	6.58468	4.55862e-11	4.06211e-10
RAB17	6.35464	3.03534	1.08962	2.7857	0.00534123	0.0132792
ORM2	25.9466	3.0343	0.652405	4.65095	3.30405e-06	1.57491e-05
PMAIP1	1273.77	3.02999	0.143051	21.1812	1.42461e-99	5.93667e-97
AC137695.2	11.2002	3.02704	0.829259	3.6503	0.000261936	0.000873832
PPP1R26	298.493	3.02518	0.270882	11.1679	5.85558e-29	2.29835e-27
MMEL1	7.97899	3.02476	0.861762	3.50997	0.00044815	0.00142746
JAKMIP3	15.9156	3.02212	0.651797	4.6366	3.54193e-06	1.67647e-05
SH3D19	31.7581	3.01975	0.47762	6.32249	2.57384e-10	2.13426e-09
SLC40A1	56.9282	3.00922	0.432771	6.95337	3.56662e-12	3.56044e-11
NTSR1	212.489	3.00515	0.351732	8.54388	1.29787e-17	2.21237e-16
SPOCK2	5964.89	3.004	0.28749	10.4491	1.47973e-25	4.69723e-24
PTGER1	112.258	3.00392	0.371958	8.07596	6.69474e-16	9.78531e-15
ABLIM1	3046.27	2.99835	0.216526	13.8475	1.31675e-43	1.0657e-41
MEIS3	12.5121	2.99455	0.754928	3.96666	7.28858e-05	0.000271035
RPL4P1	37.5712	2.99164	0.432574	6.91591	4.64884e-12	4.58932e-11
KCNK1	19.7961	2.98804	0.924974	3.2304	0.00123618	0.00356843
TRAV20	48.4285	2.98605	0.364784	8.18581	2.70486e-16	4.09408e-15
DNAJC12	32.8352	2.98506	0.546673	5.46042	4.7502e-08	2.96392e-07
TRAJ3	12.4783	2.98198	0.747781	3.98778	6.66954e-05	0.000249913
TRAJ5	6.13941	2.97437	1.14505	2.5976	0.00938778	0.0219022
DCST2	6.15066	2.97316	1.00345	2.96293	0.00304722	0.0080729
CD5	5526.69	2.97256	0.149695	19.8574	9.50272e-88	3.00194e-85
TBX10	4.70691	2.97161	1.31518	2.25947	0.0238541	0.0492159
GPI	34143	2.97148	0.0987862	30.0799	8.87367e-199	2.48285e-195
IGFBP3	6.12755	2.9649	1.0084	2.94021	0.00327991	0.0086136
DNAJC5B	30.5023	2.95897	0.468533	6.31539	2.69485e-10	2.22706e-09
CACNA1D	53.6171	2.95853	0.442087	6.6922	2.19845e-11	2.01586e-10
SPATA3	21.3312	2.95835	0.642295	4.6059	4.10683e-06	1.92156e-05
HCG4B	67.565	2.95787	0.327058	9.04389	1.51194e-19	3.02481e-18
TTYH2	166.51	2.95701	0.372814	7.93158	2.16383e-15	3.02503e-14
SEMA5B	10.7316	2.95205	0.762303	3.87254	0.000107708	0.000389291
ZG16B	48.9865	2.9513	0.39419	7.48702	7.04551e-14	8.36831e-13
TRBV28	939.741	2.93742	0.192351	15.2711	1.19168e-52	1.42318e-50
FAM118A	1594.38	2.93475	0.161274	18.1973	5.42187e-74	1.31102e-71
ARRDC4	31.305	2.92517	0.519817	5.6273	1.83048e-08	1.20308e-07
NUP210L	17.9283	2.9196	0.634625	4.60051	4.21463e-06	1.96683e-05
C4orf47	6.01099	2.91701	1.01939	2.86151	0.00421624	0.0107904
RPL39	5521.08	2.91563	0.155874	18.705	4.50346e-78	1.17606e-75
NDUFC2-KCTD14	33.8356	2.90775	0.604682	4.80872	1.51899e-06	7.61675e-06
NFE4	13.3704	2.90421	0.660336	4.39808	1.09214e-05	4.74818e-05
GLP1R	10.4254	2.90134	0.808496	3.58856	0.000332513	0.00108815
MAPK8IP1	48.144	2.88719	0.389131	7.41959	1.17481e-13	1.36314e-12
SLC28A3	21.8599	2.88432	0.614525	4.69358	2.68463e-06	1.30055e-05
TRBV27	198.01	2.88396	0.388344	7.42629	1.11683e-13	1.29817e-12
IRS2	719.409	2.88178	0.271451	10.6162	2.50538e-26	8.40248e-25
PTPRF	20.5098	2.88147	0.54226	5.31382	1.0735e-07	6.4044e-07
ABO	75.7947	2.87851	0.330545	8.70838	3.08243e-18	5.56942e-17
RMND5B	432.347	2.87569	0.228837	12.5666	3.22349e-36	1.78853e-34
PTPRO	13.3415	2.87458	0.936003	3.07113	0.00213253	0.00585065
PLEKHB1	114.077	2.86845	0.25806	11.1154	1.05528e-28	4.09283e-27
TMEM225B	33.1653	2.8663	0.453736	6.31712	2.6649e-10	2.20417e-09
EPB41L3	7.26753	2.8615	0.918944	3.11391	0.00184629	0.00513948
HNRNPCP4	24.3789	2.85965	0.533901	5.35614	8.50198e-08	5.1395e-07
HHLA2	106.901	2.85535	0.357738	7.98168	1.44352e-15	2.05172e-14
AC012314.25	188.898	2.84896	0.196722	14.4822	1.57038e-47	1.60195e-45
NR3C2	22.9551	2.84133	0.668449	4.25063	2.13168e-05	8.76757e-05
PKDREJ	18.4626	2.83595	0.634014	4.473	7.7128e-06	3.44185e-05
ZSCAN12P1	5.6292	2.83492	1.06504	2.66181	0.0077722	0.0185258
AC074143.1	93.8886	2.83378	0.371738	7.62304	2.47774e-14	3.08512e-13
IFITM1	14341.6	2.83371	0.143383	19.7633	6.16994e-87	1.91817e-84
NRP1	86.7151	2.83314	0.327905	8.64014	5.61459e-18	9.9159e-17
CTSL	23.6918	2.83285	0.648097	4.37102	1.23666e-05	5.33391e-05
FNDC4	5.55209	2.83182	1.19842	2.36296	0.0181297	0.0388877
PDGFB	4.20971	2.82313	1.20399	2.34481	0.019037	0.0406164
MEIS2	15.5523	2.82186	0.650627	4.33713	1.44355e-05	6.12906e-05
TCTE1	4.19308	2.82084	1.18268	2.38513	0.0170731	0.0369537
FLNB	647.598	2.81931	0.222051	12.6967	6.16854e-37	3.56392e-35
ARHGEF11	60.1668	2.81678	1.18555	2.37593	0.0175047	0.0377586
SOCS3	1236.98	2.81237	0.538511	5.2225	1.76526e-07	1.0211e-06
ICAM4	36.3841	2.81023	0.454508	6.18303	6.28844e-10	4.98847e-09
NPIPA5	56.8342	2.81007	0.514846	5.45808	4.813e-08	3.00024e-07
ALS2CL	18.0042	2.80853	0.650451	4.31782	1.57578e-05	6.64298e-05
TRBV24-1	55.7301	2.80728	0.337699	8.31295	9.33556e-17	1.47101e-15
CAMKK1	96.4297	2.80645	0.276837	10.1376	3.76383e-24	1.07933e-22
WNT5B	11.0523	2.79536	0.754526	3.70479	0.00021157	0.000719661
RGS2	733.995	2.79363	0.298988	9.34361	9.31085e-21	2.04213e-19
TRBV10-3	59.6544	2.79307	0.367321	7.60389	2.87352e-14	3.55308e-13
FAM153C	38.7323	2.79153	0.440135	6.34244	2.26157e-10	1.8841e-09
KLF9	1148.22	2.79083	0.229869	12.141	6.40761e-34	3.23452e-32
CACNA1F	34.4709	2.78721	0.428375	6.50647	7.69364e-11	6.71115e-10
ADAM11	8.28735	2.77909	0.848758	3.2743	0.00105923	0.00310106
DUX4L9	5.41736	2.77257	1.2193	2.2739	0.0229721	0.047637
EMX2	4.02562	2.76485	1.2059	2.29276	0.0218616	0.045658
TRBV11-1	21.6921	2.76434	0.591917	4.67014	3.0099e-06	1.44738e-05
GDPD5	796.461	2.76301	0.357945	7.71908	1.17169e-14	1.51376e-13
DRD2	4.03305	2.76007	1.18609	2.32703	0.0199639	0.0423128
RETREG1	458.422	2.75384	0.162836	16.9118	3.68502e-64	6.38715e-62
BMS1P22	8.05955	2.75294	0.963776	2.85641	0.00428464	0.0109512
CES3	104.724	2.75187	0.275264	9.99722	1.56733e-23	4.22835e-22
RAB20	22.8039	2.75117	0.523583	5.25451	1.48423e-07	8.68542e-07
MMP15	69.3045	2.75061	0.386505	7.11663	1.10597e-12	1.16648e-11
CALHM6	133.925	2.7488	0.272775	10.0771	6.97244e-24	1.96492e-22
OR10A6	4.0716	2.74672	1.17722	2.33323	0.0196359	0.0417033
P3H3	5.45295	2.74335	1.17416	2.33643	0.0194687	0.0414156
NXPH4	57.3484	2.73999	0.336214	8.14953	3.65329e-16	5.46626e-15
AC093668.2	10.9764	2.73851	1.12982	2.42384	0.0153575	0.0337816
AL671883.2	6.69702	2.72592	0.982611	2.77416	0.00553446	0.0137022
SH2D4B	5.34028	2.72407	1.16674	2.33477	0.0195552	0.0415726
ZPBP2	5.2509	2.72383	1.12845	2.41377	0.0157884	0.0345318
A4GALT	93.6641	2.72097	0.289603	9.39554	5.69229e-21	1.27708e-19
CSRNP1	2433.05	2.7205	0.183078	14.8598	6.00806e-50	6.4656e-48
LHB	9.21621	2.71583	0.821762	3.30489	0.000950146	0.00281366
FAM124B	115.035	2.71309	0.282172	9.61501	6.91035e-22	1.65662e-20
HHIPL1	13.1053	2.70889	0.68936	3.92958	8.50958e-05	0.000312582
AC005020.2	5.25682	2.70597	1.1757	2.30158	0.0213591	0.0448394
TRBV7-2	174.438	2.70538	0.204153	13.2517	4.41041e-40	2.96846e-38
AL158824.1	5.29261	2.70404	1.06447	2.54026	0.0110769	0.0253566
DQX1	10.3416	2.70082	0.85334	3.16499	0.00155086	0.0043901
NFKBIZ	3269.97	2.69788	0.174185	15.4886	4.1404e-54	5.13252e-52
RPL26P30	9.05555	2.69613	0.788405	3.41972	0.000626848	0.00193407
RIN1	103.991	2.69423	0.268036	10.0518	9.02252e-24	2.50305e-22
VSIG1	47.2412	2.69077	0.515532	5.21941	1.79492e-07	1.03703e-06
PRR34	26.022	2.69017	0.474685	5.66728	1.4508e-08	9.65853e-08
TTC9	873.289	2.69016	0.186081	14.4569	2.26693e-47	2.28866e-45
FAM162A	1116.68	2.68916	0.249741	10.7678	4.88626e-27	1.70592e-25
ALG1L13P	9.06268	2.68679	0.918768	2.92434	0.00345182	0.00901689
KRT18	19.4071	2.68535	0.585525	4.58621	4.51354e-06	2.09236e-05
HIST1H1E	19.5641	2.68518	0.648233	4.1423	3.43833e-05	0.000135827
TRAV35	20.5777	2.68237	0.597289	4.49091	7.09207e-06	3.1881e-05
TRAV36DV7	42.4698	2.67805	0.373493	7.17027	7.48486e-13	8.0284e-12
ROPN1L	71.0297	2.67529	0.4055	6.5975	4.18145e-11	3.74134e-10
C11orf96	8.96713	2.66664	0.920633	2.89653	0.00377314	0.00976876
MMP11	26.936	2.66419	0.520272	5.12076	3.04308e-07	1.70096e-06
GAS6	53.7833	2.66245	0.351168	7.58169	3.41072e-14	4.18561e-13
MCMDC2	290.985	2.65961	0.243985	10.9007	1.1435e-27	4.1941e-26
CFAP97D2	5.14041	2.65877	1.15325	2.30546	0.0211406	0.0444604
TRAV41	36.7615	2.65781	0.409498	6.49041	8.56004e-11	7.41517e-10
ANKRD30BL	32.9616	2.65685	0.432624	6.14124	8.18809e-10	6.41231e-09
PGK1	33224.3	2.65053	0.18918	14.0106	1.34198e-44	1.13784e-42
TRBV12-5	9.00154	2.64927	0.909479	2.91295	0.00358029	0.00932122
MAMDC2	12.539	2.64925	0.797824	3.32059	0.000898264	0.00267621
DPP10	37.972	2.64716	0.395139	6.69932	2.09387e-11	1.92447e-10
N4BP3	451.371	2.64533	0.312612	8.46201	2.62815e-17	4.37711e-16
GPR85	41.6155	2.6447	0.39049	6.77278	1.26327e-11	1.19183e-10
CHMP1B2P	5.03175	2.64367	1.02989	2.56695	0.0102597	0.0237132
DIP2C	40.3582	2.63922	0.394399	6.69177	2.20492e-11	2.0199e-10
AFAP1L1	25.8927	2.63718	0.742345	3.5525	0.000381592	0.00123596
SLC22A25	10.0638	2.63642	0.883547	2.9839	0.00284596	0.00759103
ATG9B	80.485	2.63599	0.314018	8.39438	4.68368e-17	7.60651e-16
ARMC12	9.93843	2.63489	0.796396	3.30852	0.000937903	0.00278203
SPAG4	139.699	2.63071	0.339228	7.75499	8.83499e-15	1.1598e-13
IGLL1	12.4874	2.62929	0.893287	2.94339	0.00324642	0.00854054
RNF39	30.0338	2.6281	0.501454	5.24097	1.59736e-07	9.31961e-07
TTR	6.21111	2.62776	1.08614	2.41935	0.0155483	0.0341086
ISM1	6.24545	2.62774	0.947852	2.77231	0.005566	0.0137716
PPP1R1C	4.93967	2.62714	1.12395	2.33743	0.019417	0.0413416
CHRM4	10.092	2.6246	0.836829	3.13636	0.00171059	0.00480201
TIPARP	4796.31	2.62122	0.229523	11.4203	3.31157e-30	1.39785e-28
SRPX	18.003	2.61871	1.03059	2.54098	0.0110543	0.0253079
GPX7	192.136	2.6179	0.441762	5.92605	3.10313e-09	2.26868e-08
RPL22	7779.6	2.61298	0.139778	18.6938	5.55709e-78	1.43212e-75
AL022238.4	67.1314	2.60736	1.09017	2.3917	0.0167707	0.0363593
PDE9A	464.595	2.60445	0.56681	4.59492	4.32909e-06	2.01257e-05
S1PR1	1159.83	2.60299	0.491672	5.29414	1.19575e-07	7.08834e-07
AC006987.1	4.93047	2.60124	1.11067	2.34205	0.0191781	0.040873
CCL25	73.3579	2.60018	0.346693	7.49994	6.38463e-14	7.61568e-13
RGS9BP	41.7168	2.59584	0.394581	6.57874	4.7446e-11	4.22015e-10
CHD5	44.0753	2.59558	0.382267	6.78995	1.12172e-11	1.06495e-10
SERPINA10	68.4877	2.59365	0.358932	7.22602	4.97347e-13	5.40269e-12
FPGT-TNNI3K	16.0001	2.5907	0.625644	4.14085	3.46017e-05	0.000136552
RASD1	17.2163	2.58728	0.629219	4.1119	3.92422e-05	0.000153382
NECTIN4	12.2419	2.58341	0.698763	3.69711	0.000218065	0.000739829
MMP7	4.88041	2.58123	1.14235	2.25958	0.0238473	0.049214
SH3D21	572.214	2.5719	0.15322	16.7856	3.10865e-63	5.15984e-61
SAT1	1784.22	2.56683	0.157605	16.2864	1.23198e-59	1.77423e-57
HLF	78.2937	2.56239	0.351574	7.28834	3.13806e-13	3.47636e-12
ATP2C2	84.6723	2.56226	0.296904	8.62993	6.1389e-18	1.08126e-16
AIRE	11.842	2.56014	0.712253	3.59443	0.000325102	0.00106639
CD40LG	2632.03	2.55956	0.733431	3.48985	0.000483286	0.00152647
FOSB	4735.41	2.55855	0.302889	8.44715	2.9849e-17	4.94186e-16
KCNQ4	29.7411	2.55425	0.44347	5.75968	8.42714e-09	5.78504e-08
TGM2	344.849	2.55381	0.719607	3.54889	0.000386863	0.00125014
RGS1	4144.89	2.54839	0.237167	10.7451	6.24795e-27	2.16972e-25
ZSCAN10	34.4949	2.54721	0.509275	5.00164	5.68441e-07	3.05111e-06
AMPD3	603.509	2.54442	0.252945	10.0592	8.36789e-24	2.338e-22
ICAM5	24.5073	2.53966	0.560133	4.53403	5.78698e-06	2.64081e-05
AFF2	31.8749	2.53237	0.434383	5.82981	5.54912e-09	3.91094e-08
ENO1	73126.9	2.52583	0.161837	15.6073	6.49556e-55	8.31517e-53
RGPD3	16.3961	2.52318	0.678357	3.71954	0.000199583	0.00068173
SNX18P3	18.6519	2.51723	0.544812	4.62037	3.83062e-06	1.80396e-05
FRMD4B	719.846	2.51711	0.248824	10.116	4.68978e-24	1.33703e-22
BNIP3L	3928.13	2.51672	0.160659	15.665	2.62595e-55	3.4518e-53
ZNF703	26.8249	2.51447	0.551983	4.55534	5.23012e-06	2.40068e-05
PELI2	39.9506	2.51285	0.537479	4.67524	2.93607e-06	1.41327e-05
TSPAN18	240.719	2.51186	0.343161	7.31979	2.4835e-13	2.78272e-12
RAPGEF3	12.818	2.51122	0.666717	3.76654	0.000165526	0.000575331
C9orf24	4.59153	2.50329	1.10522	2.26497	0.0235144	0.0486122
RYR1	127.013	2.4993	0.276775	9.03007	1.71566e-19	3.41147e-18
SERPINE1	100.99	2.49808	0.302927	8.24646	1.63158e-16	2.51228e-15
OR52N4	8.10054	2.49711	0.838389	2.97846	0.00289696	0.00771237
RANP4	9.13319	2.49466	0.836127	2.98358	0.00284894	0.00759794
TMPRSS13	106.49	2.49228	0.267193	9.32764	1.08252e-20	2.36104e-19
DNAH6	10.2623	2.49202	0.728477	3.42087	0.000624221	0.00192778
TRAV34	26.1834	2.48516	0.502531	4.94529	7.60315e-07	3.99023e-06
WFDC3	6.79336	2.48494	0.939213	2.64577	0.00815054	0.0193241
ANKRD37	171.994	2.48164	0.19451	12.7584	2.79889e-37	1.63639e-35
ADIRF	7.97905	2.4764	0.813866	3.04276	0.0023442	0.00637333
SNN	403.413	2.4748	0.180123	13.7395	5.88741e-43	4.46941e-41
BAHCC1	80.4611	2.47106	0.464711	5.3174	1.05258e-07	6.2853e-07
AK5	19.1912	2.46653	0.608215	4.05535	5.00596e-05	0.000191535
DIRC1	6.7186	2.46572	0.879311	2.80415	0.00504497	0.0126437
BEND5	13.3702	2.46351	0.812161	3.03327	0.00241916	0.00655348
MTMR11	41.5096	2.46062	0.450758	5.45883	4.7927e-08	2.98853e-07
HSF2BP	11.129	2.45098	0.704567	3.4787	0.000503851	0.00158427
AMD1P4	21.195	2.44919	0.606075	4.04106	5.32097e-05	0.00020252
CKAP4	48.4992	2.44885	0.541276	4.52421	6.06212e-06	2.75738e-05
TPO	17.714	2.44882	0.590803	4.1449	3.39969e-05	0.000134436
BOK	22.4417	2.44843	0.549811	4.45322	8.45932e-06	3.74597e-05
RPS23	10687.2	2.44557	0.164154	14.898	3.3976e-50	3.71762e-48
PLCL1	11.0238	2.44513	0.724786	3.37359	0.00074194	0.00225018
TRAV12-2	137.96	2.44261	0.390257	6.25898	3.87503e-10	3.15972e-09
PROZ	39.1319	2.44196	0.60321	4.04828	5.15954e-05	0.000196834
C2orf81	86.4408	2.44142	0.262676	9.29445	1.47972e-20	3.17783e-19
ZNF204P	14.2981	2.44019	0.71318	3.42156	0.000622629	0.00192388
GPR160	311.199	2.43488	0.239505	10.1663	2.80352e-24	8.08685e-23
AC013394.1	934.588	2.4324	0.11074	21.965	6.22311e-107	3.04714e-104
CABP4	53.1055	2.42549	0.393942	6.15698	7.41467e-10	5.83932e-09
ADCY4	115.694	2.42197	0.242302	9.99567	1.5921e-23	4.28925e-22
INO80B-WBP1	149.715	2.4217	0.773707	3.12999	0.0017481	0.00489678
SPINT2	664.334	2.42117	0.264666	9.14805	5.79721e-20	1.19646e-18
EIF1	20868.2	2.41799	0.116802	20.7016	3.35226e-95	1.19377e-92
ZSWIM5	20.7547	2.41525	0.555531	4.34765	1.37603e-05	5.88706e-05
SLC2A9	16.4369	2.41225	0.565941	4.26237	2.02267e-05	8.36309e-05
CDH23	84.1105	2.41048	0.27521	8.75869	1.97536e-18	3.62601e-17
C9orf135	13.3533	2.40669	0.895982	2.68609	0.00722926	0.0173918
AC010655.3	20.2533	2.40221	0.721537	3.32929	0.000870672	0.00259994
CFB	7.58629	2.40067	0.904891	2.653	0.0079781	0.0189635
CPN2	19.4683	2.39777	0.528018	4.54107	5.59685e-06	2.56061e-05
ASNS	764.73	2.39608	0.245274	9.76897	1.52997e-22	3.85662e-21
RHPN1	379.145	2.39555	0.153722	15.5837	9.39392e-55	1.18703e-52
RPL36A	3848.46	2.39053	0.205177	11.6511	2.26628e-31	1.0111e-29
PAX5	9.58578	2.38519	0.905316	2.63465	0.00842249	0.0198784
TUBB2A	72.7574	2.38234	0.428923	5.55424	2.78826e-08	1.79111e-07
TLX2	12.7331	2.38201	0.724514	3.28773	0.00100999	0.00296932
TRAV24	46.3724	2.3798	0.466903	5.09699	3.45091e-07	1.91797e-06
RASIP1	10.6838	2.37726	0.748629	3.17549	0.00149586	0.0042492
HSPE1P13	6.42077	2.37327	1.03755	2.28739	0.0221732	0.0461905
COL7A1	34.1836	2.37037	0.508256	4.66374	3.10515e-06	1.4888e-05
SYCE2	127.328	2.3665	0.362703	6.52464	6.8167e-11	5.98171e-10
CPNE5	121.602	2.36461	0.509208	4.6437	3.42216e-06	1.62607e-05
GALNT12	79.912	2.36447	0.346407	6.8257	8.74977e-12	8.45451e-11
AC073264.5	25.5889	2.36275	0.461262	5.12235	3.01745e-07	1.6876e-06
TRAC	11530.7	2.36161	0.167924	14.0635	6.36172e-45	5.53781e-43
CLUL1	16.9018	2.36033	0.673156	3.50636	0.000454286	0.00144396
NQO1	759.761	2.35968	0.237548	9.93349	2.97658e-23	7.87828e-22
CCNL1	12098.7	2.3581	0.190748	12.3624	4.17491e-35	2.23415e-33
BTBD11	342.458	2.35719	0.200037	11.7838	4.73261e-32	2.18101e-30
CD8B2	427.857	2.35603	0.582443	4.04508	5.23047e-05	0.000199346
RPL3	37024.4	2.35249	0.109746	21.4358	6.20143e-102	2.76048e-99
PLAU	213.1	2.35123	0.321456	7.31434	2.58655e-13	2.89157e-12
SLC35F3	199.836	2.35027	0.440662	5.33351	9.63347e-08	5.78067e-07
RPS18	15078.1	2.34478	0.169881	13.8025	2.4618e-43	1.92868e-41
AC020904.2	13.6397	2.34009	0.769615	3.04059	0.00236113	0.0064167
YPEL4	21.8901	2.3394	0.501226	4.66735	3.05105e-06	1.46573e-05
TMC5	12.5338	2.3371	0.671008	3.48296	0.000495903	0.00156254
CD33	410.701	2.33223	0.780818	2.9869	0.00281821	0.00752521
HERPUD1	2927.73	2.33183	0.11643	20.0278	3.14996e-89	1.02825e-86
S100A6	2909.89	2.32933	0.264878	8.79395	1.4439e-18	2.67806e-17
SUSD3	744.129	2.3282	0.241465	9.64201	5.31383e-22	1.28331e-20
CR2	8.3601	2.32411	0.827718	2.80785	0.00498736	0.0125218
AL591806.3	98.5803	2.32085	0.935449	2.48101	0.0131012	0.0293829
PDK1	1401.46	2.32022	0.134328	17.2727	7.5479e-67	1.36882e-64
MACROD1	118.703	2.31822	0.2525	9.18107	4.26824e-20	8.86508e-19
LAMA3	9.28185	2.31645	0.815283	2.84128	0.0044933	0.0114204
CDCA7L	1884.95	2.31503	0.181204	12.7758	2.23859e-37	1.31667e-35
LGALS3BP	2206.61	2.31468	0.249882	9.26309	1.98604e-20	4.21894e-19
PTPRN2	1171.61	2.31359	0.128844	17.9565	4.26964e-72	9.18957e-70
KLRB1	6410.07	2.3098	0.29002	7.96428	1.66184e-15	2.3484e-14
ENO2	2979.97	2.30891	0.209686	11.0113	3.37178e-28	1.27736e-26
MZB1	399.13	2.30591	0.232324	9.92537	3.22888e-23	8.51155e-22
OXCT2	21.5605	2.30364	0.524161	4.39491	1.10817e-05	4.81361e-05
MID1	7.20412	2.30297	0.935078	2.46287	0.0137831	0.0307188
KTI12	422.296	2.3028	0.144863	15.8964	6.71109e-57	9.32222e-55
OR4E1	12.3421	2.29962	0.662382	3.47174	0.000517097	0.00162228
SEMA3B	19.3699	2.29947	0.552717	4.1603	3.17829e-05	0.000126422
FAM90A1	12.0752	2.29298	0.743681	3.08328	0.00204732	0.00564454
CST3	402.618	2.29171	0.412527	5.5553	2.77142e-08	1.78087e-07
KLHL29	36.6769	2.29124	0.418285	5.47769	4.30903e-08	2.7085e-07
AL121845.3	187.954	2.29111	0.45012	5.08999	3.58082e-07	1.98792e-06
PAX3	6.10673	2.28999	0.913192	2.50768	0.0121527	0.0275171
TRBV7-7	12.0278	2.28873	0.738046	3.10107	0.00192824	0.00534408
MYC	1346.63	2.28841	0.157584	14.5218	8.8136e-48	9.03787e-46
LDHA	30844.5	2.28586	0.200367	11.4084	3.7973e-30	1.59601e-28
PPFIBP2	22.2924	2.28505	0.537562	4.25076	2.13045e-05	8.76434e-05
TMIGD2	428.584	2.28478	0.268058	8.52343	1.549e-17	2.61993e-16
MYRF	299.922	2.28418	0.233571	9.77935	1.38089e-22	3.48533e-21
ARHGAP29	70.6701	2.28186	0.27534	8.28741	1.1574e-16	1.80773e-15
TNS1	48.7141	2.28079	0.574708	3.96861	7.22939e-05	0.000269243
DENND6B	434.581	2.27832	0.162319	14.0361	9.37447e-45	8.08847e-43
KCNQ1	506.475	2.27589	0.122151	18.6318	1.77445e-77	4.51355e-75
MFAP5	6.0224	2.27391	0.943385	2.41038	0.015936	0.0348273
ARHGAP32	45.8211	2.27348	0.440338	5.16303	2.42983e-07	1.37585e-06
RPS8	20663.1	2.27163	0.136419	16.6519	2.9319e-62	4.66864e-60
ADAD2	22.9651	2.26795	0.501074	4.52618	6.00588e-06	2.73306e-05
KLF4	37.5264	2.26599	0.544248	4.16352	3.1338e-05	0.000124728
HIST1H3F	6.93027	2.2623	0.882179	2.56444	0.0103342	0.0238572
LPCAT2	190.416	2.26157	0.422436	5.35365	8.61998e-08	5.2012e-07
HESX1	17.8644	2.25947	0.590058	3.82923	0.000128545	0.000457261
CHRFAM7A	169.611	2.25552	0.263137	8.57166	1.02e-17	1.76482e-16
TMEM14C	1116.8	2.255	0.196099	11.4993	1.33025e-30	5.68872e-29
NCF2	70.2794	2.2514	0.535006	4.20818	2.57432e-05	0.000104196
ARRDC3	1724.82	2.24985	0.285427	7.8824	3.2115e-15	4.40171e-14
TOB1	1035.03	2.24894	0.253922	8.85679	8.23508e-19	1.56291e-17
AC139491.5	23.6703	2.24699	0.625028	3.59502	0.000324363	0.00106451
LGALS3	2043.81	2.24077	0.283469	7.90481	2.68335e-15	3.70897e-14
FAM153B	15.7662	2.24064	0.638054	3.51168	0.00044528	0.00141948
OTUD1	490.199	2.23666	0.185054	12.0865	1.24471e-33	6.21908e-32
TRBV13	52.2234	2.2361	0.362224	6.17327	6.68939e-10	5.29581e-09
HRH1	24.4867	2.23419	0.451694	4.94625	7.5657e-07	3.97377e-06
TRPC1	7.80944	2.2293	0.931998	2.39196	0.0167587	0.0363375
HLA-V	404.239	2.22565	0.399513	5.57092	2.53393e-08	1.63848e-07
AL031281.4	109.209	2.22492	0.238112	9.34401	9.275e-21	2.03655e-19
PGGHG	5580.08	2.22269	0.146753	15.1458	8.07672e-52	9.25091e-50
CCNB3	54.7899	2.22076	0.331662	6.69587	2.14398e-11	1.96684e-10
TNNI2	45.7716	2.21951	0.607665	3.65253	0.000259673	0.000867024
ZMYND12	5.87096	2.2184	0.967618	2.29264	0.0218688	0.0456683
CNBD2	45.3839	2.21839	0.41863	5.29917	1.16333e-07	6.90874e-07
TERT	7.74309	2.21812	0.810079	2.73815	0.00617851	0.0151322
NDRG1	1627.46	2.21064	0.211155	10.4693	1.19552e-25	3.80122e-24
KIF25	9.63853	2.20474	0.690731	3.1919	0.00141341	0.00403956
CDC14B	36.5982	2.20368	0.374357	5.88658	3.94279e-09	2.84433e-08
ZNF667	143.199	2.2012	0.330642	6.65735	2.78805e-11	2.53043e-10
HAAO	11.5824	2.19762	0.69311	3.17067	0.00152087	0.00431208
ATF4	14437.1	2.19702	0.13963	15.7346	8.76759e-56	1.16818e-53
GRIN2D	15.3472	2.19226	0.566559	3.86943	0.000109089	0.000393773
ACOT1	75.1174	2.18818	0.280034	7.81398	5.54094e-15	7.43321e-14
RPLP0	38479.9	2.18311	0.144544	15.1034	1.537e-51	1.74009e-49
CELSR3	552.802	2.1805	0.165781	13.1529	1.63874e-39	1.05929e-37
PSMA8	29.1007	2.17693	0.488475	4.45658	8.32791e-06	3.69446e-05
HSD11B1L	100.253	2.17552	0.248185	8.7657	1.85615e-18	3.41357e-17
PRSS21	24.5677	2.17203	0.527179	4.1201	3.78709e-05	0.000148556
OVGP1	32.9503	2.16963	0.46586	4.65726	3.20447e-06	1.53304e-05
RPS28	3459.45	2.16939	0.143453	15.1226	1.14931e-51	1.30875e-49
PACSIN3	36.6163	2.16779	0.454068	4.77416	1.80455e-06	8.94555e-06
TBC1D3P5	11.3098	2.1674	0.703939	3.07896	0.00207728	0.00571748
CLEC3B	332.436	2.16691	0.300741	7.20524	5.79431e-13	6.27695e-12
PARP3	349.129	2.16055	0.200127	10.7959	3.59894e-27	1.27697e-25
GLIS2	85.3057	2.15867	0.301637	7.15652	8.27488e-13	8.84189e-12
MX2	304.993	2.15753	0.292993	7.36376	1.78807e-13	2.04683e-12
ANKRD6	210.106	2.15225	0.199826	10.7707	4.7363e-27	1.65948e-25
AC006030.1	16.7842	2.15191	0.83884	2.56534	0.0103076	0.02381
MUC20	258.384	2.15012	0.334265	6.43239	1.25609e-10	1.06872e-09
SMIM35	186.665	2.14978	0.223384	9.62367	6.35261e-22	1.52853e-20
RPS3A	24828.9	2.14569	0.17041	12.5913	2.35616e-36	1.31102e-34
HLA-K	117.783	2.1444	0.241269	8.88804	6.21971e-19	1.18732e-17
ALDH8A1	37.4063	2.14389	0.495303	4.32844	1.50166e-05	6.35924e-05
SMG1P5	476.159	2.14167	0.197311	10.8543	1.90333e-27	6.94203e-26
LHPP	275.524	2.14108	0.156298	13.6987	1.03337e-42	7.72501e-41
HIST1H2AM	18.6222	2.13505	0.56579	3.77357	0.000160927	0.000561638
IER2	7927.1	2.13362	0.148129	14.4038	4.8995e-47	4.87114e-45
RNASET2	1419.47	2.13139	0.237688	8.96717	3.04243e-19	5.94701e-18
NAV2	22.3289	2.13084	0.569377	3.7424	0.000182273	0.00062841
PLEKHH2	41.6409	2.12833	0.397422	5.35534	8.53959e-08	5.15746e-07
EGLN3	683.62	2.12383	0.163912	12.9571	2.14119e-38	1.31878e-36
EIF4A2	14324.9	2.12248	0.140693	15.0858	2.00684e-51	2.25897e-49
PTGDR2	265.702	2.11462	0.280645	7.53486	4.88861e-14	5.8922e-13
MAFF	1125.82	2.10857	0.196655	10.7222	8.00994e-27	2.75717e-25
GAL3ST2	15.3285	2.10662	0.725709	2.90284	0.00369791	0.00959557
FOS	8897.87	2.10332	0.177147	11.8733	1.62884e-32	7.70589e-31
AC099548.2	135.271	2.09664	0.295509	7.09501	1.29341e-12	1.3576e-11
ACY3	67.5603	2.09576	0.277133	7.56228	3.96079e-14	4.82139e-13
S100A10	4834.27	2.09521	0.151785	13.8038	2.41814e-43	1.90208e-41
ERN1	1734.65	2.09232	0.137144	15.2563	1.49442e-52	1.76323e-50
ACSL6	139.265	2.0921	0.25705	8.13889	3.98903e-16	5.95043e-15
FGD5	34.3798	2.09034	0.472843	4.4208	9.83384e-06	4.30692e-05
RPL13A	38628	2.08758	0.113994	18.3131	6.50133e-75	1.61184e-72
IL36A	8.80689	2.08469	0.91506	2.2782	0.0227146	0.0471829
JAM3	107.024	2.0773	0.277791	7.4779	7.55216e-14	8.92139e-13
GRB10	177.719	2.07655	0.479495	4.33069	1.48641e-05	6.29875e-05
PMCH	31.0276	2.07228	0.466124	4.44576	8.75803e-06	3.87037e-05
ELFN2	14.2707	2.0718	0.720515	2.87544	0.00403467	0.0103732
IRAK1BP1	212.543	2.07005	0.234488	8.82793	1.06632e-18	2.00624e-17
NT5DC1	653.6	2.06918	0.114818	18.0213	1.3259e-72	2.91786e-70
NMB	53.4802	2.06893	0.374036	5.53135	3.17775e-08	2.03065e-07
TSPO	1612.07	2.06585	0.263596	7.83716	4.60838e-15	6.22051e-14
SERTAD1	589.953	2.065	0.123752	16.6866	1.64167e-62	2.63556e-60
AL133352.1	220.582	2.06461	0.273143	7.5587	4.07125e-14	4.95276e-13
ARHGEF4	69.4396	2.06437	0.51576	4.00258	6.26555e-05	0.000235722
RPL12	15134	2.06097	0.131825	15.6341	4.26459e-55	5.49515e-53
FOXP3	544.023	2.05816	0.155563	13.2304	5.8562e-40	3.90134e-38
CLK1	3938.22	2.05612	0.160079	12.8445	9.23931e-38	5.53398e-36
RBM14-RBM4	97.4281	2.05537	0.382664	5.37121	7.8212e-08	4.74554e-07
TXNIP	9892.92	2.0537	0.158746	12.9371	2.78005e-38	1.70156e-36
BMS1P7	12.2878	2.05266	0.673267	3.0488	0.00229756	0.00625958
OR14L1P	10.4942	2.05246	0.749827	2.73724	0.00619572	0.0151725
LCN15	21.8978	2.05237	0.531275	3.8631	0.000111956	0.000402712
GTF2IP23	10.5847	2.05191	0.770136	2.66434	0.00771389	0.0184047
SMG1P2	268.575	2.04889	0.306758	6.67918	2.40279e-11	2.19501e-10
SNED1	71.4754	2.04809	0.292534	7.0012	2.53773e-12	2.57534e-11
RPL37A	7525.2	2.04764	0.164479	12.4492	1.41232e-35	7.66252e-34
TC2N	3649.34	2.04759	0.483235	4.23725	2.2627e-05	9.25396e-05
CEL	72.0838	2.04698	0.386218	5.30005	1.15768e-07	6.88116e-07
ZFYVE9	16.7157	2.04321	0.589253	3.46747	0.000525386	0.00164617
GAL3ST4	43.9848	2.0416	0.418545	4.87785	1.0725e-06	5.49896e-06
OPN1SW	28.1846	2.04109	0.514006	3.97094	7.15886e-05	0.000267073
IGFBP4	629.747	2.04066	0.219837	9.28261	1.65374e-20	3.54379e-19
WDFY4	12.2879	2.04016	0.744555	2.7401	0.00614197	0.0150466
PGAM1	14172.2	2.03796	0.158177	12.8841	5.53501e-38	3.34595e-36
PRR7	114.363	2.03628	0.299563	6.7975	1.06449e-11	1.01406e-10
ARHGEF40	31.4842	2.0333	0.47815	4.25244	2.11457e-05	8.70266e-05
KEL	6.91898	2.03187	0.820033	2.4778	0.0132197	0.0296349
TRBV6-2	16.4809	2.03153	0.550511	3.69026	0.000224025	0.000758063
IFIT2	143.073	2.03098	0.244212	8.31649	9.06037e-17	1.42995e-15
CACNA1C	42.694	2.02913	0.416168	4.87574	1.08403e-06	5.55516e-06
MYLIP	1815.44	2.02851	0.253981	7.98684	1.38436e-15	1.97193e-14
RPL18A	10650.8	2.0278	0.124451	16.294	1.0883e-59	1.57892e-57
KLHL32	7.81286	2.02755	0.749293	2.70595	0.00681091	0.0165077
RCOR2	20.0805	2.02716	0.606337	3.3433	0.000827888	0.00248544
PCSK5	109.107	2.0271	0.253539	7.99521	1.29348e-15	1.85191e-14
RPL13	22610.8	2.02685	0.148196	13.6769	1.39567e-42	1.03153e-40
WNT9A	47.7446	2.02538	0.337215	6.0062	1.89925e-09	1.42578e-08
ADORA2A	683.85	2.02465	0.303353	6.67425	2.48506e-11	2.26383e-10
RNF112	11.3123	2.02068	0.633846	3.18797	0.00143275	0.00408945
MNX1	12.0173	2.01851	0.731692	2.75869	0.00580332	0.0143009
PTCD1	767.597	2.01738	0.141844	14.2225	6.6397e-46	6.13421e-44
SLC6A9	15.6448	2.01733	0.616138	3.27414	0.00105982	0.00310187
TSPYL2	1684.49	2.01662	0.164831	12.2345	2.0344e-34	1.05692e-32
KLF8	256.179	2.01436	0.213131	9.45128	3.34722e-21	7.64087e-20
AIG1	183.381	2.01239	0.297156	6.77217	1.26865e-11	1.19633e-10
CFAP45	36.3654	2.01203	0.475052	4.23539	2.28157e-05	9.32051e-05
AC093616.1	204.118	2.00785	0.313732	6.39988	1.55501e-10	1.31277e-09
CHPT1	442.227	2.00208	0.340438	5.88088	4.08079e-09	2.93739e-08
INPP5A	198.391	2.00207	0.242379	8.26007	1.45592e-16	2.24887e-15
CAPS2	108.214	1.99691	0.294445	6.78196	1.18559e-11	1.12233e-10
GABRR2	5.9543	1.99684	0.872061	2.2898	0.022033	0.0459474
EGR1	5645.28	1.99574	0.159211	12.5352	4.78958e-36	2.6277e-34
BEST4	20.5085	1.99433	0.57061	3.49509	0.00047391	0.00149952
MYOF	16.0961	1.99168	0.591703	3.36601	0.000762632	0.00230615
ZNF311	19.3823	1.99022	0.52037	3.82463	0.000130971	0.000465131
ASIC1	940.481	1.99002	0.219167	9.07992	1.08654e-19	2.19166e-18
SYT16	8.57381	1.98976	0.818753	2.43023	0.0150894	0.033274
FBLN1	28.171	1.98701	0.492155	4.03736	5.4055e-05	0.000205497
TPCN1	1164.61	1.9867	0.290634	6.83572	8.15916e-12	7.89942e-11
WNT8B	14.4545	1.98121	0.663429	2.98632	0.00282356	0.00753847
S100A5	25.8308	1.98046	0.546994	3.62063	0.000293886	0.00097132
AL157935.2	572.533	1.97864	0.191883	10.3117	6.23646e-25	1.88208e-23
IL3RA	152.496	1.9779	0.304317	6.49948	8.05977e-11	7.00038e-10
TGFBI	24.5261	1.97707	0.46786	4.22578	2.38119e-05	9.67993e-05
AC097637.1	41.6846	1.97522	0.466164	4.23718	2.26346e-05	9.25516e-05
DNAJB1	3703.69	1.97236	0.117479	16.789	2.93543e-63	4.91395e-61
ACMSD	8.40894	1.97235	0.778626	2.53312	0.0113052	0.025819
LEXM	18.4118	1.9705	0.515059	3.82577	0.000130362	0.000463137
NHSL2	56.9253	1.96967	0.320978	6.13646	8.43824e-10	6.60293e-09
MAP3K21	46.7758	1.96708	0.576592	3.41157	0.000645905	0.00198785
ARG2	329.421	1.96552	0.348	5.64806	1.62266e-08	1.07261e-07
TRIM7	118.677	1.96347	0.232321	8.45156	2.8744e-17	4.77101e-16
OR2H2	6.73353	1.96255	0.853391	2.29971	0.0214648	0.0450358
TGM1	34.4041	1.96099	0.432057	4.53872	5.65965e-06	2.58693e-05
RPL7AP6	23.2272	1.96016	0.543127	3.60903	0.000307349	0.00101274
SLC6A17	6.65115	1.95977	0.860455	2.27759	0.0227508	0.0472531
PPP1R3G	16.6539	1.95963	0.544735	3.5974	0.000321412	0.00105535
GPR150	56.5602	1.95749	0.316319	6.18834	6.08023e-10	4.82917e-09
RPS26	2428.94	1.95614	0.133759	14.6243	1.96466e-48	2.0468e-46
HSD3B7	737.098	1.95392	0.195435	9.99777	1.55862e-23	4.21063e-22
AMH	26.4461	1.9495	0.540856	3.60448	0.000312777	0.00102907
OTUD7A	196.19	1.949	0.215639	9.03827	1.59173e-19	3.17794e-18
CD248	232.66	1.94839	0.388464	5.01564	5.28583e-07	2.85437e-06
ZC3H12D	136.048	1.94763	0.226124	8.6131	7.11111e-18	1.24467e-16
PRKG2	8.2838	1.94304	0.743788	2.61237	0.00899182	0.0210738
GALNT8	280.6	1.94156	0.683769	2.83949	0.00451853	0.0114726
LYNX1	54.6048	1.94139	0.450806	4.30649	1.65864e-05	6.96231e-05
F2RL3	324.356	1.94043	0.195434	9.92882	3.11931e-23	8.24492e-22
CES4A	581.659	1.94021	0.252258	7.69138	1.45558e-14	1.85968e-13
PCBP4	458.07	1.94006	0.226089	8.58097	9.40792e-18	1.63209e-16
CD8A	12625.6	1.93942	0.532414	3.6427	0.000269792	0.000897137
RASL11A	11.5347	1.93638	0.771364	2.51033	0.0120619	0.0273335
FBXL16	118.33	1.9359	0.248333	7.7956	6.41034e-15	8.5352e-14
SETD9	87.492	1.93473	0.276573	6.99538	2.64536e-12	2.68178e-11
AKR1C3	26.5395	1.93392	0.654016	2.957	0.00310647	0.00821208
IFT57	318.839	1.93342	0.263555	7.33595	2.20158e-13	2.48388e-12
OSGIN1	11.5736	1.93336	0.828025	2.33491	0.0195481	0.0415621
PDE4B	1232.01	1.92865	0.187885	10.2651	1.01264e-24	2.996e-23
AC241401.1	60.1516	1.92545	0.536504	3.58888	0.000332097	0.00108697
PCP2	35.109	1.92474	0.457412	4.2079	2.5775e-05	0.000104304
TRBV5-4	31.1358	1.92448	0.439545	4.37835	1.19584e-05	5.17035e-05
SORL1	3984.87	1.92262	0.254432	7.5565	4.1407e-14	5.03412e-13
F8	231.153	1.92094	0.178353	10.7704	4.74995e-27	1.66129e-25
ARL4D	33.9216	1.9201	0.448203	4.284	1.83566e-05	7.65612e-05
ACSS2	276.435	1.91938	0.24311	7.89513	2.9002e-15	3.98899e-14
RPL35A	6240.54	1.91631	0.10605	18.0699	5.49966e-73	1.28234e-70
CBX3P2	27.6059	1.91585	0.481988	3.9749	7.04094e-05	0.000262874
KLF2	1866.36	1.91572	0.676157	2.83325	0.00460769	0.0116687
HOMER3	8.96602	1.9155	0.779863	2.4562	0.0140414	0.0312057
CD6	3341.95	1.91435	0.251056	7.62519	2.43684e-14	3.03806e-13
RPL31	7127.6	1.91415	0.159579	11.995	3.77215e-33	1.86099e-31
ATP6V1E2	104.034	1.91359	0.227841	8.39879	4.51119e-17	7.33854e-16
ITGA6	290.545	1.9135	0.375846	5.09118	3.55834e-07	1.97601e-06
GBE1	1131.23	1.91276	0.133012	14.3804	6.86929e-47	6.7609e-45
FBLN5	114.637	1.91149	0.381783	5.00674	5.53606e-07	2.97882e-06
BOLA2	120.373	1.90943	0.27242	7.00913	2.39804e-12	2.44498e-11
APBA1	205.367	1.90712	0.294581	6.47402	9.54306e-11	8.21584e-10
LRRC23	114.146	1.90555	0.231658	8.22571	1.94033e-16	2.96438e-15
GPR3	33.1667	1.90545	0.443495	4.29644	1.73566e-05	7.26536e-05
C8G	21.2571	1.90113	0.598706	3.1754	0.00149631	0.0042492
RIOX2	766.465	1.89753	0.189707	10.0024	1.48724e-23	4.0345e-22
IZUMO4	86.8355	1.89523	0.271545	6.97943	2.96378e-12	2.98911e-11
HIST1H4J	19.4464	1.89491	0.606687	3.12337	0.00178792	0.00499262
ELL3	28.8342	1.89455	0.445987	4.248	2.15692e-05	8.86021e-05
UBE2FP1	25.4935	1.89415	0.556974	3.40078	0.000671938	0.00205859
TENM4	8.86959	1.89211	0.774852	2.44189	0.0146104	0.0323125
CD40	11.109	1.88768	0.697033	2.70817	0.00676552	0.0164098
C19orf57	185.621	1.88678	0.167657	11.2538	2.21839e-29	9.03315e-28
AC243733.1	16.0852	1.8861	0.569983	3.30904	0.000936155	0.00277727
PBX4	362.931	1.88571	0.16657	11.3208	1.03536e-29	4.26916e-28
INPP4B	1840.4	1.88313	0.140346	13.4178	4.75842e-41	3.32851e-39
AIPL1	8.75582	1.8826	0.830058	2.26803	0.0233274	0.0482738
AMZ2P1	216.699	1.87464	0.223618	8.38319	5.15107e-17	8.32417e-16
TPSB2	25.2208	1.87418	0.773336	2.4235	0.0153717	0.0338015
CYP2T1P	21.3397	1.87203	0.479817	3.90156	9.5575e-05	0.00034872
RBKS	30.0674	1.87116	0.399278	4.68635	2.78115e-06	1.34266e-05
SIK1B	103.648	1.86982	0.561558	3.32969	0.000869417	0.00259698
CDNF	17.4483	1.8685	0.584063	3.19913	0.00137841	0.00394355
GNG10	783.267	1.86744	0.218856	8.53271	1.42957e-17	2.4221e-16
GPSM1	81.5307	1.86732	0.372529	5.01254	5.37164e-07	2.89832e-06
FHL2	72.9701	1.86705	0.331684	5.62901	1.81242e-08	1.19201e-07
KRT81	1166.07	1.86656	0.497995	3.74815	0.000178143	0.000615687
NBEAP1	8.62134	1.86599	0.761938	2.449	0.0143252	0.0317499
OR5A2	102.124	1.86565	0.294851	6.32741	2.49313e-10	2.06997e-09
DAPP1	453.301	1.86421	0.206277	9.03739	1.60454e-19	3.20025e-18
TRIM47	527.79	1.86238	0.3919	4.7522	2.01218e-06	9.9171e-06
HOMER2	580.122	1.86211	0.279866	6.65358	2.86042e-11	2.59371e-10
KCNN3	11.1937	1.86044	0.802119	2.3194	0.0203732	0.0430545
GADD45B	2341.11	1.86034	0.154519	12.0395	2.20165e-33	1.08893e-31
CCDC180	90.6813	1.85531	0.252775	7.33976	2.13971e-13	2.41826e-12
SPON2	230.944	1.85482	0.27594	6.72185	1.79436e-11	1.65853e-10
APOC2	106.81	1.8529	0.4076	4.54588	5.47075e-06	2.50585e-05
KDM4B	2677.1	1.85206	0.139616	13.2654	3.67587e-40	2.4826e-38
GUSBP5	19.6388	1.85155	0.523131	3.53937	0.000401083	0.00129204
C1QTNF4	8.66861	1.85112	0.808009	2.29096	0.0219657	0.0458265
KCTD12	214.064	1.84954	0.404951	4.56732	4.93988e-06	2.28029e-05
INF2	2696.31	1.84844	0.292761	6.31382	2.72234e-10	2.24599e-09
PYGM	108.286	1.84722	0.260855	7.08143	1.42673e-12	1.48717e-11
AC244154.1	74.0148	1.8453	0.325398	5.6709	1.42051e-08	9.46652e-08
SPNS3	352.539	1.84491	0.172748	10.6798	1.2658e-26	4.2967e-25
AEBP1	184.159	1.8445	0.342263	5.38913	7.07992e-08	4.31582e-07
MIF	6586.68	1.84253	0.180055	10.2332	1.4085e-24	4.11132e-23
MUC1	412.633	1.84058	0.223928	8.2195	2.04354e-16	3.1172e-15
M1AP	8.53372	1.83643	0.706671	2.59871	0.00935748	0.0218393
RPL7A	24294.2	1.83445	0.129579	14.157	1.68939e-45	1.53187e-43
SMIM24	217.659	1.83013	0.311442	5.87633	4.19451e-09	3.01371e-08
FAM184A	30.2059	1.82966	0.55338	3.30634	0.000945238	0.0028004
TPI1	22845.1	1.82768	0.172174	10.6153	2.52876e-26	8.46638e-25
AKR1C2	7.7352	1.82582	0.772209	2.36441	0.018059	0.0387677
SHISAL2A	52.2507	1.82412	0.43933	4.15205	3.29511e-05	0.00013067
HIST2H2AA4	161.229	1.82259	0.499367	3.6498	0.000262443	0.000875377
NME4	155.827	1.82034	0.346579	5.25231	1.50203e-07	8.78695e-07
S100Z	41.9482	1.81985	0.427282	4.25913	2.0522e-05	8.46913e-05
ANKS6	65.3407	1.81673	0.270438	6.71773	1.84578e-11	1.70445e-10
TGM5	71.8706	1.81612	0.427786	4.24539	2.18211e-05	8.9468e-05
POLR2J	932.274	1.81479	0.202194	8.9755	2.82064e-19	5.51899e-18
AC008687.4	8.4629	1.81381	0.753237	2.40802	0.0160395	0.0350223
HILPDA	180.24	1.81347	0.236048	7.68263	1.5585e-14	1.98599e-13
MMP25	11319.7	1.81303	0.19566	9.26621	1.92878e-20	4.10174e-19
PDE4D	4018.96	1.81303	0.136029	13.3282	1.58666e-40	1.09424e-38
AURKAP1	21.5007	1.81227	0.538437	3.3658	0.000763208	0.00230753
AC109583.2	6.90074	1.81226	0.802038	2.25957	0.0238482	0.049214
LAMA4	14.6255	1.81153	0.647745	2.79668	0.00516314	0.0129102
HS6ST2	58.3776	1.80876	0.393107	4.60119	4.20085e-06	1.96086e-05
RPL7	13946.6	1.80826	0.154689	11.6897	1.43939e-31	6.45122e-30
FAM13A	244.893	1.80758	0.225838	8.00387	1.20571e-15	1.73257e-14
LMNTD2	78.7931	1.80161	0.341064	5.28232	1.27559e-07	7.5343e-07
SPI1	35.1168	1.79934	0.669612	2.68714	0.00720662	0.0173487
DNAJB9	708.158	1.79767	0.136236	13.1953	9.33903e-40	6.13806e-38
GTF3A	4578.43	1.79311	0.132993	13.4828	1.97533e-41	1.41717e-39
SESN3	498.092	1.79288	0.192776	9.30036	1.39977e-20	3.01275e-19
ANTXRLP1	15.9905	1.79051	0.585604	3.05754	0.00223162	0.0060998
WDR54	978.903	1.79006	0.158036	11.3269	9.65937e-30	3.99132e-28
MTHFS	177.792	1.78991	0.241075	7.42468	1.13053e-13	1.31254e-12
SECTM1	37.3014	1.78738	0.472539	3.78249	0.000155265	0.00054304
MAGEF1	315.819	1.78702	0.25722	6.94745	3.71951e-12	3.70928e-11
PLAC8	1308.59	1.78622	0.1204	14.8357	8.60754e-50	9.21242e-48
PIMREG	228.368	1.78616	0.379355	4.70842	2.49648e-06	1.21541e-05
POMC	48.8751	1.78338	0.35588	5.01117	5.40996e-07	2.91739e-06
PKD1P5	837.391	1.78279	0.521399	3.41924	0.000627954	0.00193687
C10orf55	15.5842	1.78231	0.638345	2.79207	0.00523714	0.0130635
SRSF7	6835.71	1.78148	0.127739	13.9463	3.31366e-44	2.75005e-42
DUSP8	12.1272	1.78085	0.666202	2.67314	0.00751439	0.0179833
SMIM1	8.25936	1.77867	0.73813	2.4097	0.0159657	0.0348806
AGBL3	48.1146	1.77724	0.385919	4.6052	4.12069e-06	1.92712e-05
C4orf3	1964.47	1.77693	0.117941	15.0662	2.70388e-51	3.02619e-49
ISYNA1	368.175	1.7742	0.221392	8.01383	1.11192e-15	1.60605e-14
SEC61B	1452.95	1.77131	0.203661	8.69737	3.39668e-18	6.12592e-17
OPRL1	44.8812	1.77124	0.334691	5.29218	1.20866e-07	7.16058e-07
PKIG	24.7852	1.76849	0.426389	4.1476	3.35983e-05	0.000132994
PDLIM1	210.681	1.76802	0.278835	6.34074	2.28667e-10	1.9042e-09
AC008072.1	17.0791	1.76785	0.631062	2.80139	0.00508823	0.0127424
PMEL	27.6223	1.76718	0.542137	3.25966	0.00111547	0.00324581
HEXIM1	2582.8	1.76663	0.126261	13.992	1.74529e-44	1.46082e-42
TRAV29DV5	116.364	1.76595	0.283809	6.22232	4.89848e-10	3.94011e-09
CMTM8	14.8277	1.76484	0.655426	2.69267	0.00708834	0.0171039
CSGALNACT1	413.43	1.76408	0.242774	7.26633	3.69386e-13	4.07135e-12
RPS7	10726.7	1.76346	0.139121	12.6758	8.05746e-37	4.61443e-35
CAMK4	2228.47	1.76125	0.106952	16.4676	6.26638e-61	9.36896e-59
TMEM204	510.736	1.76094	0.255992	6.87889	6.03193e-12	5.89528e-11
FMN1	48.8485	1.76031	0.432618	4.06897	4.72218e-05	0.000181921
IMPDH2	3090.82	1.75909	0.171806	10.2388	1.32836e-24	3.88317e-23
KIAA0040	2096.16	1.75617	0.201223	8.7275	2.6036e-18	4.73923e-17
LNX1	90.3193	1.75557	0.234656	7.48147	7.34934e-14	8.70279e-13
C6orf48	1354.83	1.75427	0.219511	7.99171	1.33085e-15	1.90124e-14
FAM19A2	26.781	1.75309	0.512369	3.42155	0.000622662	0.00192388
TRAV10	49.0708	1.75267	0.497482	3.52307	0.00042658	0.00136542
RASGRP2	1163.21	1.74737	0.270783	6.45302	1.0964e-10	9.4063e-10
KAZN	38.5609	1.74629	0.38198	4.57166	4.83865e-06	2.23514e-05
HES6	242.759	1.74504	0.178058	9.80042	1.12119e-22	2.85369e-21
CD27	1203.16	1.74453	0.191851	9.09315	9.62103e-20	1.94868e-18
RPL22L1	564.207	1.7429	0.201648	8.6433	5.46125e-18	9.67125e-17
ACSM3	75.8029	1.74265	0.25861	6.73851	1.60018e-11	1.48607e-10
HBEGF	395.13	1.74187	0.198691	8.76671	1.83957e-18	3.38626e-17
VWDE	58.965	1.7402	0.404399	4.30318	1.68365e-05	7.05881e-05
EEF1A1	175974	1.73963	0.113665	15.3049	7.09434e-53	8.57715e-51
EIF4E3	2188.63	1.73761	0.119144	14.5842	3.54105e-48	3.65026e-46
TMC3	19.7212	1.73539	0.589098	2.94583	0.00322085	0.00848354
MAP2K6	435.511	1.73224	0.210479	8.22997	1.87267e-16	2.86548e-15
NHLRC4	59.3546	1.7316	0.282235	6.13531	8.49949e-10	6.64555e-09
RSRP1	3758.09	1.73088	0.177359	9.75914	1.68572e-22	4.23288e-21
RAP1GAP2	239.426	1.73037	0.461453	3.74983	0.000176953	0.000612008
WASH7P	208.548	1.72986	0.35385	4.88869	1.01509e-06	5.22237e-06
MCAM	144.957	1.72783	0.288851	5.98175	2.20751e-09	1.64585e-08
NAPSA	18.9629	1.72593	0.541915	3.18487	0.00144817	0.00412986
DHRS2	21.2336	1.72527	0.493489	3.49606	0.000472178	0.00149452
RALGAPA1P1	18.1855	1.72394	0.661921	2.60445	0.00920221	0.021518
PPIAP46	32.8564	1.72233	0.422126	4.08013	4.50108e-05	0.000173985
KNDC1	35.8264	1.7213	0.606639	2.83743	0.00454781	0.0115305
BACE2	94.1226	1.71962	0.311888	5.51357	3.5163e-08	2.23677e-07
TLDC1	565.294	1.71834	0.200625	8.56492	1.08149e-17	1.86626e-16
PTGDS	45.7735	1.71784	0.580897	2.95723	0.00310421	0.00820832
PRKRA	1194.02	1.71714	0.122786	13.9848	1.93109e-44	1.60946e-42
RPL23A	5905.24	1.7169	0.13801	12.4404	1.57778e-35	8.53657e-34
GRK3	1669.99	1.7149	0.194181	8.83145	1.03326e-18	1.94778e-17
TIMP1	2152.89	1.71333	0.628039	2.72807	0.00637062	0.0155502
EGLN1	2125.69	1.71316	0.135282	12.6636	9.40306e-37	5.35373e-35
PSAT1	1131.12	1.71183	0.182091	9.40095	5.40715e-21	1.21869e-19
FGFR1	524.606	1.71131	0.28047	6.10158	1.05026e-09	8.12418e-09
AC010616.1	27.4181	1.70847	0.441596	3.86885	0.00010935	0.000394572
CMC4	186.33	1.70748	0.180728	9.44778	3.46099e-21	7.89139e-20
ZFAND2A	444.588	1.70701	0.128905	13.2423	4.99624e-40	3.33981e-38
GAPDHS	51.9812	1.70685	0.337592	5.05596	4.28231e-07	2.35071e-06
AC090099.1	103.916	1.70656	0.349737	4.87957	1.0632e-06	5.45555e-06
RPS3	20498.3	1.70335	0.121344	14.0373	9.21213e-45	7.98357e-43
AC092045.1	19.5256	1.70149	0.63511	2.67905	0.0073831	0.0177191
TNFRSF10D	194.325	1.70123	0.34088	4.99071	6.01584e-07	3.21517e-06
AP000812.5	21.4901	1.70003	0.47692	3.5646	0.000364415	0.00118366
CCDC144B	163.866	1.69944	0.3137	5.4174	6.04719e-08	3.71636e-07
YRDC	487.95	1.69821	0.12271	13.8391	1.47953e-43	1.19252e-41
ZYG11B	459.793	1.69694	0.132714	12.7865	1.95131e-37	1.15116e-35
MPP7	168.341	1.69632	0.241068	7.03669	1.96858e-12	2.02397e-11
ISG20	858.765	1.69495	0.148861	11.3861	4.90263e-30	2.0474e-28
COTL1	18465.1	1.69313	0.093926	18.0262	1.21255e-72	2.69876e-70
SMC1B	14.2552	1.69192	0.582162	2.90628	0.00365758	0.00949972
OR2AG2	13.5836	1.68617	0.611895	2.75565	0.00585758	0.0144129
CTH	28.6519	1.68583	0.398551	4.2299	2.33795e-05	9.52988e-05
PECR	504.426	1.68522	0.156287	10.7828	4.15064e-27	1.46477e-25
ADPRM	143.634	1.68181	0.216422	7.77099	7.78724e-15	1.02846e-13
SRXN1	455.674	1.68171	0.17973	9.35688	8.21273e-21	1.81143e-19
VDR	200.734	1.68111	0.262278	6.40964	1.4586e-10	1.23511e-09
IFRD1	1410.7	1.67839	0.116587	14.396	5.48087e-47	5.42163e-45
RPL10A	10565.9	1.67753	0.131099	12.7959	1.72774e-37	1.02234e-35
APOL4	528.763	1.6763	0.19056	8.79672	1.4087e-18	2.61524e-17
SLC3A2	2911.94	1.67524	0.0934256	17.9313	6.72071e-72	1.43078e-69
LIME1	779.624	1.67447	0.221168	7.57104	3.70252e-14	4.52669e-13
AP3B2	29.8968	1.67357	0.49027	3.41357	0.000641171	0.00197546
PDE8B	59.4875	1.67273	0.339273	4.93033	8.2089e-07	4.2886e-06
PRNP	3842.05	1.67137	0.240603	6.94658	3.74244e-12	3.73026e-11
SAMD4A	73.7657	1.67127	0.457131	3.656	0.000256179	0.00085638
CAVIN1	39.7481	1.66688	0.405869	4.10694	4.00941e-05	0.000156431
FCRL1	11.9713	1.66672	0.641061	2.59994	0.009324	0.0217756
NLGN2	114.751	1.66637	0.303954	5.4823	4.19839e-08	2.64319e-07
RPL8	16801.7	1.66544	0.142976	11.6484	2.33687e-31	1.04023e-29
PIK3R6	1470.1	1.66307	0.324163	5.13036	2.89189e-07	1.62155e-06
COX7C	2441.7	1.66283	0.164121	10.1317	3.99558e-24	1.14078e-22
RPS15	8834.52	1.66266	0.1407	11.817	3.18767e-32	1.48652e-30
STPG4	14.0759	1.66149	0.571665	2.9064	0.00365616	0.0094973
CEACAM21	379.891	1.66091	0.271194	6.12446	9.09936e-10	7.08065e-09
TOP1MT	141.617	1.66003	0.209761	7.91395	2.49357e-15	3.45153e-14
C9orf43	9.76257	1.65881	0.68155	2.43387	0.0149382	0.0329666
KLF11	1055.12	1.65452	0.11907	13.8953	6.76408e-44	5.56644e-42
HYDIN	23.197	1.65236	0.490203	3.37078	0.00074957	0.00227121
PATL2	751.285	1.65164	0.177428	9.30879	1.29293e-20	2.79816e-19
FUT1	64.1	1.6511	0.310712	5.31391	1.07295e-07	6.40304e-07
ANAPC1P1	33.6634	1.64946	0.618722	2.66592	0.00767779	0.0183342
SLC16A3	3408.08	1.64894	0.215999	7.63402	2.27549e-14	2.85326e-13
KAZALD1	21.0644	1.6479	0.497359	3.3133	0.00092201	0.00273862
CTSB	3127.42	1.64654	0.116513	14.1318	2.419e-45	2.1634e-43
CALD1	13.8878	1.64612	0.681909	2.41398	0.0157793	0.0345185
AL590627.1	42.53	1.64441	0.36085	4.55703	5.18813e-06	2.38253e-05
PGM5	19.6692	1.64387	0.544113	3.02119	0.0025178	0.00679437
COPS9	377.003	1.64127	0.15907	10.3179	5.84637e-25	1.77754e-23
NT5M	152.865	1.63981	0.213103	7.69492	1.41583e-14	1.81244e-13
EPHX2	32.7368	1.63845	0.415286	3.94536	7.96793e-05	0.000294009
ENPP2	13.254	1.63591	0.687685	2.37886	0.0173663	0.0374929
PHGDH	374.867	1.63579	0.19852	8.23992	1.72321e-16	2.64712e-15
SMTNL1	32.0088	1.63556	0.425186	3.84669	0.000119726	0.000428302
BCL6	697.247	1.63463	0.190188	8.59482	8.33928e-18	1.45185e-16
ADAMTS1	653.447	1.63325	0.232644	7.02036	2.21299e-12	2.26219e-11
NDUFB8	2224.91	1.63304	0.136622	11.953	6.26056e-33	3.01276e-31
RBM3	6795.84	1.63303	0.0989528	16.5031	3.48631e-61	5.3346e-59
DDT	919.565	1.63201	0.111612	14.6222	2.02738e-48	2.10096e-46
GSTK1	4487.2	1.63014	0.160213	10.1748	2.56857e-24	7.43103e-23
RPS13	5379.95	1.62949	0.133097	12.2428	1.83547e-34	9.58654e-33
SYDE2	24.3761	1.62747	0.506346	3.21415	0.00130833	0.00375678
AL627230.2	13.0841	1.62385	0.582064	2.78982	0.00527375	0.0131314
GRK5	536.316	1.62281	0.146403	11.0845	1.49127e-28	5.76095e-27
SMG1P1	619.777	1.62212	0.599321	2.70659	0.00679772	0.0164777
TMSB10	32259.2	1.62143	0.222375	7.29143	3.06693e-13	3.40527e-12
CLDN7	19.2923	1.62106	0.475254	3.41093	0.000647423	0.00199127
MSH5-SAPCD1	449.815	1.62011	0.285231	5.68001	1.34689e-08	8.9918e-08
TREML2	266.779	1.61938	0.195865	8.26787	1.36376e-16	2.11652e-15
CRABP2	21.3022	1.61684	0.494633	3.26876	0.00108019	0.00315629
BACH2	873.118	1.61667	0.169572	9.53385	1.51549e-21	3.54629e-20
SLC14A2	46.6861	1.61652	0.315779	5.11915	3.06923e-07	1.71411e-06
KRT7	155.864	1.6125	0.331906	4.8583	1.18397e-06	6.04358e-06
ALDOA	20635.6	1.60895	0.138289	11.6347	2.74656e-31	1.21706e-29
EIF4EBP3	41.2695	1.60421	0.414932	3.86621	0.000110538	0.000398418
CLYBL	61.4797	1.60383	0.339441	4.72491	2.30214e-06	1.12696e-05
RPS25	9813.92	1.60224	0.15065	10.6355	2.0371e-26	6.85542e-25
TRBV21-1	16.9008	1.6022	0.628652	2.54863	0.0108148	0.0248148
GKAP1	64.4468	1.60179	0.35533	4.5079	6.54728e-06	2.9636e-05
KLHDC8B	13.0032	1.60128	0.607007	2.63799	0.0083399	0.0197134
CCNB1IP1	858.841	1.60057	0.14948	10.7075	9.38415e-27	3.20764e-25
SRSF6	6089.2	1.60025	0.122272	13.0876	3.87892e-39	2.47467e-37
FAM27E3	23.1498	1.59924	0.482257	3.31615	0.000912675	0.00271501
TRBC2	13364.2	1.59889	0.12006	13.3175	1.83167e-40	1.25877e-38
AC097636.1	33.296	1.59796	0.484383	3.29896	0.000970424	0.00286721
RPLP1	14547.9	1.59756	0.155754	10.2569	1.10161e-24	3.24942e-23
TRA2B	10973.6	1.59485	0.123987	12.8631	7.26385e-38	4.37753e-36
GTF2IP7	40.1369	1.59465	0.40194	3.96738	7.26678e-05	0.000270327
KLK1	14.199	1.59447	0.67686	2.35569	0.0184882	0.0395532
TCAF2	673.622	1.59379	0.180037	8.8526	8.55063e-19	1.62123e-17
ADSSL1	54.1098	1.59161	0.282775	5.62854	1.81742e-08	1.1949e-07
GAD1	90.2566	1.58775	0.460836	3.44536	0.000570289	0.00177437
AC012314.37	6598.06	1.58574	0.135229	11.7264	9.33862e-32	4.26355e-30
HTATIP2	733.95	1.58236	0.191354	8.26928	1.34776e-16	2.09335e-15
PJVK	30.989	1.58107	0.448399	3.52603	0.000421834	0.00135199
SSR4	2192.98	1.58074	0.125076	12.6383	1.2988e-36	7.37342e-35
RPS14	11672.2	1.58059	0.128445	12.3056	8.45225e-35	4.47421e-33
CALCB	28.2109	1.58049	0.433092	3.64932	0.000262938	0.000876727
FBXL8	198.794	1.57953	0.206552	7.64714	2.05491e-14	2.58493e-13
NINL	99.0981	1.57944	0.373565	4.22801	2.35766e-05	9.60224e-05
EIF3E	4870.49	1.57911	0.146387	10.7872	3.95648e-27	1.4005e-25
RPL21	5892.03	1.57899	0.137224	11.5067	1.22114e-30	5.24502e-29
HIST1H2BL	15.4338	1.57809	0.56492	2.79348	0.00521441	0.0130134
RPL10	27400.4	1.57583	0.0926464	17.0091	7.03433e-65	1.23013e-62
TRADD	658.786	1.57516	0.133522	11.797	4.04443e-32	1.86826e-30
PXN	5067.55	1.5737	0.120832	13.0239	8.94898e-39	5.582e-37
PRR29	80.292	1.57259	0.355005	4.42978	9.43308e-06	4.1481e-05
THOC3	1224.21	1.57259	0.169261	9.2909	1.52988e-20	3.28196e-19
TMEM123	12676.4	1.57228	0.157626	9.97479	1.96516e-23	5.27979e-22
PXYLP1	167.573	1.57178	0.180278	8.71863	2.81596e-18	5.11153e-17
FRY	164.747	1.57093	0.280385	5.60276	2.1097e-08	1.37461e-07
TCEA2	608.981	1.57013	0.136349	11.5156	1.10144e-30	4.77275e-29
NBPF10	382.776	1.56947	0.161654	9.70886	2.76414e-22	6.86164e-21
CERCAM	190.744	1.56755	0.396451	3.95395	7.68706e-05	0.000284557
ADGB	24.6045	1.56588	0.419908	3.72911	0.000192157	0.000659006
C17orf97	21.504	1.56297	0.557466	2.80371	0.00505182	0.0126577
ATP7B	29.9508	1.5622	0.433587	3.60296	0.000314616	0.0010346
DPH5	560.879	1.56196	0.131201	11.9051	1.11342e-32	5.31891e-31
HSPA5	18170.3	1.56111	0.082782	18.8581	2.52176e-79	6.76592e-77
GDF15	12.6909	1.55964	0.680872	2.29066	0.0219833	0.0458585
TKT	6234.09	1.55593	0.130664	11.9079	1.0768e-32	5.15654e-31
RPL14	13882.1	1.55532	0.163498	9.51277	1.85645e-21	4.31835e-20
MED10	856.161	1.55476	0.123795	12.5591	3.54171e-36	1.95955e-34
SULF2	33.309	1.5538	0.457035	3.39975	0.000674479	0.00206605
RPS5	6502.64	1.55302	0.140457	11.0569	2.03014e-28	7.75093e-27
CRYL1	343.316	1.5526	0.198214	7.83292	4.76655e-15	6.42075e-14
CKB	88.2632	1.55211	0.261453	5.93647	2.91232e-09	2.14036e-08
CRMP1	34.4139	1.55124	0.469312	3.30535	0.000948585	0.00280946
EPN2	34.5777	1.55107	0.377002	4.11423	3.88466e-05	0.000151988
RPL32	11147	1.55058	0.137045	11.3144	1.11381e-29	4.583e-28
MPI	1083.5	1.55009	0.122387	12.6654	9.18978e-37	5.24755e-35
GCHFR	477.571	1.54983	0.145661	10.64	1.94207e-26	6.54688e-25
H2AFY2	120.584	1.54889	0.284898	5.43665	5.42903e-08	3.35965e-07
AC023794.3	18.7898	1.54861	0.669416	2.31337	0.0207025	0.0436563
ARG1	22.4365	1.54744	0.539208	2.86985	0.00410673	0.0105432
CFP	72.5882	1.54702	0.489276	3.16186	0.00156764	0.00443249
RPS29	2496.88	1.54566	0.119743	12.9081	4.05322e-38	2.45778e-36
MYO3B	23.8948	1.54367	0.536615	2.87668	0.0040188	0.0103365
ODC1	812.023	1.54237	0.111182	13.8724	9.30686e-44	7.59518e-42
ARHGEF25	9.81806	1.54209	0.679774	2.26853	0.023297	0.048224
EGFL6	154.508	1.5415	0.396853	3.8843	0.000102624	0.000372345
AP000295.1	316.83	1.54114	0.314645	4.89802	9.68052e-07	4.99898e-06
SEC11A	3320.12	1.54082	0.149871	10.281	8.5839e-25	2.55508e-23
GATD3B	920.129	1.53994	0.583541	2.63896	0.00831614	0.019662
HSPA1B	2382.16	1.53979	0.144693	10.6418	1.90448e-26	6.43124e-25
NEU4	18.2995	1.53944	0.554961	2.77396	0.00553779	0.0137087
TAGLN2	14901.7	1.53864	0.100842	15.2579	1.45876e-52	1.73159e-50
RUNX1	1646.13	1.53548	0.271393	5.65776	1.53366e-08	1.01824e-07
COL15A1	76.0838	1.53523	0.347664	4.41585	1.00616e-05	4.39979e-05
AC087763.1	16.3477	1.53239	0.509505	3.0076	0.00263321	0.00707268
TCF7	5565.11	1.53133	0.191081	8.01407	1.10975e-15	1.6041e-14
RBM38	2360.77	1.53056	0.162391	9.42516	4.29434e-21	9.7461e-20
RNF32	79.9731	1.53031	0.292225	5.23674	1.63436e-07	9.52129e-07
CFAP36	400.637	1.52451	0.223937	6.80777	9.91204e-12	9.51653e-11
SMYD3	373.567	1.52365	0.164279	9.27479	1.77974e-20	3.80131e-19
BFSP1	36.248	1.52292	0.47703	3.19251	0.00141043	0.00403221
ARL4A	546.411	1.5214	0.143588	10.5956	3.12397e-26	1.0353e-24
ZNF622	804.158	1.51948	0.159928	9.50105	2.07783e-21	4.82183e-20
SERPINE2	1747.38	1.51722	0.171053	8.86989	7.32163e-19	1.3936e-17
TAGLN	125.379	1.51529	0.240987	6.28787	3.21859e-10	2.64094e-09
ICOSLG	89.1176	1.51501	0.32105	4.71894	2.37079e-06	1.15854e-05
SLC6A8	37.3197	1.51492	0.463041	3.27167	0.00106914	0.00312585
LMTK3	42.6509	1.5135	0.456754	3.3136	0.000921017	0.00273689
RPL19	19565.1	1.51328	0.133939	11.2983	1.33809e-29	5.4828e-28
KIF9	58.4041	1.51314	0.331907	4.55893	5.14154e-06	2.36446e-05
ARPC4-TTLL3	310.784	1.51299	0.260161	5.81559	6.04196e-09	4.23998e-08
FAU	5061.97	1.51241	0.110076	13.7397	5.87584e-43	4.46941e-41
RNF165	71.9012	1.51061	0.408011	3.70237	0.000213592	0.000726036
TNFRSF4	1126.09	1.50895	0.561097	2.68928	0.00716054	0.0172526
SRSF5	9433.07	1.507	0.111864	13.4718	2.29212e-41	1.63845e-39
LYRM9	62.4512	1.50383	0.387538	3.88048	0.000104252	0.000377706
CENPH	913.869	1.50314	0.201649	7.45423	9.03944e-14	1.06207e-12
IFI27	12.9095	1.50268	0.60274	2.49308	0.012664	0.0285068
SSBP2	949.353	1.5023	0.143451	10.4725	1.15493e-25	3.68411e-24
DDX43	105.033	1.49783	0.276695	5.4133	6.18735e-08	3.79773e-07
EEF2	43009.4	1.49774	0.134101	11.1687	5.80194e-29	2.28186e-27
ANKRD22	12.2506	1.49738	0.585537	2.55728	0.0105493	0.0242852
AC015802.6	358.36	1.49688	0.262426	5.704	1.17028e-08	7.86587e-08
DNAH10	28.5699	1.49529	0.605391	2.46996	0.0135128	0.0301988
ABI3BP	38.5747	1.49457	0.334333	4.47029	7.81136e-06	3.48266e-05
RPS24	14505.1	1.49405	0.159566	9.36321	7.73478e-21	1.71761e-19
TNFRSF10A	303.785	1.49401	0.154085	9.69599	3.13576e-22	7.70603e-21
CTXND1	14.1324	1.49397	0.549118	2.72068	0.00651481	0.0158686
MTFP1	667.768	1.49379	0.19003	7.86083	3.81591e-15	5.19377e-14
ZNF460	53.8565	1.49146	0.372671	4.00209	6.27867e-05	0.000236171
PQLC3	743.381	1.4888	0.135631	10.9768	4.93965e-28	1.84282e-26
CCDC162P	15.9555	1.48873	0.506396	2.93986	0.00328364	0.00862109
TOMM20	2664.55	1.48831	0.0943093	15.7812	4.19357e-56	5.6645e-54
RPS15A	14143.6	1.48686	0.130191	11.4206	3.30041e-30	1.39615e-28
TRAV38-2DV8	74.3036	1.48606	0.358391	4.14646	3.3765e-05	0.000133573
ZSCAN25	1110.1	1.48599	0.149962	9.90907	3.80165e-23	9.95444e-22
MED30	449.991	1.48429	0.141261	10.5074	7.98425e-26	2.58052e-24
RNF212	21.0584	1.48398	0.493272	3.00844	0.00262589	0.00705788
TIGD3	31.9452	1.48221	0.460816	3.21649	0.00129771	0.0037279
WHRN	113.649	1.48179	0.255174	5.80699	6.36053e-09	4.44443e-08
SMIM11B	230.234	1.48128	0.3884	3.8138	0.000136847	0.000483967
HSD17B6	21.6781	1.47934	0.440865	3.35555	0.000792069	0.00238963
RPH3AL	40.2957	1.47875	0.397378	3.72128	0.000198219	0.000677424
NXNL2	24.1056	1.47814	0.444935	3.32216	0.000893246	0.00266369
KLF6	13717.2	1.47643	0.200647	7.35833	1.8622e-13	2.12547e-12
CCNG1	3230.3	1.474	0.116849	12.6146	1.75412e-36	9.84419e-35
S100A4	8438.82	1.47279	0.171568	8.58427	9.14154e-18	1.5887e-16
JPT1	2872.25	1.47179	0.181295	8.11817	4.73255e-16	6.99033e-15
KIAA1257	56.4594	1.47108	0.294828	4.98962	6.04992e-07	3.23224e-06
SH2D4A	92.1205	1.47064	0.391058	3.76066	0.000169466	0.000588085
EID3	121.806	1.46995	0.300142	4.89753	9.70507e-07	5.01011e-06
MYOM1	60.7428	1.46956	0.301442	4.8751	1.08752e-06	5.57156e-06
BBS2	261.207	1.46745	0.176616	8.30869	9.67621e-17	1.52175e-15
DPEP2	151.068	1.46395	0.237416	6.1662	6.9952e-10	5.52675e-09
EIF4A3	2513.44	1.4639	0.122142	11.9853	4.2451e-33	2.07343e-31
PLTP	36.415	1.46348	0.430853	3.39669	0.000682063	0.0020883
BX571818.1	55.1379	1.46183	0.305358	4.78725	1.69081e-06	8.42439e-06
SLC4A5	73.6516	1.46082	0.251174	5.81596	6.02876e-09	4.23349e-08
AC008013.2	43.9851	1.46034	0.387425	3.76936	0.000163667	0.000569983
BCAT1	687.281	1.46006	0.300911	4.85214	1.22137e-06	6.21991e-06
OLR1	13.2507	1.46001	0.608266	2.40029	0.0163822	0.0356553
ACKR3	47.7346	1.45973	0.33496	4.35792	1.31305e-05	5.63729e-05
NDST1	95.3252	1.45949	0.420291	3.47257	0.000515491	0.0016179
IL9R	3374.1	1.45854	0.215954	6.75393	1.43895e-11	1.34913e-10
AFAP1	66.3787	1.45827	0.305178	4.77841	1.7669e-06	8.77668e-06
CD3D	3330.26	1.45749	0.166625	8.74712	2.18876e-18	4.00645e-17
RSL24D1	1845.54	1.45728	0.13771	10.5823	3.60104e-26	1.19138e-24
PABPC4	3316.93	1.45694	0.0875753	16.6365	3.79277e-62	5.94281e-60
ITGA11	83.5103	1.45653	0.423936	3.43572	0.000590983	0.00183526
NREP	944.539	1.45583	0.154517	9.42187	4.43141e-21	1.0034e-19
AC087359.1	16.9654	1.45568	0.501492	2.90269	0.00369971	0.00959896
SOWAHD	24.3332	1.45532	0.441988	3.29266	0.000992438	0.00292285
CIDEB	811.184	1.45322	0.178249	8.15275	3.55728e-16	5.32667e-15
ANO9	554.718	1.4524	0.280633	5.17543	2.27381e-07	1.29538e-06
RPTOR	2191.46	1.45199	0.134241	10.8163	2.88293e-27	1.03987e-25
SDCBP2	45.0889	1.45155	0.309626	4.68808	2.7578e-06	1.33237e-05
SMDT1	687.943	1.45113	0.148345	9.78212	1.34362e-22	3.39564e-21
APC2	81.8844	1.45105	0.312721	4.64006	3.48311e-06	1.65346e-05
CPAMD8	145.412	1.45084	0.19513	7.43526	1.04365e-13	1.21528e-12
RACK1	24420.4	1.45048	0.12124	11.9637	5.50474e-33	2.66871e-31
POLE4	258.745	1.44962	0.167635	8.64746	5.26575e-18	9.34193e-17
SPEF2	197.223	1.449	0.287045	5.04797	4.4652e-07	2.44016e-06
HEMGN	17.5885	1.44793	0.553744	2.61481	0.00892773	0.0209437
CYP27B1	22.3459	1.44749	0.473981	3.0539	0.00225887	0.00616618
SASH1	42.4458	1.44591	0.448819	3.22159	0.00127483	0.00366758
NCK2	1495.41	1.44583	0.138854	10.4126	2.1718e-25	6.79502e-24
SLC18A2	21.198	1.44535	0.467853	3.08933	0.00200608	0.00554098
THEM4	675.341	1.44501	0.148603	9.72393	2.38395e-22	5.94046e-21
LRP1	21.2286	1.44419	0.477585	3.02394	0.00249504	0.00674411
AC270292.3	46.0816	1.44411	0.571839	2.52538	0.0115574	0.026355
SLC16A5	140.378	1.44022	0.212053	6.79181	1.10735e-11	1.05233e-10
HDAC4	674.326	1.43929	0.146126	9.84967	6.87725e-23	1.76306e-21
SMG1P3	506.522	1.43849	0.387799	3.70937	0.000207778	0.000707747
ZNF593	209.157	1.43762	0.153477	9.367	7.46264e-21	1.66095e-19
DYNAP	23.4725	1.43422	0.527316	2.71985	0.00653108	0.0159022
UBE2E2	103.359	1.43015	0.239446	5.97275	2.33285e-09	1.73467e-08
EEF1B2	5288.13	1.42822	0.121642	11.7412	7.84071e-32	3.58804e-30
TNR	24.232	1.42782	0.467278	3.05561	0.00224606	0.00613632
PTK6	35.38	1.42737	0.382959	3.72721	0.000193612	0.000663068
RPS20	12094.3	1.42666	0.160409	8.89391	5.89963e-19	1.13093e-17
INCA1	54.9203	1.42606	0.31987	4.45823	8.26381e-06	3.67018e-05
LONRF2	59.8869	1.42563	0.331912	4.29519	1.7454e-05	7.30302e-05
NOP53	7335.22	1.42563	0.100706	14.1563	1.70638e-45	1.54015e-43
TNFSF8	1258.84	1.42454	0.256182	5.56067	2.68734e-08	1.73359e-07
MTX2	411.188	1.42433	0.176352	8.07661	6.65909e-16	9.74776e-15
LHFPL5	35.8612	1.42366	0.419197	3.39617	0.000683371	0.00209198
SCD	11753.4	1.42082	0.255654	5.55758	2.73542e-08	1.76121e-07
ICAM2	556.773	1.42042	0.220393	6.44495	1.15641e-10	9.88196e-10
RPL18	11346.6	1.41998	0.168054	8.44956	2.92413e-17	4.84945e-16
NOD2	531.612	1.41875	0.213975	6.63045	3.34672e-11	3.02147e-10
FOSL1	56.4943	1.41716	0.34551	4.10165	4.10208e-05	0.000159728
DPCD	47.3624	1.41699	0.307128	4.61366	3.95634e-06	1.85736e-05
TLR2	37.0702	1.4163	0.531175	2.66635	0.00766803	0.0183131
AC099489.1	15.448	1.41519	0.543976	2.60157	0.00927972	0.0216785
IDH2	4269.06	1.4102	0.145345	9.70243	2.94394e-22	7.27112e-21
SATB1	4179.9	1.40954	0.12036	11.711	1.11932e-31	5.07477e-30
GADD45A	575.78	1.40773	0.130052	10.8244	2.63801e-27	9.53285e-26
PFKP	4806.39	1.40768	0.122092	11.5297	9.34968e-31	4.0694e-29
SFN	21.9528	1.40761	0.578267	2.43418	0.0149257	0.0329428
CCDC59	861.89	1.40744	0.173542	8.11006	5.05964e-16	7.45659e-15
ARL2BP	1815.26	1.40723	0.0989393	14.2231	6.5844e-46	6.11194e-44
PLK3	635.522	1.40662	0.141571	9.93579	2.90866e-23	7.71939e-22
TUFT1	32.1959	1.4053	0.442116	3.17858	0.00147999	0.00421019
NFATC1	1116.77	1.40507	0.098656	14.2421	5.01791e-46	4.70627e-44
SERINC5	891.8	1.40391	0.111193	12.6259	1.52058e-36	8.55805e-35
AL135905.2	2557.72	1.40279	0.101808	13.7788	3.41885e-43	2.6467e-41
HPCAL1	1876.36	1.40232	0.150226	9.33472	1.01256e-20	2.21586e-19
CR1	21.9651	1.40164	0.476517	2.94143	0.00326696	0.00858651
SNPH	118.146	1.40089	0.249791	5.60826	2.04374e-08	1.33384e-07
AC027559.1	103.329	1.40074	0.241871	5.79127	6.98571e-09	4.85357e-08
RPS27A	8520.99	1.39938	0.142195	9.84132	7.47246e-23	1.91315e-21
SVIL	199.556	1.39855	0.172663	8.09991	5.50002e-16	8.09342e-15
DSC2	10.9282	1.39716	0.605199	2.3086	0.0209656	0.0441303
ANKRD20A19P	30.1095	1.39714	0.491573	2.84218	0.0044806	0.0113955
RPL36	3576.13	1.3967	0.143268	9.74888	1.86509e-22	4.6713e-21
EPHA4	141.128	1.39581	0.283204	4.92863	8.28081e-07	4.32386e-06
PERP	270.589	1.39384	0.283056	4.92427	8.46768e-07	4.41555e-06
C3orf18	721.732	1.39368	0.167793	8.30594	9.90318e-17	1.55544e-15
DNAJB13	31.6519	1.39311	0.413286	3.37081	0.000749464	0.00227121
PUS7	213.994	1.39287	0.241207	5.77458	7.71465e-09	5.32414e-08
RPS6	26504.4	1.39134	0.145748	9.54623	1.34505e-21	3.16257e-20
PNPLA4	148.666	1.3903	0.256409	5.42219	5.88718e-08	3.6237e-07
ULK4P3	19.2745	1.389	0.596591	2.32822	0.0199002	0.0421916
PPP1R32	95.2913	1.38852	0.258344	5.37468	7.67202e-08	4.65935e-07
SRSF3	11047.4	1.38545	0.099819	13.8796	8.41748e-44	6.8981e-42
CHMP4C	43.7643	1.38467	0.586404	2.3613	0.0182111	0.0390329
FOSL2	1835.4	1.38346	0.238455	5.80175	6.56275e-09	4.57593e-08
DARS	3192.44	1.38276	0.113693	12.1622	4.94014e-34	2.51973e-32
ACACB	168.607	1.38186	0.240033	5.75697	8.56356e-09	5.86253e-08
MRPS36	291.222	1.38148	0.201233	6.86508	6.64559e-12	6.47564e-11
SOX4	555.309	1.38146	0.240357	5.74755	9.05476e-09	6.18795e-08
QPRT	435.527	1.38067	0.209073	6.60375	4.00893e-11	3.5919e-10
SERPINB6	1540.71	1.37999	0.195432	7.0612	1.65065e-12	1.71057e-11
ATP1B1	443.237	1.37923	0.165501	8.33365	7.83897e-17	1.24622e-15
HLA-DPA1	2450.78	1.3792	0.29406	4.6902	2.72942e-06	1.31964e-05
FAM117B	168.909	1.37904	0.179907	7.66527	1.78457e-14	2.26005e-13
RPS27	8681.47	1.37799	0.112099	12.2926	9.9254e-35	5.23986e-33
NEB	70.3536	1.37792	0.294646	4.67652	2.91788e-06	1.4052e-05
RCAN3	2330.45	1.37779	0.215231	6.40143	1.53924e-10	1.30003e-09
UBC	52356.9	1.37754	0.08626	15.9696	2.07984e-57	2.9097e-55
AC010186.2	1508.44	1.37491	0.162059	8.48398	2.1762e-17	3.643e-16
EEF1G	26491.5	1.37411	0.124928	10.9992	3.85455e-28	1.44904e-26
ATP6V1FNB	22.3204	1.3735	0.452555	3.03499	0.0024054	0.00651981
CDKN2AIPNL	514.618	1.3728	0.122761	11.1828	4.95289e-29	1.95579e-27
SBDS	1432.12	1.37276	0.1186	11.5747	5.53756e-31	2.43727e-29
RPS12	6108.82	1.37256	0.172368	7.96297	1.67965e-15	2.37185e-14
HIST3H2A	220.801	1.37223	0.171202	8.01529	1.09879e-15	1.58943e-14
ARID5B	708.465	1.36946	0.130463	10.4969	8.92251e-26	2.86956e-24
PRDX2	3330.5	1.3684	0.216719	6.31418	2.71601e-10	2.24171e-09
BRD2	15556.5	1.3681	0.104684	13.0688	4.96275e-39	3.14564e-37
ATP5MD	771.798	1.36592	0.206337	6.61984	3.59595e-11	3.23669e-10
C11orf1	137.924	1.36444	0.187818	7.2647	3.73879e-13	4.11624e-12
C20orf204	179.632	1.36431	0.230036	5.93083	3.01403e-09	2.20849e-08
MDP1	82.6309	1.36406	0.265438	5.1389	2.7635e-07	1.55624e-06
ZDHHC9	146.633	1.36314	0.252699	5.39432	6.8782e-08	4.19939e-07
COMMD10	470.632	1.36278	0.163705	8.3246	8.46161e-17	1.33977e-15
MCUB	1738.69	1.36099	0.106732	12.7514	3.06079e-37	1.78419e-35
BAG3	472.482	1.36066	0.175267	7.76334	8.27211e-15	1.09103e-13
PKP2	16.1695	1.36046	0.603934	2.25266	0.0242809	0.0499491
RLF	1575.77	1.3601	0.0983692	13.8265	1.7632e-43	1.40382e-41
SLC25A33	356.759	1.35929	0.192757	7.05186	1.76542e-12	1.82275e-11
ANKEF1	177.44	1.35705	0.201035	6.75033	1.47509e-11	1.38169e-10
IRF4	1493.78	1.35686	0.236405	5.73957	9.49162e-09	6.46169e-08
EPHX1	84.0453	1.35501	0.311532	4.34951	1.36444e-05	5.84383e-05
FAM114A1	36.5413	1.35469	0.496444	2.72879	0.00635664	0.01552
ECH1	3006.89	1.35328	0.111727	12.1124	9.07927e-34	4.55966e-32
MAP1LC3B	4609.15	1.35308	0.109855	12.317	7.33606e-35	3.90446e-33
TRBC1	6532.84	1.35211	0.176653	7.65405	1.94752e-14	2.45616e-13
IGBP1	1433.31	1.35131	0.13588	9.94487	2.65513e-23	7.08494e-22
FAM178B	14.744	1.35036	0.590604	2.28641	0.0222305	0.0463002
ASPA	38.7477	1.34911	0.406602	3.31801	0.000906604	0.00269818
APBA2	509.613	1.34692	0.544856	2.47206	0.0134336	0.0300388
AC015813.2	377.527	1.34641	0.286018	4.70741	2.5088e-06	1.22111e-05
CCDC114	65.389	1.34598	0.383841	3.50661	0.00045386	0.00144307
RPS10	7377.69	1.34591	0.124894	10.7764	4.44988e-27	1.56473e-25
SPATA17	12.4312	1.34527	0.560094	2.40187	0.0163117	0.0355531
CORO1B	2119.56	1.3438	0.195937	6.85834	6.96636e-12	6.78147e-11
OAZ1	10024.7	1.34347	0.134745	9.97051	2.05172e-23	5.49727e-22
PCGF2	74.7634	1.34194	0.427534	3.13879	0.00169648	0.00476512
CDCA7	1858.92	1.34133	0.149768	8.95602	3.36596e-19	6.55978e-18
MTHFD1L	507.918	1.3411	0.160333	8.36449	6.03749e-17	9.70059e-16
ARHGAP10	435.436	1.34063	0.299165	4.48125	7.42085e-06	3.32521e-05
IL23A	56.7715	1.34005	0.382013	3.50786	0.00045172	0.00143766
APOBEC3H	629.515	1.33981	0.17566	7.62729	2.39736e-14	2.99265e-13
ADI1	1139.35	1.33948	0.127509	10.505	8.1918e-26	2.63889e-24
RPL4	31322.6	1.33836	0.135372	9.88652	4.76286e-23	1.2405e-21
KIAA0895L	662.857	1.33813	0.207446	6.45049	1.11489e-10	9.53963e-10
ZNF296	247.69	1.33718	0.139286	9.60022	7.97711e-22	1.90073e-20
P4HA2	678.002	1.33473	0.248333	5.37478	7.66745e-08	4.65802e-07
RPL27A	11169.7	1.3313	0.158397	8.40483	4.28499e-17	6.99382e-16
RAB6B	40.0499	1.33127	0.403349	3.30054	0.000964996	0.00285289
EIF3H	5717	1.33016	0.106754	12.4601	1.23237e-35	6.72345e-34
HEBP2	1092.28	1.32961	0.1702	7.81205	5.62662e-15	7.53267e-14
THEMIS	2407.08	1.32899	0.160691	8.27049	1.33415e-16	2.07386e-15
SEC31B	2582.3	1.32826	0.254664	5.21575	1.83079e-07	1.05682e-06
RPS11	22941.6	1.32817	0.132145	10.0509	9.10479e-24	2.5223e-22
PCLAF	1138.07	1.32747	0.208711	6.36034	2.01303e-10	1.68205e-09
PTP4A3	703.872	1.3272	0.267165	4.96769	6.7754e-07	3.58754e-06
ZNF205	40.517	1.32706	0.3643	3.64277	0.000269721	0.000897056
GOLGA8A	10053.3	1.327	0.191223	6.93955	3.93357e-12	3.9108e-11
WARS	2885.94	1.32467	0.123777	10.7021	9.94864e-27	3.38877e-25
GPR83	15.3606	1.32251	0.575099	2.29962	0.02147	0.0450418
EPS8L2	443.7	1.32051	0.119285	11.0702	1.75033e-28	6.72197e-27
RPL24	7607.93	1.31985	0.172925	7.63251	2.30228e-14	2.88499e-13
ERO1A	6503.27	1.31977	0.117651	11.2177	3.33704e-29	1.33933e-27
RPL27	7602.02	1.3167	0.139504	9.43843	3.78424e-21	8.6184e-20
AGMAT	159.944	1.3156	0.201973	6.51375	7.32954e-11	6.41163e-10
PTS	190.172	1.3146	0.195351	6.72941	1.70349e-11	1.57827e-10
TACR2	19.9159	1.31345	0.511086	2.56992	0.0101722	0.0235395
IMMP2L	36.383	1.3134	0.404799	3.24458	0.00117625	0.0034075
C3orf67	37.3474	1.31265	0.460535	2.85028	0.00436807	0.0111479
TMEM14B	1110.87	1.31261	0.122489	10.7162	8.54739e-27	2.937e-25
IL10RA	7889.05	1.31226	0.126888	10.3419	4.55554e-25	1.39851e-23
ALPK1	311.714	1.31178	0.271492	4.83175	1.35338e-06	6.83354e-06
TSPAN2	102.113	1.31171	0.454196	2.88799	0.00387712	0.0100023
PPP1R15B	3382.93	1.31	0.145645	8.99447	2.37376e-19	4.66323e-18
AC117529.1	19.1723	1.30925	0.466347	2.80746	0.00499334	0.0125352
ANKRD18EP	68.2042	1.30895	0.273346	4.7886	1.6795e-06	8.37653e-06
ALKBH5	2500.38	1.30777	0.113597	11.5124	1.14302e-30	4.93108e-29
HPRT1	1676.95	1.30767	0.169997	7.69232	1.44492e-14	1.84727e-13
ADAM15	694.116	1.30643	0.187682	6.96084	3.38251e-12	3.38528e-11
DHRS13	566.096	1.30621	0.15754	8.29133	1.11989e-16	1.75332e-15
ARHGEF33	11.5964	1.30609	0.568617	2.29696	0.0216213	0.0452649
RPS4X	16495.6	1.30563	0.245835	5.311	1.09024e-07	6.50228e-07
TNFRSF8	771.504	1.305	0.506689	2.57554	0.0100084	0.0231981
SORD	116.661	1.30472	0.286687	4.55101	5.33886e-06	2.44721e-05
TCF7L2	16.2572	1.30256	0.536887	2.42614	0.0152605	0.0336059
AC135506.1	19.874	1.30227	0.516088	2.52335	0.0116243	0.0264767
RPL34	4301.96	1.30143	0.164427	7.91497	2.47315e-15	3.42811e-14
ADA	1024.86	1.30068	0.122447	10.6224	2.34532e-26	7.87915e-25
FHIT	66.1254	1.30065	0.420254	3.09491	0.00196872	0.00544624
CNIH3	43.9874	1.3004	0.356428	3.64842	0.000263862	0.000879509
PPA1	1735.53	1.29772	0.15242	8.51409	1.67897e-17	2.83486e-16
GINS2	904.535	1.29601	0.188239	6.88491	5.78226e-12	5.67107e-11
CLU	180.181	1.29465	0.413244	3.1329	0.00173088	0.00485061
FUCA2	1143.17	1.29394	0.145908	8.86819	7.43415e-19	1.41364e-17
STN1	1972.42	1.29375	0.0851338	15.1967	3.71939e-52	4.31053e-50
KCP	23.312	1.29374	0.522154	2.4777	0.0132233	0.0296397
PRDX4	617.952	1.29269	0.159198	8.12	4.66188e-16	6.89114e-15
TF	229.219	1.29203	0.163951	7.88064	3.25717e-15	4.4577e-14
PIAS2	315.421	1.29193	0.213716	6.04505	1.49361e-09	1.13696e-08
LAYN	225.59	1.29078	0.365682	3.5298	0.000415877	0.00133443
AL691432.1	213.33	1.29067	0.425149	3.03581	0.00239893	0.00650469
CNIH1	1301.83	1.29023	0.14507	8.89388	5.90122e-19	1.13093e-17
CRYBG3	204.334	1.2896	0.287614	4.48377	7.33345e-06	3.28755e-05
RPL26	14242.1	1.28897	0.155743	8.27628	1.27079e-16	1.98166e-15
GAPDH	87381.1	1.28711	0.162561	7.91772	2.41912e-15	3.36026e-14
C18orf32	906.638	1.28672	0.182466	7.05186	1.76542e-12	1.82275e-11
GAMT	196.699	1.28622	0.263178	4.88726	1.0225e-06	5.25911e-06
DUSP6	4222.27	1.28588	0.104097	12.3528	4.70646e-35	2.51174e-33
TGM4	13.7472	1.28547	0.562118	2.28683	0.0222057	0.0462534
PPP1R13L	296.659	1.28476	0.170108	7.55261	4.26635e-14	5.17724e-13
SMPD3	1121.45	1.28468	0.296281	4.33603	1.45081e-05	6.15857e-05
HEMK1	1905.99	1.28444	0.131004	9.80461	1.07563e-22	2.74315e-21
FBXW9	114.563	1.28429	0.214924	5.97553	2.29337e-09	1.70661e-08
CBR1	819.923	1.28328	0.150064	8.55153	1.21471e-17	2.0833e-16
RPL5	11202.3	1.28243	0.148647	8.62735	6.27895e-18	1.10395e-16
RNF227	160.487	1.28118	0.188571	6.79414	1.08958e-11	1.03595e-10
CALHM1	118.245	1.2801	0.296565	4.31642	1.58579e-05	6.67799e-05
EAF2	172.045	1.27995	0.3241	3.94926	7.83946e-05	0.000289923
ISG15	717.414	1.27968	0.194148	6.59127	4.36081e-11	3.89648e-10
DOK3	287.401	1.27957	0.385253	3.32138	0.000895731	0.00267002
NCF4	6774.83	1.27908	0.135575	9.43453	3.92742e-21	8.92373e-20
CATSPER1	171.981	1.27881	0.334202	3.82645	0.000130006	0.000462039
FBXO24	39.2301	1.27686	0.334822	3.81356	0.000136977	0.000484265
GGACT	416.618	1.27558	0.276818	4.608	4.06553e-06	1.90405e-05
CACNA1H	39.5618	1.2749	0.499204	2.55386	0.0106537	0.0244825
PELI3	113.843	1.27483	0.265986	4.79284	1.64438e-06	8.21391e-06
SLC25A36	2547.92	1.27441	0.126752	10.0543	8.79387e-24	2.44655e-22
NKD1	27.2314	1.27338	0.427347	2.97972	0.00288508	0.00768701
IRGM	23.4202	1.27294	0.41447	3.07124	0.0021317	0.00584919
TPT1	84657.9	1.27288	0.133094	9.56377	1.13539e-21	2.67926e-20
RIDA	115.978	1.27245	0.314161	4.05032	5.11469e-05	0.000195314
JUND	18026.5	1.27237	0.118069	10.7765	4.44607e-27	1.56473e-25
NDUFB4	1365.43	1.27077	0.176471	7.20101	5.97674e-13	6.46742e-12
RNF139	1065.08	1.2694	0.164752	7.70488	1.30968e-14	1.68759e-13
DOK7	91.0097	1.26776	0.363442	3.4882	0.000486287	0.0015352
HSPE1	1110.13	1.26754	0.189802	6.67823	2.41838e-11	2.20514e-10
TBX6	66.8914	1.26451	0.298746	4.23273	2.3087e-05	9.41653e-05
PEX7	80.2085	1.26416	0.311455	4.0589	4.93053e-05	0.000188944
MZT1	842.05	1.26385	0.218754	5.77751	7.5814e-09	5.24164e-08
CHCHD2	5043.65	1.26384	0.161935	7.80459	5.96974e-15	7.97568e-14
PARP16	532.413	1.26103	0.152819	8.25179	1.56036e-16	2.40829e-15
LRRC63	54.5489	1.26096	0.345515	3.64951	0.000262745	0.000876234
PYURF	1301.67	1.26088	0.134395	9.38193	6.47738e-21	1.44494e-19
MISP3	89.2701	1.26075	0.299912	4.20374	2.62537e-05	0.000106153
UBXN11	882.547	1.26057	0.165099	7.63528	2.2533e-14	2.82723e-13
CDKN2AIP	1061.92	1.26013	0.093992	13.4067	5.52113e-41	3.84828e-39
ERP27	116.94	1.26	0.305907	4.11889	3.80695e-05	0.000149131
HMBS	450.73	1.25964	0.171273	7.35459	1.91514e-13	2.17827e-12
EPHB4	19.8963	1.25887	0.47492	2.6507	0.00803255	0.019079
SMIM11A	100.629	1.2587	0.530867	2.37102	0.0177392	0.0381956
HLA-DPB1	1021.42	1.25578	0.512981	2.448	0.0143652	0.0318312
SSBP4	2666.6	1.25549	0.146195	8.58778	8.86687e-18	1.54233e-16
GGCT	676.481	1.25512	0.127997	9.80586	1.0624e-22	2.71294e-21
PIH1D1	1241.62	1.25434	0.131011	9.57425	1.02596e-21	2.42687e-20
UBASH3A	946.835	1.25337	0.201001	6.23564	4.49924e-10	3.64141e-09
GLUL	6293.94	1.25102	0.136815	9.14391	6.02365e-20	1.23668e-18
ABHD14A	249.483	1.25075	0.208691	5.99332	2.05598e-09	1.53579e-08
AC256236.3	603.457	1.2502	0.216933	5.76305	8.26073e-09	5.68299e-08
PTGS1	150.549	1.24981	0.413371	3.02346	0.00249904	0.00675214
RNF141	227.219	1.24931	0.192519	6.48929	8.62392e-11	7.4672e-10
CARD19	1624.38	1.24734	0.212646	5.86583	4.46897e-09	3.19566e-08
JMJD7	227.334	1.24624	0.170641	7.30329	2.80807e-13	3.13027e-12
CD79B	219.881	1.24578	0.271228	4.59312	4.36658e-06	2.02903e-05
USP35	680.751	1.24566	0.179373	6.94456	3.7965e-12	3.78221e-11
NDUFB6	450.555	1.24435	0.16987	7.32529	2.38387e-13	2.67874e-12
HPDL	50.8674	1.24043	0.309536	4.00737	6.13976e-05	0.000231346
NPIPP1	306.175	1.24041	0.1989	6.23636	4.47881e-10	3.62637e-09
NME2	4150.57	1.23998	0.109644	11.3092	1.18204e-29	4.85355e-28
AC012358.2	20.1824	1.23945	0.458572	2.70284	0.00687505	0.0166508
TSSK6	47.8357	1.23813	0.344849	3.59035	0.00033024	0.00108126
HSD17B8	126.114	1.23744	0.249788	4.95397	7.27141e-07	3.83049e-06
MIIP	1340.97	1.23599	0.206092	5.99726	2.00674e-09	1.5013e-08
PLEKHG1	34.1709	1.23279	0.425384	2.89805	0.00375487	0.00972791
SF3B5	1471.98	1.23241	0.0945658	13.0323	8.01266e-39	5.03e-37
BTF3	9437.69	1.2322	0.124704	9.88099	5.03335e-23	1.30747e-21
TMX4	3157.55	1.23103	0.127324	9.66846	4.10489e-22	9.98738e-21
AC009093.9	89.3273	1.23034	0.240353	5.11889	3.07345e-07	1.71598e-06
KDM4C	1551.63	1.23021	0.149218	8.24439	1.66004e-16	2.55208e-15
HLA-E	21123.8	1.22973	0.105197	11.6898	1.4376e-31	6.45122e-30
DDX5	23992.2	1.22761	0.118795	10.3338	4.95329e-25	1.5135e-23
NCBP2-AS2	302.631	1.22651	0.16568	7.40286	1.33278e-13	1.53733e-12
CD274	130.814	1.22605	0.301637	4.06466	4.8102e-05	0.000184875
SOD1	2518.64	1.22547	0.209989	5.83585	5.35169e-09	3.77859e-08
PI4K2B	1036.37	1.2248	0.132301	9.2577	2.08875e-20	4.42272e-19
AC005154.5	116.707	1.22472	0.293111	4.17836	2.93625e-05	0.000117775
RNF208	90.0156	1.22374	0.271129	4.51348	6.37732e-06	2.89202e-05
ATP23	294.195	1.2218	0.16414	7.44362	9.79624e-14	1.1448e-12
ANAPC16	2796.03	1.22008	0.10192	11.971	5.04025e-33	2.44959e-31
SREBF1	2210.2	1.22001	0.312975	3.8981	9.69513e-05	0.000353347
CASP17P	148.39	1.21992	0.198385	6.14928	7.78372e-10	6.1152e-09
NEIL2	105.44	1.2197	0.280737	4.34464	1.39502e-05	5.954e-05
RPLP2	9634.14	1.21936	0.136177	8.9542	3.42213e-19	6.65599e-18
LRRC70	56.1437	1.21923	0.313895	3.88419	0.000102673	0.000372398
RPL41	20219.6	1.21886	0.139336	8.7476	2.17931e-18	3.99289e-17
CTLA4	297.112	1.21665	0.421536	2.88623	0.00389883	0.0100503
ASPRV1	21.5533	1.21654	0.430321	2.82707	0.00469765	0.0118613
MYB	412.449	1.21634	0.26615	4.57015	4.87381e-06	2.25085e-05
PSMB8	4064.98	1.2161	0.149529	8.13288	4.19198e-16	6.23417e-15
OR7E122P	53.0793	1.21599	0.361332	3.3653	0.000764595	0.00231101
SLC25A34	96.6359	1.21548	0.292421	4.1566	3.23025e-05	0.00012828
AKAP2	2289.9	1.21479	0.191286	6.35067	2.14386e-10	1.78831e-09
AC275401.6	22.0574	1.21471	0.442671	2.74404	0.00606876	0.0148879
TMEM169	44.9114	1.21444	0.314804	3.85776	0.00011443	0.000410933
B9D2	89.9317	1.21443	0.258487	4.69821	2.62449e-06	1.27324e-05
STRADB	544.127	1.2144	0.186924	6.49673	8.20853e-11	7.12643e-10
PRKCD	1262.06	1.21396	0.21847	5.55664	2.75012e-08	1.76951e-07
NDRG3	1994.92	1.21358	0.0961129	12.6266	1.50686e-36	8.50528e-35
GGH	909.794	1.21347	0.205181	5.91417	3.33556e-09	2.42863e-08
TRAPPC6A	551.502	1.21178	0.110726	10.944	7.10099e-28	2.62415e-26
OTUB2	46.6665	1.21142	0.407514	2.97271	0.00295187	0.00784469
ADK	582.135	1.20994	0.166655	7.26014	3.86678e-13	4.2476e-12
MYADM	1241.61	1.20975	0.157656	7.67334	1.67569e-14	2.13117e-13
GK	493.978	1.20939	0.176375	6.85689	7.03775e-12	6.84755e-11
PTPN14	118.041	1.20877	0.241823	4.99857	5.77565e-07	3.09753e-06
DUSP16	925.069	1.20867	0.320285	3.77373	0.000160827	0.000561391
PRELP	48.893	1.2083	0.306807	3.93831	8.20589e-05	0.000302106
BIN1	2450.86	1.20674	0.0875609	13.7817	3.28493e-43	2.55312e-41
DUSP3	206.458	1.20661	0.36442	3.31103	0.000929535	0.0027593
JTB	2267.79	1.20358	0.119503	10.0716	7.37799e-24	2.07028e-22
ATXN7L2	286.261	1.20289	0.141955	8.47372	2.37687e-17	3.96537e-16
BCKDHB	324.94	1.20129	0.146877	8.17893	2.86382e-16	4.31799e-15
SIVA1	930.706	1.20125	0.116492	10.3119	6.22886e-25	1.88208e-23
NCKIPSD	897.657	1.19691	0.135636	8.82442	1.10029e-18	2.0642e-17
OXNAD1	1536.74	1.19652	0.264772	4.51907	6.21106e-06	2.81988e-05
CAMLG	837.185	1.19651	0.121342	9.86058	6.1695e-23	1.58577e-21
PHPT1	945.983	1.19473	0.138023	8.65606	4.88333e-18	8.68709e-17
EFEMP2	340.093	1.1923	0.245824	4.85022	1.23325e-06	6.27406e-06
PRKRIP1	764.56	1.19217	0.110964	10.7438	6.33751e-27	2.19693e-25
RRAGB	231.845	1.19139	0.186834	6.37673	1.80907e-10	1.5207e-09
IL32	65873.5	1.18987	0.177681	6.69666	2.13241e-11	1.95806e-10
ATF7IP2	509.252	1.18976	0.173218	6.86857	6.48475e-12	6.32522e-11
AL133353.2	20.1668	1.18954	0.491443	2.4205	0.0154994	0.0340288
ACADS	328.828	1.18919	0.169559	7.01344	2.32526e-12	2.37201e-11
GLA	567.961	1.1891	0.1652	7.19793	6.11332e-13	6.60792e-12
NOSIP	1260.99	1.18884	0.152904	7.77502	7.54337e-15	9.96927e-14
ACP5	562.112	1.18808	0.136313	8.71581	2.88683e-18	5.23532e-17
ADM2	126.642	1.18719	0.209781	5.65918	1.52096e-08	1.0105e-07
PDIA5	110.904	1.18547	0.244094	4.85661	1.19412e-06	6.08906e-06
CUTA	2125.85	1.18522	0.112946	10.4937	9.23262e-26	2.95958e-24
WDR45B	1622.9	1.18514	0.0967018	12.2556	1.56752e-34	8.23095e-33
GPC2	28.7133	1.18453	0.3903	3.03493	0.0024059	0.00652028
GRAP	291.439	1.18382	0.238405	4.96559	6.84931e-07	3.62471e-06
NDUFS5	1017.27	1.18347	0.208625	5.67271	1.40553e-08	9.36988e-08
SOS1	11574.2	1.18325	0.122358	9.67042	4.02722e-22	9.8106e-21
ITGB4	34.341	1.183	0.407724	2.90147	0.00371413	0.0096303
POLR2H	954.429	1.18215	0.109305	10.8151	2.91908e-27	1.05098e-25
GGA2	2386.82	1.18015	0.12562	9.39457	5.74495e-21	1.28742e-19
SMIM20	157.034	1.17892	0.198564	5.93723	2.89884e-09	2.13126e-08
TCAF2P1	14.6397	1.17876	0.516059	2.28415	0.0223625	0.0465158
FAM47E	39.6098	1.17856	0.379001	3.10965	0.00187308	0.00520666
RGS9	1528.03	1.17811	0.248863	4.73396	2.20176e-06	1.08025e-05
COX16	448.749	1.17722	0.168722	6.9773	3.00916e-12	3.03319e-11
PGM1	1870.24	1.17699	0.198231	5.93749	2.89426e-09	2.12869e-08
FAM84B	221.686	1.17648	0.182342	6.45207	1.1033e-10	9.45282e-10
LINGO3	87.1111	1.17566	0.341138	3.44628	0.000568354	0.0017692
AC005833.1	97.2885	1.17511	0.286616	4.09997	4.13212e-05	0.00016077
MZT2A	1550.5	1.17455	0.168838	6.95669	3.48366e-12	3.48473e-11
SMIM26	311.389	1.17333	0.171972	6.82279	8.92872e-12	8.62318e-11
TSTD1	393.627	1.17309	0.155459	7.54599	4.4885e-14	5.43336e-13
ASIC3	68.5481	1.17305	0.347741	3.37335	0.000742594	0.00225181
MGMT	332.025	1.17051	0.162742	7.19245	6.36398e-13	6.86749e-12
FAM53C	2072.2	1.17048	0.0895796	13.0664	5.12146e-39	3.23577e-37
SHROOM1	297.209	1.16915	0.283312	4.12671	3.67994e-05	0.000144614
IRS1	78.0283	1.1687	0.451594	2.58795	0.00965477	0.0224476
DHRS12	107.516	1.16835	0.230406	5.07084	3.96071e-07	2.18519e-06
PCGF6	333.338	1.168	0.138242	8.44892	2.94017e-17	4.87193e-16
PYCR1	145.769	1.16629	0.347653	3.35476	0.000794331	0.00239461
PYROXD2	182.328	1.16521	0.271383	4.29359	1.75806e-05	7.35285e-05
PIK3IP1	868.899	1.16424	0.240102	4.84895	1.24118e-06	6.30765e-06
FAM156B	183.819	1.16334	0.380253	3.05939	0.00221788	0.00606612
PELI1	593.075	1.16303	0.227956	5.10201	3.3607e-07	1.87049e-06
TMSB4X	64630.3	1.1629	0.180044	6.45899	1.05402e-10	9.05964e-10
JUNB	4278.73	1.16182	0.192559	6.03358	1.60362e-09	1.2155e-08
ATP5PO	2194.84	1.16153	0.135453	8.5752	9.89176e-18	1.713e-16
SV2A	459.568	1.16075	0.392412	2.95798	0.0030966	0.0081904
SLC25A37	197.62	1.15992	0.217505	5.33282	9.66967e-08	5.80061e-07
CDKN2D	1148.76	1.15831	0.238974	4.847	1.25342e-06	6.35999e-06
RPL30	7996.53	1.15739	0.106706	10.8466	2.07091e-27	7.53919e-26
CACNA2D2	34.8774	1.15666	0.338914	3.41285	0.000642875	0.00197915
PSMA2	1783.13	1.15648	0.138051	8.37723	5.41894e-17	8.74262e-16
BCL11B	1576.13	1.15589	0.187587	6.16193	7.18644e-10	5.67326e-09
RPS21	2148.46	1.15559	0.146244	7.90183	2.74839e-15	3.79085e-14
TIGD1	231.127	1.15378	0.174843	6.59895	4.1407e-11	3.70657e-10
CTBS	800.737	1.15246	0.111817	10.3067	6.57356e-25	1.97469e-23
ISY1-RAB43	1037.78	1.15217	0.193803	5.94506	2.76359e-09	2.03871e-08
STX16	5961.22	1.14939	0.134472	8.54744	1.25846e-17	2.15267e-16
FAM102A	3890.06	1.14906	0.184557	6.22605	4.78331e-10	3.85064e-09
KATNBL1	815.97	1.14898	0.168919	6.80193	1.03229e-11	9.85786e-11
PPP1R3B	113.345	1.14793	0.32762	3.50383	0.000458614	0.00145535
CMTM4	96.8956	1.1476	0.286302	4.00836	6.11425e-05	0.000230517
EPC1	1976.21	1.14673	0.110726	10.3565	3.91029e-25	1.2042e-23
TRAT1	1091.63	1.14656	0.278655	4.11463	3.87804e-05	0.000151759
LPGAT1	1940.45	1.14533	0.140808	8.13395	4.15509e-16	6.18401e-15
NACA	8929.28	1.14262	0.152853	7.47528	7.70385e-14	9.08962e-13
RALB	1842.72	1.14236	0.14653	7.79609	6.38551e-15	8.50793e-14
AC069282.1	40.1536	1.14204	0.474182	2.40843	0.0160212	0.03499
SCARF2	31.6371	1.14162	0.422606	2.70138	0.00690516	0.0167133
ATP6V1C2	74.8377	1.14159	0.415342	2.74856	0.00598569	0.0147004
VPS33B	209.473	1.13924	0.159241	7.15416	8.4187e-13	8.98576e-12
PRSS16	35.6093	1.13861	0.345998	3.29081	0.000999003	0.00294012
AK3	1480.06	1.1385	0.0952262	11.9557	6.06218e-33	2.92448e-31
DPP4	6648.17	1.13832	0.176776	6.43933	1.20005e-10	1.02281e-09
SUCLG2	1199.72	1.13714	0.183368	6.20141	5.59603e-10	4.46815e-09
IGFBP6	28.9416	1.13621	0.473535	2.39941	0.0164215	0.035721
NDUFA2	695.643	1.13518	0.158778	7.14949	8.71019e-13	9.27666e-12
B2M	138829	1.13471	0.0855248	13.2676	3.56765e-40	2.42625e-38
ZNHIT1	1338.28	1.13464	0.112829	10.0563	8.61742e-24	2.40086e-22
KLHL15	764.855	1.1344	0.258804	4.38325	1.16922e-05	5.06195e-05
INAFM2	466.751	1.134	0.144596	7.84256	4.41462e-15	5.97958e-14
GTSF1	155.564	1.13383	0.273462	4.14622	3.38006e-05	0.000133687
AC112497.1	39.6273	1.13363	0.418244	2.71045	0.00671911	0.0163053
ZFAND5	3163.7	1.13297	0.106094	10.6789	1.27788e-26	4.3302e-25
CHRNB1	297.37	1.13175	0.140768	8.03982	8.99725e-16	1.30437e-14
TNK1	18.0331	1.13118	0.475621	2.37832	0.0173917	0.0375437
STAG3	671.304	1.13107	0.139048	8.1344	4.13994e-16	6.16615e-15
GPR19	78.323	1.13105	0.346473	3.26448	0.00109667	0.0031968
UFM1	1612.55	1.13052	0.151098	7.48202	7.31868e-14	8.67173e-13
CIB1	1778.93	1.12975	0.138084	8.18162	2.80052e-16	4.23233e-15
FAM206A	331.365	1.12891	0.191759	5.88712	3.9299e-09	2.83607e-08
NSMF	2210.48	1.12858	0.174042	6.48451	8.9018e-11	7.69081e-10
AL928711.1	40.4973	1.1277	0.421763	2.67378	0.00750008	0.0179558
ZBED6CL	276.484	1.12745	0.22751	4.95561	7.21033e-07	3.80241e-06
RABGGTB	1573.12	1.12728	0.123473	9.12977	6.86467e-20	1.39762e-18
VDAC1	5707.72	1.12575	0.123464	9.11808	7.64704e-20	1.55368e-18
ATP5MG	3490.43	1.12531	0.154484	7.28428	3.23403e-13	3.57459e-12
STXBP2	2399.82	1.12493	0.079773	14.1017	3.70761e-45	3.30079e-43
DNAH14	56.8649	1.12454	0.268913	4.1818	2.89209e-05	0.000116122
TWF1	1023.43	1.1245	0.116512	9.65137	4.85052e-22	1.17432e-20
NSMCE1	1201.59	1.12341	0.135465	8.293	1.10427e-16	1.73165e-15
RGPD1	166.708	1.12241	0.262231	4.28023	1.86701e-05	7.77694e-05
FSD1	287.075	1.12208	0.24648	4.55243	5.30296e-06	2.43184e-05
EBPL	305.42	1.1218	0.240871	4.65726	3.20442e-06	1.53304e-05
SMIM10	49.8521	1.12121	0.319901	3.50487	0.000456822	0.00145084
CFAP298	681.753	1.12108	0.149335	7.50716	6.04244e-14	7.23837e-13
ABCC2	35.9834	1.11853	0.404261	2.76684	0.00566033	0.0139802
NDUFC2	1633.72	1.11791	0.140952	7.93114	2.17137e-15	3.03125e-14
RPL11	13168	1.11737	0.145381	7.68579	1.52052e-14	1.93886e-13
SLC46A1	197.171	1.11688	0.2626	4.25317	2.10768e-05	8.67614e-05
SETD7	501.377	1.116	0.18882	5.91037	3.41331e-09	2.48247e-08
UBA52	8621.93	1.11588	0.119238	9.35843	8.09337e-21	1.78913e-19
RPL37	8590.17	1.11583	0.167383	6.66632	2.6229e-11	2.38496e-10
RPSA	22439.5	1.11472	0.132009	8.44427	3.05964e-17	5.05279e-16
LZTS3	18.9515	1.11443	0.48636	2.29137	0.0219421	0.0457872
OARD1	682.705	1.11441	0.103129	10.806	3.22278e-27	1.15185e-25
CCDC167	703.251	1.11422	0.154007	7.23487	4.65975e-13	5.07314e-12
PLXNB2	1284.16	1.11331	0.150241	7.41017	1.26134e-13	1.4575e-12
RPL15	17832.9	1.11204	0.115894	9.59531	8.36627e-22	1.99103e-20
GADD45G	344.294	1.11143	0.196484	5.65658	1.54419e-08	1.0242e-07
GRPEL2	448.654	1.11065	0.16522	6.72225	1.78945e-11	1.65556e-10
SULT1A1	153.085	1.11057	0.274607	4.04421	5.24991e-05	0.000200009
C12orf75	4825.86	1.11009	0.1513	7.337	2.18438e-13	2.46731e-12
RPL6	13798.2	1.10887	0.128484	8.63037	6.11555e-18	1.07812e-16
RIPOR2	2138.18	1.10848	0.172575	6.42321	1.33435e-10	1.13185e-09
TNFAIP3	4135.79	1.10803	0.238952	4.63706	3.53406e-06	1.67417e-05
CCDC169	26.2225	1.10786	0.479426	2.3108	0.0208437	0.0439114
SLC2A1	2712.57	1.10732	0.158053	7.00599	2.45245e-12	2.49655e-11
MAPRE3	70.8834	1.10715	0.265136	4.17576	2.96998e-05	0.000118957
RPL29	10426.9	1.10712	0.14285	7.75022	9.17312e-15	1.20017e-13
ISCA1	668.024	1.10625	0.122598	9.02334	1.82439e-19	3.62031e-18
AC097374.1	93.3952	1.10603	0.473588	2.33543	0.0195211	0.0415091
IRF5	1783.58	1.106	0.202965	5.4492	5.0596e-08	3.14295e-07
GPT2	254.651	1.10573	0.157175	7.03503	1.99223e-12	2.04613e-11
STK24	4834.21	1.10554	0.0905725	12.2061	2.88356e-34	1.48235e-32
POLR1D	2313.72	1.10538	0.0840695	13.1484	1.73821e-39	1.11989e-37
OSBP2	29.8199	1.10508	0.379484	2.91206	0.00359053	0.0093454
GNA11	68.0339	1.10483	0.343135	3.2198	0.0012828	0.00368778
ADAMTS7P1	71.5773	1.10435	0.334826	3.29828	0.000972805	0.00287208
PDRG1	268.65	1.10408	0.145645	7.58058	3.44012e-14	4.21905e-13
CERKL	935.586	1.10373	0.292646	3.77157	0.000162225	0.000565346
TOMM7	1233.44	1.10362	0.145343	7.5932	3.12105e-14	3.84217e-13
CMTM7	707.65	1.10313	0.201278	5.4806	4.23878e-08	2.6669e-07
DNAH17	77.2371	1.10062	0.317083	3.47108	0.000518375	0.00162576
TRIT1	234.228	1.09984	0.185575	5.92663	3.09218e-09	2.26236e-08
HSBP1	1205.02	1.09908	0.156276	7.03294	2.02232e-12	2.06944e-11
MT1L	44.8203	1.09906	0.38594	2.84776	0.00440286	0.0112255
P4HB	13455.4	1.0986	0.0900111	12.2052	2.91637e-34	1.49529e-32
PFDN4	386.609	1.09716	0.208036	5.2739	1.33556e-07	7.85768e-07
CRLS1	660.495	1.09593	0.12069	9.08054	1.08036e-19	2.18143e-18
SINHCAF	1862.12	1.09588	0.118833	9.22201	2.91575e-20	6.12089e-19
MAL	3898.77	1.09585	0.131893	8.30864	9.6809e-17	1.52175e-15
MEI1	511.355	1.09582	0.112963	9.70078	2.99211e-22	7.36225e-21
DDIT4	2626.62	1.09475	0.16022	6.83275	8.32994e-12	8.06078e-11
NHP2	1108.76	1.09462	0.107194	10.2116	1.75909e-24	5.12702e-23
MBOAT1	154.196	1.09446	0.23319	4.69343	2.68666e-06	1.30121e-05
HNRNPA1	29802.5	1.09382	0.145132	7.53674	4.81861e-14	5.81499e-13
RAB34	189.429	1.09215	0.294266	3.71144	0.000206085	0.00070259
CENPS	118.729	1.09043	0.249068	4.37805	1.19747e-05	5.17513e-05
UBE2D4	180.449	1.09026	0.183772	5.93265	2.98078e-09	2.18658e-08
SUN1	1457.22	1.09016	0.161405	6.75418	1.43641e-11	1.34739e-10
UPP1	809.079	1.09001	0.160038	6.81097	9.69408e-12	9.32555e-11
GYPC	2918.72	1.08999	0.0919082	11.8596	1.91998e-32	9.03959e-31
FAM234A	338.999	1.0892	0.191546	5.68635	1.2978e-08	8.68422e-08
PHF19	4292.93	1.08842	0.152168	7.15275	8.50545e-13	9.06847e-12
SPTBN5	45.9139	1.08798	0.343868	3.16394	0.00155647	0.0044047
MZT2B	2305.96	1.08788	0.177878	6.11589	9.60193e-10	7.46283e-09
IFNL1	28.4293	1.08709	0.389801	2.78883	0.00528984	0.0131664
PPIA	20565.4	1.08682	0.149574	7.26606	3.70136e-13	4.07733e-12
RPS16	8100.56	1.0862	0.154172	7.04542	1.84908e-12	1.90511e-11
CCDC86	506.885	1.08531	0.150802	7.19689	6.16028e-13	6.65133e-12
SYNGR2	1628.85	1.08519	0.172877	6.2772	3.44732e-10	2.82035e-09
WDR27	266.824	1.08443	0.174273	6.22258	4.8903e-10	3.93514e-09
ZNF837	23.7799	1.0843	0.427227	2.538	0.0111487	0.0254954
PGAP1	481.112	1.08414	0.138685	7.8173	5.39679e-15	7.24479e-14
NR2F6	118.547	1.08255	0.269971	4.00988	6.07504e-05	0.000229127
H3F3B	14139.4	1.08107	0.114253	9.46205	3.01971e-21	6.92552e-20
HDHD5	504.975	1.08081	0.178038	6.07068	1.2737e-09	9.74859e-09
NINJ1	778.306	1.0802	0.214031	5.04692	4.48994e-07	2.45289e-06
WRB	379.582	1.08012	0.149983	7.20163	5.94964e-13	6.44166e-12
TALDO1	3549	1.07896	0.128413	8.40232	4.37726e-17	7.13253e-16
PHF10	2127.88	1.07823	0.11512	9.36621	7.51804e-21	1.67138e-19
REPIN1	2359.95	1.0776	0.125891	8.5598	1.13059e-17	1.94585e-16
BORCS8-MEF2B	123.775	1.07738	0.263237	4.09281	4.26174e-05	0.00016519
TMEM230	2614.42	1.07672	0.124895	8.62104	6.635e-18	1.16341e-16
AP3S1	1748.15	1.0753	0.143733	7.4812	7.36456e-14	8.71554e-13
RASSF1	3473.65	1.07473	0.0947051	11.3481	7.5762e-30	3.1438e-28
TMPRSS6	33.0015	1.07051	0.416986	2.56727	0.0102503	0.0236945
ETFB	1347.78	1.0697	0.101465	10.5425	5.49902e-26	1.79806e-24
MSL3P1	125.701	1.06906	0.238639	4.47981	7.47109e-06	3.34542e-05
RBM33	3239.98	1.06886	0.140542	7.60525	2.84345e-14	3.51812e-13
SSR4P1	37.8852	1.06792	0.387241	2.75775	0.00582004	0.0143277
RPS2	24553.9	1.06787	0.13777	7.75113	9.10785e-15	1.19242e-13
NUP62CL	26.5849	1.06785	0.374853	2.84872	0.00438959	0.0111959
INSIG2	631.225	1.0678	0.111951	9.53809	1.45482e-21	3.40838e-20
TFDP1	4880.73	1.06779	0.0777352	13.7363	6.15648e-43	4.65563e-41
RPL23	9516.88	1.06735	0.135276	7.89015	3.01834e-15	4.14567e-14
ZNF92	521.206	1.06674	0.150122	7.10579	1.19638e-12	1.26048e-11
ANKRD16	99.9773	1.06494	0.248628	4.28325	1.84185e-05	7.68033e-05
RGL4	461.959	1.06302	0.215508	4.93265	8.11215e-07	4.24031e-06
PDE6G	736.245	1.06269	0.167477	6.34527	2.22036e-10	1.85134e-09
IFT20	384.363	1.06268	0.191605	5.54619	2.91964e-08	1.87305e-07
TRIB3	614.164	1.0613	0.113796	9.32636	1.09568e-20	2.3871e-19
MRPL54	651.153	1.06065	0.103231	10.2746	9.17422e-25	2.72665e-23
THAP4	750.08	1.06009	0.114459	9.2618	2.01008e-20	4.26537e-19
CENPW	276.434	1.05975	0.264491	4.00677	6.1555e-05	0.000231849
PLD6	282.602	1.05856	0.15618	6.77778	1.22036e-11	1.15412e-10
ATP5PD	1328.57	1.05811	0.167558	6.31491	2.70311e-10	2.23263e-09
SLC50A1	1100.33	1.0581	0.138786	7.62397	2.45986e-14	3.06481e-13
ATP5F1E	2586.89	1.05748	0.136867	7.72637	1.10656e-14	1.43531e-13
C9orf72	253.497	1.05658	0.177372	5.95684	2.57163e-09	1.90499e-08
NIM1K	22.7932	1.05594	0.44959	2.34868	0.0188398	0.0402484
C1QBP	1632.68	1.05542	0.163773	6.44445	1.16017e-10	9.90541e-10
UQCR11	1332.11	1.0551	0.136695	7.71866	1.17558e-14	1.51779e-13
AK2	4568.57	1.0548	0.113438	9.29853	1.42403e-20	3.06158e-19
GCFC2	380.83	1.05417	0.141685	7.44023	1.0051e-13	1.17317e-12
NPTX1	773.639	1.0533	0.301526	3.49325	0.00047718	0.00150913
PNRC1	1847.25	1.05242	0.139895	7.52291	5.35718e-14	6.43716e-13
TIFA	552.608	1.05233	0.169531	6.2073	5.39019e-10	4.31595e-09
CLUAP1	473.727	1.05123	0.162094	6.4853	8.85568e-11	7.65434e-10
RNF144B	21.8372	1.05078	0.441114	2.3821	0.0172144	0.0372307
NOP56	3403.37	1.05028	0.182284	5.76179	8.32268e-09	5.72159e-08
UBE2E1	1787.83	1.05008	0.166644	6.30137	2.95019e-10	2.42477e-09
ARHGEF7	3303.67	1.04839	0.131831	7.95252	1.8276e-15	2.57151e-14
C1QTNF6	414.069	1.04836	0.216814	4.83528	1.3296e-06	6.72559e-06
PCNA	8097.63	1.04758	0.143706	7.28978	3.10459e-13	3.44471e-12
FXYD2	188.618	1.0462	0.27981	3.73899	0.000184764	0.000635433
POLI	386.109	1.04582	0.221792	4.71531	2.4134e-06	1.1776e-05
ABCD2	628.896	1.04516	0.206097	5.07121	3.95289e-07	2.18211e-06
C5orf58	83.7934	1.04504	0.355733	2.9377	0.00330653	0.00867537
SHMT2	5236.04	1.04359	0.1241	8.40923	4.1271e-17	6.75299e-16
ZNF394	1028.21	1.04332	0.131705	7.9217	2.34294e-15	3.25684e-14
MRPS31P5	259.256	1.0433	0.187448	5.56578	2.60982e-08	1.687e-07
BNIP1	208.108	1.04036	0.158018	6.58381	4.58534e-11	4.08406e-10
RPS19	12047.9	1.04009	0.130054	7.99738	1.27099e-15	1.82104e-14
CCDC188	52.6793	1.03975	0.324235	3.20677	0.00134234	0.00384655
TXN	2225.71	1.03672	0.208479	4.97278	6.59997e-07	3.50222e-06
GUK1	3121.39	1.03511	0.106692	9.70186	2.96056e-22	7.30297e-21
RFLNB	7367.04	1.03475	0.155971	6.63421	3.26254e-11	2.94879e-10
PRR5	436.144	1.03452	0.140836	7.34554	2.04929e-13	2.32142e-12
PLEKHN1	72.6994	1.03368	0.267309	3.86699	0.000110186	0.000397295
SLC25A3	7042.63	1.03321	0.0959269	10.7708	4.72943e-27	1.65948e-25
AC020915.1	53.5445	1.03313	0.429438	2.40578	0.016138	0.0352059
ANKRD20A5P	80.0929	1.03283	0.431193	2.39527	0.0166079	0.0360504
HOOK1	37.1691	1.03209	0.346801	2.97602	0.00292013	0.00776772
MRPL28	1454.29	1.03123	0.112787	9.14317	6.06498e-20	1.24386e-18
TPK1	236.171	1.0311	0.251929	4.09282	4.26153e-05	0.00016519
DTD1	415.734	1.03085	0.131724	7.82583	5.04314e-15	6.78866e-14
FER1L5	30.6356	1.03003	0.392381	2.62508	0.00866292	0.0203761
SFXN4	244.655	1.02977	0.162924	6.32055	2.60637e-10	2.1585e-09
EIF3L	7417.94	1.02886	0.142947	7.19752	6.13166e-13	6.62409e-12
SDHAF3	261.466	1.02819	0.177678	5.78683	7.17277e-09	4.97295e-08
CMSS1	423.583	1.0268	0.148388	6.91972	4.52525e-12	4.47408e-11
VDAC2	2310.65	1.02558	0.0994074	10.3169	5.90789e-25	1.79013e-23
R3HDM4	1805.72	1.02504	0.126619	8.09546	5.70498e-16	8.38872e-15
SNRPB	3661.89	1.0245	0.161955	6.32581	2.51909e-10	2.09054e-09
C1orf52	543.92	1.02417	0.147793	6.92981	4.21406e-12	4.17695e-11
HIST1H1C	290.448	1.02381	0.168398	6.07969	1.20413e-09	9.27778e-09
LRRC34	131.041	1.02326	0.194184	5.26956	1.36748e-07	8.03825e-07
CD72	372.918	1.02251	0.157643	6.48626	8.79945e-11	7.60909e-10
DNAJC19	330.071	1.02189	0.1514	6.74959	1.48262e-11	1.38742e-10
TMEM147	661.824	1.02178	0.152995	6.67851	2.41376e-11	2.20195e-10
ANKZF1	1724.47	1.02149	0.0981487	10.4076	2.29005e-25	7.14219e-24
LTBP4	823.841	1.02072	0.188874	5.4042	6.50986e-08	3.98195e-07
FAH	787.975	1.01964	0.259964	3.92225	8.77276e-05	0.000321766
AZIN2	213.459	1.01953	0.334989	3.04347	0.00233864	0.00635911
ALKBH7	356.192	1.01938	0.145966	6.98371	2.87476e-12	2.90232e-11
U2AF1	1823.4	1.01928	0.202004	5.04587	4.51469e-07	2.46514e-06
SPRY1	940.301	1.01899	0.239545	4.25386	2.10121e-05	8.6513e-05
GALC	948.004	1.01899	0.163857	6.21876	5.01087e-10	4.0272e-09
KLHL11	111.401	1.01832	0.371071	2.74428	0.00606443	0.0148821
CD48	8174.2	1.01787	0.103117	9.871	5.56091e-23	1.43689e-21
NOD1	605.202	1.01776	0.144302	7.05299	1.75119e-12	1.80997e-11
RBM44	50.0185	1.01764	0.449065	2.26613	0.0234435	0.0484759
CCDC80	59.3679	1.01747	0.343336	2.96347	0.00304192	0.00805994
BATF3	265.612	1.01746	0.366605	2.77535	0.00551422	0.0136659
CDC42EP4	75.8844	1.0167	0.3158	3.21946	0.00128434	0.00369167
WSB1	3673.57	1.01656	0.105711	9.61643	6.81578e-22	1.63595e-20
MRPL48	612.12	1.01621	0.148481	6.84402	7.70003e-12	7.47337e-11
LDHB	9337.62	1.01579	0.137994	7.36113	1.82365e-13	2.08268e-12
YPEL5	1719.63	1.01572	0.109518	9.27441	1.7861e-20	3.81073e-19
PIM1	11711.8	1.01538	0.128546	7.89901	2.81128e-15	3.87213e-14
TUBB4A	72.9657	1.0149	0.329119	3.08369	0.00204449	0.00563754
MICALL2	70.6051	1.01476	0.33669	3.01394	0.00257879	0.00694365
PCMTD2	1076.64	1.01425	0.110224	9.20165	3.52492e-20	7.36024e-19
LPAR2	371.322	1.0142	0.143204	7.08221	1.41876e-12	1.48044e-11
NEURL1	74.5379	1.01222	0.395968	2.5563	0.0105791	0.0243357
CRLF1	51.3794	1.01184	0.286698	3.52929	0.000416672	0.00133676
CDC26	367.077	1.01168	0.16214	6.23951	4.38942e-10	3.56431e-09
RPS9P1	29.1713	1.01163	0.420159	2.40773	0.0160522	0.0350423
TXNDC12	962.476	1.01147	0.116716	8.66607	4.47307e-18	7.98628e-17
YEATS2	1841.45	1.01136	0.190495	5.30909	1.10176e-07	6.569e-07
UBE2S	3172.55	1.01127	0.217474	4.65009	3.31792e-06	1.58062e-05
ZBED4	1877.47	1.0086	0.0834606	12.0847	1.27185e-33	6.33854e-32
IDNK	148.405	1.00795	0.224579	4.48819	7.18315e-06	3.22608e-05
RERE	1243.9	1.0072	0.25431	3.9605	7.47936e-05	0.000277497
SCMH1	670.084	1.00474	0.17289	5.81146	6.19313e-09	4.33519e-08
SPATA24	125.168	1.0035	0.206817	4.85208	1.2217e-06	6.21998e-06
CHRNA7	62.947	1.00231	0.277218	3.61561	0.00029964	0.000988339
ZNF34	141.176	1.0022	0.198424	5.0508	4.39966e-07	2.40703e-06
VSIR	2677.46	1.00167	0.16068	6.23399	4.54706e-10	3.67556e-09
EID1	3349.86	1.00103	0.103925	9.63215	5.84908e-22	1.4091e-20
MAPK12	207.274	1.00075	0.16463	6.07877	1.21106e-09	9.32018e-09

## Sheet: KEGG(Iupregulated  genes)
Table S3: KEGG analysis of differential expression genes (DEGs) in ITNKs compared to NK cells.
Category	Term	Count	%	PValue	Genes	List Total	Pop Hits	Pop Total	Fold Enrichment	Bonferroni	Benjamini	FDR
KEGG_PATHWAY	hsa03010:Ribosome	76	4.21053	3.00108e-39	RPL4, RPL5, RPL30, RPL3, RPL32, RPL31, RPL34, RPLP1, RPLP0, RPL10A, RPL8, RPL6, RPL7, RPS4X, RPS15, RPS14, RPL7A, RPS16, RPS19, RPL18A, RPS18, RPL36, RPLP2, RPL37, RPS11, RPL39, RPS10, RPS13, RPS12, RPL21, RPS7, RPS8, RPL23, RPS5, RPL22, RPS6, RPL13A, RPS3A, RPSA, RPL37A, RPL24, RPL27, RPL26, RPL29, UBA52, RPS4Y2, RPL10, RPL12, RPL11, RPL36A, RPS15A, RPS3, RPL14, RPL13, RPS2, RPL15, RPS27A, RPL18…	715	136	6879	5.37643	8.19295e-37	8.19295e-37	8.07291e-37
KEGG_PATHWAY	hsa01230:Biosynthesis of amino acids	23	1.27424	1.91756e-06	ARG2, TPI1, SHMT2, ARG1, GPT2, PGAM1, IDH2, PYCR1, TALDO1, ENO1, ENO2, ASS1, PSAT1, CTH, PGK1, ALDOC, PHGDH, ALDOA, BCAT1, TKT, GLUL, GAPDH, PFKP	715	72	6879	3.07337	0.000523357	0.000261747	0.000257912
KEGG_PATHWAY	hsa01130:Biosynthesis of antibiotics	40	2.21607	0.000242401	GPI, ISYNA1, ACSS2, SHMT2, ODC1, AK2, AK3, AK4, ENO1, AK5, ENO2, HK2, AK8, LDHB, LDHA, PGK1, PHGDH, PGM1, ARG2, TPI1, ARG1, PGAM1, BCKDHB, IDH2, NME2, PYCR1, TALDO1, NME4, AMPD3, ASS1, PSAT1, CTH, SUCLG2, ALDOC, IDNK, BCAT1, ALDOA, TKT, GAPDH, PFKP	715	212	6879	1.81528	0.0640409	0.0220585	0.0217353
KEGG_PATHWAY	hsa00010:Glycolysis / Gluconeogenesis	16	0.886427	0.00302306	GPI, ACSS2, TPI1, PGAM1, ENO1, ENO2, HK2, LDHB, LDHA, PGK1, GAPDHS, ALDOC, ALDOA, GAPDH, PGM1, PFKP	715	67	6879	2.29755	0.562442	0.206324	0.203301
KEGG_PATHWAY	hsa00330:Arginine and proline metabolism	13	0.720222	0.00422128	GAMT, ARG2, MAOA, NOS3, ARG1, ODC1, PYCR1, AZIN2, SAT1, AGMAT, P4HA1, P4HA2, CKB	715	50	6879	2.50145	0.684895	0.230482	0.227105
KEGG_PATHWAY	hsa01200:Carbon metabolism	22	1.21884	0.00560367	GPI, ACSS2, TPI1, SHMT2, GPT2, PGAM1, IDH2, TALDO1, ENO1, ENO2, HK2, PSAT1, PGK1, SUCLG2, ALDOC, PHGDH, IDNK, ALDOA, TKT, ACADS, GAPDH, PFKP	715	113	6879	1.87311	0.784352	0.250153	0.246488
KEGG_PATHWAY	hsa05340:Primary immunodeficiency	10	0.554017	0.00641418	CD4, CD40, CD40LG, TNFRSF13B, CD8B, AIRE, CD8A, IL7R, CD3D, ADA	715	34	6879	2.8297	0.827388	0.250153	0.246488
KEGG_PATHWAY	hsa00030:Pentose phosphate pathway	9	0.498615	0.00767092	GPI, TALDO1, ALDOC, IDNK, ALDOA, TKT, RBKS, PGM1, PFKP	715	29	6879	2.98582	0.877817	0.26177	0.257935
KEGG_PATHWAY	hsa05321:Inflammatory bowel disease (IBD)	14	0.775623	0.0129118	IL21, IL22, JUN, IFNGR2, NFATC1, NOD2, FOXP3, IL2, IL1A, IL23A, HLA-DPB1, IL12A, HLA-DPA1, TLR2	715	64	6879	2.10459	0.971215	0.378112	0.372572
KEGG_PATHWAY	hsa00230:Purine metabolism	29	1.60665	0.0138503	ADK, AK2, ADCY4, AK3, AK4, AK5, FHIT, AK8, NT5E, GUK1, PDE4B, NT5M, POLR2H, PDE8B, POLR2J, PGM1, PDE6G, PDE4D, NME2, NME4, AMPD3, POLE4, IMPDH2, POLR1D, ADSSL1, HPRT1, ADPRM, PDE9A, ADA	715	176	6879	1.58527	0.977798	0.378112	0.372572
KEGG_PATHWAY	hsa04066:HIF-1 signaling pathway	18	0.99723	0.0189611	EGLN1, EGLN3, NOS3, IFNGR2, RPS6, SERPINE1, SLC2A1, ENO1, IGF1, ENO2, EGFR, HK2, VEGFA, TF, TIMP1, GAPDH, IL6R, PDK1	715	96	6879	1.80393	0.994625	0.470579	0.463684
KEGG_PATHWAY	hsa04514:Cell adhesion molecules (CAMs)	23	1.27424	0.0353208	CD274, CD40, NLGN2, SDC2, ICAM2, PTPRF, HLA-E, SELP, CD4, CD40LG, SELL, CD6, CD8B, CLDN14, CD8A, CLDN7, HLA-DPB1, CD28, CTLA4, ITGA6, ICOSLG, HLA-DPA1, JAM3	715	142	6879	1.55833	0.999945	0.769487	0.758213
KEGG_PATHWAY	hsa04115:p53 signaling pathway	13	0.720222	0.0410331	GADD45B, GADD45A, IGFBP3, SERPINE1, IGF1, GADD45G, CCNB3, SESN3, PERP, CCNG1, PMAIP1, SFN, RPRM	715	67	6879	1.86676	0.999989	0.769487	0.758213
KEGG_PATHWAY	hsa05412:Arrhythmogenic right ventricular cardiomyopathy (ARVC)	13	0.720222	0.0410331	TCF7L2, JUP, ITGB4, TCF7, CACNA2D2, CACNA1D, CACNA1C, CACNA1F, DES, ITGA11, PKP2, ITGA6, DSC2	715	67	6879	1.86676	0.999989	0.769487	0.758213
KEGG_PATHWAY	hsa00051:Fructose and mannose metabolism	8	0.443213	0.0422795	PFKFB4, TPI1, MPI, SORD, ALDOC, ALDOA, HK2, PFKP	715	32	6879	2.40524	0.999992	0.769487	0.758213
KEGG_PATHWAY	hsa00220:Arginine biosynthesis	6	0.33241	0.0492434	ARG2, NOS3, ARG1, GPT2, GLUL, ASS1	715	20	6879	2.88629	0.999999	0.80105	0.789313
KEGG_PATHWAY	hsa01100:Metabolic pathways	144	7.97784	0.0503267	PNMT, GALNT12, PI4K2B, GALNT13, PGAP1, ACSM3, GALNT18, MPI, ENO1, ENO2, NDUFC2-KCTD14, SAT1, NDST1, PTGDS, ATP6V1E2, GLUL, GAMT, CSGALNACT1, GPT2, ACSL6, TALDO1, CEL, INPP4B, HMBS, GAPDHS, ACOT1, SUCLG2, IDNK, HPRT1, CES1, ISYNA1, MAOA, SHMT2, AK2, AK4, AK5, ACACB, FUT1, ABO, AK8, ACMSD, CYP27B1, LDHB, TPO, LDHA, INPP5A, PGK1, B4GALNT1, RIMKLA, ATP6V1C2, EPHX2, CYP4F2, IDH2, AZIN2, ASNS, PYCR1, M…	715	1219	6879	1.13652	0.999999	0.80105	0.789313
KEGG_PATHWAY	hsa04068:FoxO signaling pathway	21	1.16343	0.0601306	CDKN2D, PLK3, GADD45B, HOMER2, GADD45A, IRS1, PLK2, BNIP3, SETD7, IRS2, IGF1, EGFR, MAPK12, KLF2, GADD45G, CCNB3, BCL6, S1PR1, HOMER3, IL7R, SOS1	715	134	6879	1.50777	1	0.80105	0.789313
KEGG_PATHWAY	hsa05144:Malaria	10	0.554017	0.0622627	SELP, CD40, CR1, CD40LG, GYPC, LRP1, KLRB1, SDC2, IL12A, TLR2	715	49	6879	1.96347	1	0.80105	0.789313
KEGG_PATHWAY	hsa04512:ECM-receptor interaction	15	0.831025	0.0631798	LAMB2, ITGB4, LAMA4, COL11A1, LAMA3, COL1A1, COL3A1, RELN, COL1A2, COL5A1, SV2A, ITGA11, SPP1, TNR, ITGA6	715	87	6879	1.65879	1	0.80105	0.789313
KEGG_PATHWAY	hsa04940:Type I diabetes mellitus	9	0.498615	0.0639058	IL1A, PTPRN2, GAD1, HLA-DPB1, CD28, IL12A, IL2, HLA-DPA1, HLA-E	715	42	6879	2.06164	1	0.80105	0.789313
KEGG_PATHWAY	hsa00250:Alanine, aspartate and glutamate metabolism	8	0.443213	0.0645535	GPT2, GAD1, ADSSL1, ASNS, RIMKLA, GLUL, ASPA, ASS1	715	35	6879	2.19908	1	0.80105	0.789313
KEGG_PATHWAY	hsa05323:Rheumatoid arthritis	15	0.831025	0.068315	JUN, FOS, TNFRSF11A, VEGFA, IL1A, IL23A, CTSL, HLA-DPB1, CD28, CTLA4, ACP5, ATP6V1E2, HLA-DPA1, ATP6V1C2, TLR2	715	88	6879	1.63994	1	0.810869	0.798988
KEGG_PATHWAY	hsa04380:Osteoclast differentiation	20	1.10803	0.0825136	JUN, SPI1, JUND, NCF2, IFNGR2, NCF4, FHL2, NFATC1, FOS, TNFRSF11A, MAPK12, FOSL2, FOSL1, IL1A, SOCS3, CAMK4, FOSB, ACP5, JUNB, MAP2K6	715	131	6879	1.46885	1	0.896131	0.883
KEGG_PATHWAY	hsa05330:Allograft rejection	8	0.443213	0.0827092	CD40, CD40LG, HLA-DPB1, CD28, IL12A, IL2, HLA-DPA1, HLA-E	715	37	6879	2.08021	1	0.896131	0.883
KEGG_PATHWAY	hsa04912:GnRH signaling pathway	15	0.831025	0.0853458	JUN, MMP2, LHB, PRKCD, ADCY4, CACNA1D, CACNA1C, CACNA1F, EGFR, MAPK12, GNA11, SOS1, MAP2K6, HBEGF, ATF4	715	91	6879	1.58588	1	0.896131	0.883
KEGG_PATHWAY	hsa04010:MAPK signaling pathway	34	1.88366	0.0976462	PDGFB, CACNA1D, CACNA1C, CACNA1F, RASGRP2, DUSP16, RASGRP4, CACNA1H, EGFR, CACNA1I, MYC, FLNB, MAP2K6, JUN, JUND, DUSP3, GADD45B, GADD45A, DUSP1, CACNA2D2, NFATC1, FOS, DUSP8, MAPK12, DUSP6, MAPK8IP1, GADD45G, IL1A, DDIT3, SOS1, FGF11, HSPA1B, ATF4, FGFR1	715	253	6879	1.29294	1	0.9115	0.898144
KEGG_PATHWAY	hsa05322:Systemic lupus erythematosus	20	1.10803	0.0980726	HIST1H2AM, HIST1H2BM, CD40, HIST2H2AA4, H3F3B, HIST1H2BL, HIST2H4B, HIST3H2A, C8G, HIST1H3A, CD40LG, H2AFY2, HIST1H3F, HLA-DPB1, CD28, HIST1H4J, HIST2H3D, SNRPB, HLA-DPA1, HIST1H2AB	715	134	6879	1.43597	1	0.9115	0.898144

## Sheet: Downregulated DEGs
Table S3: Downregulated differential expression genes (DEGs) in ITNKs compared to NK cells , |Log2FC|>1, pval<0.05.
Gene	baseMean	log2FoldChange	lfcSE	stat	pvalue	padj
TMSB4XP6	2173.29	-14.7174	1.03083	-14.2772	3.03366e-46	2.8984e-44
AC099560.2	905.327	-13.4541	1.03691	-12.9751	1.69269e-38	1.04915e-36
MTCO2P2	1426.88	-13.3888	1.04228	-12.8457	9.09369e-38	5.46346e-36
AC243587.1	694.522	-13.0714	1.03088	-12.6799	7.64581e-37	4.39152e-35
RPS23P8	537.982	-12.7032	1.03758	-12.2432	1.8276e-34	9.57097e-33
AC034102.2	427.754	-12.3724	1.03963	-11.9008	1.17242e-32	5.58713e-31
RPL41P1	385.209	-12.2214	1.04283	-11.7194	1.01379e-31	4.6177e-30
FTH1P15	359.875	-12.1232	1.04406	-11.6116	3.59993e-31	1.59161e-29
AC026403.1	589.533	-12.1135	1.03565	-11.6966	1.32663e-31	5.97319e-30
PFN1P1	341.671	-12.0483	1.03499	-11.641	2.55e-31	1.13253e-29
AL162151.2	313.492	-11.9241	1.03682	-11.5007	1.30892e-30	5.60974e-29
AC114801.3	1247.38	-11.891	0.847674	-14.0278	1.05305e-44	8.96745e-43
AC034236.1	285.221	-11.7878	1.04511	-11.279	1.66636e-29	6.80224e-28
AC024995.1	273.555	-11.7276	1.04357	-11.2379	2.65485e-29	1.07656e-27
TECRP1	263.417	-11.6728	1.04007	-11.2231	3.14132e-29	1.26597e-27
RPL39P3	250.282	-11.5994	1.03937	-11.16	6.39999e-29	2.502e-27
AC120057.2	247.447	-11.5826	1.03221	-11.2211	3.2137e-29	1.29248e-27
AC016739.1	973.954	-11.5319	0.84504	-13.6465	2.11742e-42	1.54218e-40
AC133555.4	390.782	-11.5199	1.02995	-11.185	4.83158e-29	1.91174e-27
AL158801.5	230.057	-11.4776	1.04516	-10.9817	4.68121e-28	1.75644e-26
SUMO2P1	223.028	-11.4329	1.04299	-10.9616	5.84279e-28	2.17561e-26
GIMAP1-GIMAP5	204.037	-11.3043	1.03397	-10.9329	8.02452e-28	2.95985e-26
AL022318.4	201.461	-11.2861	1.0496	-10.7528	5.75005e-27	2.00036e-25
RPL13P12	188.885	-11.193	2.21114	-5.06207	4.14728e-07	2.28106e-06
AC005912.1	281.722	-11.0477	1.04255	-10.5968	3.08209e-26	1.02315e-24
AC005000.1	159.466	-10.9488	1.04109	-10.5167	7.23792e-26	2.34317e-24
AC005943.1	154.738	-10.9049	1.05146	-10.3712	3.35288e-25	1.03743e-23
AD000091.1	254.827	-10.9032	1.04136	-10.4702	1.18451e-25	3.77234e-24
HLA-DQA2	151.751	-10.8771	1.57376	-6.91154	4.79413e-12	4.72799e-11
PVRIG2P	147.287	-10.8338	1.0422	-10.3951	2.61007e-25	8.11443e-24
PXDN	141.957	-10.7813	1.06144	-10.1573	3.07431e-24	8.85493e-23
CCL4L2	574.143	-10.7686	0.880576	-12.2291	2.17403e-34	1.12647e-32
PPIAP22	1593.81	-10.6578	0.505288	-21.0926	9.29786e-99	3.79391e-96
AC008763.2	211.035	-10.6308	1.03719	-10.2497	1.18699e-24	3.49075e-23
SUMO1P3	121.177	-10.553	1.04403	-10.1079	5.09504e-24	1.44416e-22
AC107075.1	120.416	-10.544	1.05417	-10.0022	1.49074e-23	4.03841e-22
LUZP6	111.6	-10.4341	1.04346	-9.99955	1.53098e-23	4.14168e-22
AC025459.1	110.787	-10.4238	1.05002	-9.92719	3.17054e-23	8.36904e-22
PTMAP5	574.684	-10.3559	0.737841	-14.0355	9.45835e-45	8.12505e-43
ARMCX7P	103.697	-10.3279	1.04512	-9.88207	4.97959e-23	1.29522e-21
AL132780.3	100.623	-10.2845	1.04227	-9.86738	5.76486e-23	1.48567e-21
HMGN1P4	99.7366	-10.2722	1.05518	-9.73495	2.13918e-22	5.34413e-21
RPL18AP3	1073.24	-10.2583	0.541418	-18.9471	4.66744e-80	1.30595e-77
AC004890.1	97.0478	-10.2328	1.06175	-9.63767	5.54293e-22	1.33699e-20
AL161787.1	96.69	-10.2274	1.05687	-9.67706	3.77413e-22	9.21698e-21
AL031729.1	93.453	-10.1782	1.04994	-9.69405	3.1961e-22	7.84446e-21
AL590867.2	716.012	-10.0875	0.61372	-16.4367	1.04528e-60	1.55097e-58
RPL3P4	1383.91	-10.0379	0.446802	-22.4661	8.90772e-112	5.13137e-109
TMSB10P1	83.7316	-10.0199	1.07708	-9.30286	1.36719e-20	2.94909e-19
AL589880.1	75.8048	-9.87614	1.05114	-9.39568	5.68516e-21	1.27708e-19
UBE2SP2	199.61	-9.82952	1.02594	-9.58103	9.6079e-22	2.28097e-20
AC027309.2	71.2412	-9.78676	1.05589	-9.2687	1.8842e-20	4.01131e-19
AC091042.1	70.7581	-9.7768	1.06254	-9.20133	3.53531e-20	7.37407e-19
AC114491.1	69.453	-9.74994	1.05321	-9.25736	2.09556e-20	4.43236e-19
AC012085.1	277.625	-9.71885	0.851814	-11.4096	3.74481e-30	1.57733e-28
AC270285.8	67.0065	-9.69797	1.05256	-9.21369	3.15091e-20	6.60746e-19
AL049629.2	107.557	-9.65735	1.05595	-9.14563	5.92809e-20	1.21962e-18
MTND4P12	2266.07	-9.63496	0.303712	-31.724	7.2447e-221	2.8379e-217
GNRHR2P1	60.8809	-9.5598	1.05784	-9.03712	1.60854e-19	3.20497e-18
TMSB4XP2	91.2546	-9.42044	1.07417	-8.76994	1.78768e-18	3.29694e-17
SLC1A3	54.7677	-9.40689	1.11632	-8.42667	3.55635e-17	5.85334e-16
HSPB1P1	54.7295	-9.40656	1.07132	-8.78037	1.62943e-18	3.01645e-17
SNRPEP4	53.7103	-9.37947	1.08229	-8.66632	4.46306e-18	7.97568e-17
AL138721.1	53.6959	-9.37868	1.06957	-8.76868	1.80766e-18	3.33066e-17
EIF1AXP1	52.2599	-9.34009	1.11035	-8.41183	4.03675e-17	6.61068e-16
PNRC2P1	50.4312	-9.28763	1.07041	-8.67669	4.07454e-18	7.2947e-17
CCL3L3	48.9256	-9.24432	1.18536	-7.79872	6.25366e-15	8.34929e-14
CKS1BP3	129.98	-9.20817	1.04201	-8.83692	9.83896e-19	1.8583e-17
RPL13AP5	1279.64	-9.18619	0.387482	-23.7074	3.02322e-124	2.11474e-121
ENSAP2	46.9018	-9.18301	1.08771	-8.44253	3.10538e-17	5.12401e-16
TRDJ1	127.635	-9.18228	1.03931	-8.83498	1.00113e-18	1.88902e-17
TNP1	46.8621	-9.18215	1.78364	-5.14799	2.63297e-07	1.48701e-06
AC026877.1	46.3646	-9.16675	1.06414	-8.61422	7.04223e-18	1.23371e-16
CDH17	1615.32	-9.10538	0.687581	-13.2426	4.97793e-40	3.33897e-38
AC110275.1	43.3182	-9.0685	1.0683	-8.48874	2.08888e-17	3.50281e-16
SPTSSB	178.714	-9.06688	1.96134	-4.6228	3.78592e-06	1.78505e-05
COX7CP1	69.3532	-9.02328	1.05353	-8.56478	1.08281e-17	1.8669e-16
MTCO3P12	113.974	-9.01778	1.03645	-8.70064	3.30027e-18	5.95751e-17
SNRPGP2	41.2874	-8.99925	1.06809	-8.42554	3.59094e-17	5.90531e-16
RWDD4P2	40.516	-8.97233	1.0848	-8.27093	1.32923e-16	2.06786e-15
COX17P1	40.4709	-8.97096	1.07351	-8.35663	6.45363e-17	1.03438e-15
GNG5P2	40.3702	-8.96674	1.06894	-8.38845	4.92577e-17	7.97438e-16
NOP56P3	40.1987	-8.96121	1.07697	-8.32073	8.74203e-17	1.38082e-15
PIGY	39.0896	-8.9205	1.07011	-8.33603	7.68234e-17	1.22231e-15
MTCO2P12	37.9873	-8.87851	1.10349	-8.04586	8.56402e-16	1.2434e-14
NUS1P1	36.8215	-8.83417	1.07764	-8.19772	2.44982e-16	3.71956e-15
RPSAP14	60.1758	-8.81896	1.09697	-8.03937	9.03031e-16	1.30819e-14
RPL12P38	296.588	-8.81327	0.612942	-14.3786	7.04692e-47	6.90105e-45
AC073264.3	35.569	-8.78353	1.10405	-7.95577	1.78024e-15	2.50847e-14
FCGR3B	58.4873	-8.77673	1.15057	-7.62812	2.38194e-14	2.97719e-13
SNRPFP1	34.9526	-8.75984	1.09863	-7.97343	1.54331e-15	2.18721e-14
AC007881.1	34.8236	-8.75357	1.078	-8.12017	4.65523e-16	6.88651e-15
AL031736.2	94.3058	-8.74226	1.12693	-7.75758	8.65668e-15	1.13792e-13
MTCO3P22	323.574	-8.72493	1.60933	-5.42146	5.91149e-08	3.63752e-07
PRELID1P1	55.8131	-8.70942	1.0675	-8.15874	3.38542e-16	5.0771e-15
C9orf129	33.6551	-8.70471	1.08897	-7.99355	1.31108e-15	1.87574e-14
AC113404.3	33.5934	-8.7022	1.19201	-7.30043	2.8686e-13	3.19411e-12
SRP9P1	174.199	-8.62992	0.746228	-11.5647	6.21989e-31	2.73145e-29
AC104109.3	52.7984	-8.6281	1.06835	-8.07612	6.68611e-16	9.78e-15
AC073610.2	31.8981	-8.62633	1.10667	-7.79483	6.44934e-15	8.57548e-14
H3F3AP4	1006.34	-8.61788	2.35302	-3.66247	0.000249794	0.000837035
HSP90AB2P	86.2451	-8.61498	1.04463	-8.24692	1.62531e-16	2.5046e-15
NAP1L1P1	85.7919	-8.60726	1.05656	-8.14651	3.74563e-16	5.59587e-15
HSPE1P4	31.1894	-8.5956	1.23279	-6.97245	3.11479e-12	3.13013e-11
TRDJ3	30.3903	-8.55769	1.0877	-7.86773	3.6114e-15	4.92569e-14
AC000041.1	29.3683	-8.50691	1.11086	-7.65794	1.88932e-14	2.38583e-13
AL158050.1	28.7516	-8.47712	1.0898	-7.77862	7.33185e-15	9.71594e-14
AC092809.3	27.1354	-8.39364	1.09503	-7.66523	1.7851e-14	2.26005e-13
AC005255.1	26.7538	-8.37381	1.10598	-7.57137	3.69306e-14	4.51794e-13
RPL31P2	26.6895	-8.36999	1.09588	-7.63767	2.2119e-14	2.77707e-13
AC012308.1	26.5007	-8.36007	1.09537	-7.63221	2.30763e-14	2.88984e-13
AC146335.2	26.4847	-8.35859	3.6321	-2.30131	0.0213742	0.0448649
AC244489.1	26.4801	-8.35766	1.11694	-7.48265	7.28376e-14	8.63558e-13
AC270291.5	26.4064	-8.35408	1.13263	-7.3758	1.63357e-13	1.87655e-12
AC023157.2	26.0938	-8.33777	1.09624	-7.60582	2.8311e-14	3.50727e-13
PRR13P5	201.547	-8.33147	1.44967	-5.74715	9.07623e-09	6.20046e-08
TRGJP1	25.5793	-8.30885	1.11295	-7.4656	8.2921e-14	9.76603e-13
AC046185.1	25.5289	-8.30616	1.27113	-6.53445	6.38444e-11	5.62621e-10
SLC24A3	25.5111	-8.30366	1.27183	-6.52889	6.626e-11	5.81698e-10
SNRPGP15	69.0924	-8.29394	1.04776	-7.91586	2.45543e-15	3.40595e-14
ADGRL2	605.15	-8.17547	0.388895	-21.0223	4.10273e-98	1.60712e-95
AC009163.4	38.4681	-8.17074	1.07228	-7.61998	2.53718e-14	3.15312e-13
PDGFD	125.194	-8.14964	0.790985	-10.3032	6.81812e-25	2.04189e-23
BANF1P3	37.6158	-8.13803	1.07362	-7.58003	3.45482e-14	4.23178e-13
AC017081.3	91.4234	-8.11711	0.864995	-9.38399	6.35207e-21	1.42185e-19
AC136632.2	22.3755	-8.11563	1.10621	-7.3364	2.19417e-13	2.47694e-12
HSPA8P1	36.9488	-8.11213	1.1171	-7.26177	3.82066e-13	4.1993e-12
RAC1P2	242.038	-8.10374	0.548543	-14.7732	2.18057e-49	2.30858e-47
TRDJ4	21.9328	-8.08697	1.13566	-7.12092	1.0721e-12	1.13259e-11
AC009302.1	21.8435	-8.08088	1.10625	-7.30472	2.77839e-13	3.10072e-12
AL158077.1	21.8313	-8.08016	1.10598	-7.30588	2.75449e-13	3.07754e-12
AC099336.2	356.045	-8.07558	0.454796	-17.7565	1.5354e-70	3.13253e-68
AC018755.2	59.9844	-8.07126	1.8855	-4.2807	1.86303e-05	7.76204e-05
AC004832.3	35.8368	-8.06845	1.0851	-7.43568	1.04033e-13	1.21213e-12
AL136298.3	21.4454	-8.05338	1.12318	-7.17016	7.49118e-13	8.03077e-12
DNAJC19P9	21.3349	-8.04664	1.10802	-7.2622	3.80848e-13	4.18826e-12
ZNF608	229.778	-8.02446	0.607266	-13.2141	7.27801e-40	4.81578e-38
AC275455.2	20.7644	-8.00776	1.1251	-7.11737	1.10009e-12	1.16153e-11
HMGN1P30	20.2477	-7.97176	1.22766	-6.49344	8.38991e-11	7.27423e-10
SEPT2P1	20.2543	-7.97166	1.11262	-7.16477	7.79159e-13	8.34369e-12
AP001282.2	19.9091	-7.9464	1.12344	-7.07328	1.51316e-12	1.57225e-11
EIF2S2P4	216.374	-7.94482	0.55095	-14.4202	3.86141e-47	3.85865e-45
CCL1	570.164	-7.9395	0.860564	-9.22592	2.81135e-20	5.9144e-19
CCL4	5701.17	-7.93802	0.207868	-38.1879	0	0
ZFP57	32.4277	-7.92289	1.85891	-4.26212	2.02493e-05	8.37067e-05
AC127537.3	19.3786	-7.90844	1.12057	-7.0575	1.6953e-12	1.75591e-11
AC129492.3	19.3321	-7.90356	1.16298	-6.79593	1.07617e-11	1.02419e-10
AL157777.1	19.1486	-7.88995	1.14327	-6.90121	5.15598e-12	5.07718e-11
HLA-U	182.627	-7.88893	0.580832	-13.5821	5.11254e-42	3.69499e-40
NHS	257.529	-7.87509	0.596601	-13.1999	8.78227e-40	5.79157e-38
COX6A1P2	256.897	-7.87017	0.504621	-15.5962	7.72874e-55	9.82955e-53
EEF1A1P11	31.1803	-7.86662	1.08791	-7.23096	4.79606e-13	5.21575e-12
HMGN1P38	18.7214	-7.85851	1.12818	-6.96564	3.26924e-12	3.27694e-11
AC138649.4	18.5762	-7.8474	1.12186	-6.99501	2.65248e-12	2.68761e-11
HSPE1P2	18.4833	-7.8398	1.12108	-6.99308	2.68925e-12	2.72205e-11
CNN2P4	18.4739	-7.83819	1.14976	-6.81725	9.27971e-12	8.95332e-11
CHSY3	30.5485	-7.83566	1.12008	-6.99563	2.64071e-12	2.67845e-11
AC211486.4	18.1581	-7.81359	1.1493	-6.79853	1.05689e-11	1.00731e-10
SNRPEP2	18.1278	-7.81135	1.12898	-6.91897	4.54923e-12	4.49552e-11
AC131056.2	29.5546	-7.78929	1.19739	-6.50525	7.75667e-11	6.7551e-10
AP000351.2	17.5471	-7.76373	1.15627	-6.71446	1.88764e-11	1.74229e-10
LHX9	47.2158	-7.75219	1.62326	-4.77568	1.79099e-06	8.88509e-06
AC137499.1	17.1982	-7.73647	1.1351	-6.81565	9.38397e-12	9.04055e-11
ISCA1P1	16.7585	-7.69818	1.13165	-6.80264	1.02721e-11	9.82372e-11
KIR2DP1	91.0997	-7.68925	0.76364	-10.0692	7.55839e-24	2.11786e-22
PLEK	1190.66	-7.67278	0.286128	-26.8159	2.10728e-158	3.17487e-155
SELENOTP1	16.4457	-7.66995	1.23676	-6.20165	5.58755e-10	4.46502e-09
SNRPGP10	16.279	-7.65777	1.19535	-6.40628	1.49113e-10	1.26102e-09
AC090615.1	16.2367	-7.65241	1.1587	-6.60432	3.9935e-11	3.57971e-10
PSMC1P5	66.0988	-7.64169	0.885584	-8.62899	6.18971e-18	1.08923e-16
POLRMTP1	15.5501	-7.59018	1.1551	-6.57099	4.9981e-11	4.44159e-10
ATP5F1EP2	15.3412	-7.5714	1.14192	-6.63041	3.34759e-11	3.02147e-10
KIR2DS4	2114.81	-7.57118	0.285452	-26.5235	5.19908e-155	7.27351e-152
SEC22B2	42.2155	-7.56751	1.52563	-4.96025	7.04041e-07	3.71581e-06
ZACN	376.981	-7.56443	0.380603	-19.8749	6.71408e-88	2.15577e-85
AC090281.1	14.7864	-7.51905	1.23963	-6.06556	1.31491e-09	1.00522e-08
AL589666.1	120.79	-7.51597	0.650853	-11.5479	7.56731e-31	3.31574e-29
AC007325.3	14.5277	-7.49148	1.16796	-6.41415	1.4161e-10	1.20016e-09
CKS1BP6	14.2379	-7.46392	1.17186	-6.36927	1.89932e-10	1.59111e-09
DTX1	38.3108	-7.4514	1.94911	-3.82297	0.000131854	0.000467758
KIR3DS1	13.9913	-7.43713	1.17316	-6.3394	2.30659e-10	1.91916e-09
AC011530.1	13.9833	-7.43646	1.19198	-6.23875	4.41076e-10	3.57495e-09
MTCO1P40	23.0031	-7.42431	1.10072	-6.74498	1.53049e-11	1.42812e-10
HSPE1-MOB4	73.4534	-7.3867	0.781464	-9.45239	3.31169e-21	7.58629e-20
RPL39P	13.3433	-7.37086	1.23717	-5.95784	2.55587e-09	1.89403e-08
GUCY1A1	22.0722	-7.366	1.10761	-6.65038	2.92335e-11	2.64832e-10
EOMES	1341.17	-7.34088	0.285727	-25.692	1.4366e-145	1.75858e-142
AL049872.1	13.0645	-7.33805	1.19218	-6.15517	7.49952e-10	5.89902e-09
TCEA1P2	140.293	-7.3142	0.555379	-13.1697	1.31049e-39	8.49908e-38
AC080023.2	12.7905	-7.30899	1.16693	-6.26345	3.76552e-10	3.07298e-09
AL356653.1	12.6383	-7.29194	1.17001	-6.23238	4.59409e-10	3.7044e-09
GSTM1	33.7993	-7.28852	1.90595	-3.8241	0.000131253	0.000465965
BIN2P1	12.4566	-7.27151	1.19249	-6.09774	1.07581e-09	8.30894e-09
AP005242.2	12.4471	-7.26892	1.17234	-6.20035	5.63375e-10	4.49644e-09
AL138752.1	12.4115	-7.26528	1.18553	-6.1283	8.88237e-10	6.92832e-09
MRPS10P1	12.3976	-7.26383	1.17408	-6.18682	6.13917e-10	4.87401e-09
AC079150.2	12.3116	-7.25318	1.18276	-6.1324	8.65643e-10	6.76286e-09
RAB43P1	12.2811	-7.24873	1.23958	-5.84771	4.98376e-09	3.54566e-08
TRDJ2	84.073	-7.24542	0.707362	-10.2429	1.27386e-24	3.72941e-23
AL606534.4	12.1342	-7.23277	1.18163	-6.12099	9.29975e-10	7.23371e-09
NEDD8-MDP1	81.6256	-7.21102	0.718836	-10.0315	1.10794e-23	3.03924e-22
BEND4	11.8747	-7.2026	1.26317	-5.70199	1.18415e-08	7.95088e-08
GPX1P1	19.6346	-7.19506	1.11875	-6.43136	1.26471e-10	1.07464e-09
FTH1P7	11.7037	-7.17968	1.28448	-5.58957	2.27629e-08	1.47823e-07
MTCO1P22	11.6897	-7.1794	1.19537	-6.00601	1.9015e-09	1.42638e-08
AC092745.3	11.6219	-7.1702	1.24356	-5.76589	8.12275e-09	5.59592e-08
AC011890.1	11.4333	-7.14721	1.21046	-5.90455	3.53609e-09	2.56606e-08
AC084368.1	11.4388	-7.14635	1.23006	-5.80977	6.25596e-09	4.37761e-08
S1PR5	93.1477	-7.13349	0.647528	-11.0165	3.18212e-28	1.20785e-26
AL109827.1	11.2997	-7.12892	1.26694	-5.62687	1.83506e-08	1.20569e-07
FP565260.2	11.1084	-7.10466	1.21273	-5.8584	4.67349e-09	3.33461e-08
GEM	836.531	-7.09601	0.545443	-13.0096	1.07871e-38	6.70717e-37
RTP5	11.0387	-7.09498	1.25829	-5.63857	1.71471e-08	1.12965e-07
AL022312.1	10.9074	-7.07919	1.18631	-5.96739	2.41074e-09	1.79191e-08
AC015688.4	44.3099	-7.06981	0.908201	-7.78441	7.0037e-15	9.28738e-14
HIGD1AP1	10.8195	-7.06851	1.23385	-5.72881	1.0114e-08	6.85679e-08
RASD2	136.577	-7.06765	1.01355	-6.97316	3.09908e-12	3.11594e-11
AL589674.1	10.7899	-7.06328	1.21816	-5.79833	6.69797e-09	4.66689e-08
AL021154.3	10.7717	-7.06115	1.18836	-5.94193	2.81681e-09	2.07484e-08
VCAM1	59.2139	-7.05998	0.825674	-8.55056	1.22492e-17	2.09714e-16
TIMM8BP2	10.7274	-7.05579	1.20891	-5.83648	5.33162e-09	3.76578e-08
KIR3DL1	849.486	-7.05353	0.278329	-25.3424	1.08932e-141	1.25503e-138
AP005018.2	57.2881	-7.00887	0.793722	-8.83038	1.04318e-18	1.96458e-17
AC068631.3	10.384	-7.00799	1.19998	-5.84009	5.21728e-09	3.69301e-08
AC093331.1	10.3753	-7.00693	1.19536	-5.86177	4.57959e-09	3.27238e-08
TAGLN3	10.243	-6.98971	1.29342	-5.40406	6.51491e-08	3.9838e-07
AC115223.1	41.8469	-6.98043	0.918593	-7.59904	2.98329e-14	3.67952e-13
PARP4P2	10.0868	-6.96468	1.24324	-5.60205	2.11836e-08	1.37979e-07
AC018638.8	10.0747	-6.96323	1.26371	-5.51016	3.58508e-08	2.27757e-07
NME8	16.7201	-6.95991	1.14508	-6.07812	1.21603e-09	9.35104e-09
PSME2P2	10.0137	-6.95505	1.20297	-5.78155	7.4014e-09	5.12602e-08
AC027455.4	9.94667	-6.94646	1.2063	-5.7585	8.48645e-09	5.81988e-08
FRAS1	40.8708	-6.93073	1.14259	-6.0658	1.313e-09	1.00415e-08
FAT4	26.7667	-6.91793	1.0955	-6.31487	2.70386e-10	2.23263e-09
HNRNPA3P6	1123.77	-6.88893	1.09057	-6.31683	2.66976e-10	2.20726e-09
AL163636.2	9.55706	-6.88838	1.36681	-5.03975	4.66149e-07	2.53971e-06
BX322534.1	9.55457	-6.88825	1.21147	-5.68587	1.30149e-08	8.70298e-08
MTND4P24	284.629	-6.88101	1.21657	-5.65609	1.54856e-08	1.0264e-07
MRPS36P1	9.48145	-6.87815	1.25017	-5.50178	3.75975e-08	2.38467e-07
AL158827.2	9.40581	-6.86565	1.28199	-5.35548	8.53274e-08	5.1565e-07
AC112191.2	25.8257	-6.86269	1.09538	-6.2651	3.72593e-10	3.04194e-09
HLA-DRB4	64.4294	-6.85021	0.818162	-8.37267	5.63261e-17	9.0724e-16
NOP56P1	9.14509	-6.82516	1.21951	-5.59662	2.18569e-08	1.42223e-07
FAM171B	98.6169	-6.79847	0.575625	-11.8106	3.44113e-32	1.6009e-30
LSM3P3	8.94244	-6.79376	1.26726	-5.36099	8.27687e-08	5.01425e-07
RPL35P5	8.93468	-6.79225	1.34293	-5.05779	4.24151e-07	2.32962e-06
ZNF322P1	8.89574	-6.7849	1.31981	-5.1408	2.73565e-07	1.54188e-06
HSPA8P8	8.87382	-6.78175	1.22801	-5.52257	3.34074e-08	2.12719e-07
AL445183.3	14.7068	-6.77632	1.23442	-5.48947	4.03147e-08	2.54465e-07
AC009136.2	8.82418	-6.77436	1.26117	-5.37149	7.80899e-08	4.7396e-07
AC270285.4	68.7374	-6.76897	1.46801	-4.61099	4.00755e-06	1.87869e-05
AP001458.2	8.79275	-6.76888	1.44331	-4.68984	2.73421e-06	1.32163e-05
KIR2DL1	462.617	-6.7478	0.300568	-22.4501	1.27635e-111	7.14248e-109
WNT7B	35.4805	-6.72493	1.61426	-4.16594	3.1007e-05	0.000123561
HMGB1P8	14.1794	-6.72214	1.17984	-5.69752	1.2156e-08	8.1565e-08
GNG11	58.7382	-6.71832	0.77039	-8.72067	2.76548e-18	5.02456e-17
AC009244.1	70.136	-6.70121	1.57157	-4.26402	2.00778e-05	8.3068e-05
CCL3L1	92.3857	-6.69938	0.706011	-9.48906	2.33116e-21	5.39694e-20
DKK2	8.37126	-6.69848	1.39614	-4.79786	1.6037e-06	8.01978e-06
CCL3	4574.99	-6.66421	0.278297	-23.9464	1.00748e-126	7.89297e-124
AC010619.1	13.5966	-6.66147	1.14801	-5.80263	6.52828e-09	4.55677e-08
AC242842.2	22.623	-6.65819	1.55293	-4.2875	1.80692e-05	7.5443e-05
AC090825.2	8.13657	-6.65557	1.40946	-4.72209	2.33437e-06	1.1416e-05
GPR82	200.747	-6.64201	0.507725	-13.0819	4.17873e-39	2.65729e-37
BRD9P2	8.05227	-6.64187	1.25729	-5.2827	1.27291e-07	7.52073e-07
DNAJA1P2	8.05601	-6.64027	1.66818	-3.98056	6.87545e-05	0.000257137
AC008626.1	13.3855	-6.63477	1.19786	-5.53886	3.0445e-08	1.94995e-07
FCGR3A	4674.01	-6.63156	0.23138	-28.6609	1.17206e-180	2.0869e-177
CR545473.1	7.94105	-6.62135	1.26376	-5.2394	1.61097e-07	9.39619e-07
AL593848.2	447.341	-6.61869	0.269448	-24.5639	3.07217e-133	2.86531e-130
AC138827.1	7.82548	-6.59984	1.29452	-5.0983	3.42709e-07	1.90528e-06
RHOT1P3	7.80883	-6.59707	1.25374	-5.26192	1.42561e-07	8.35735e-07
AC062028.1	7.79404	-6.59465	1.25492	-5.25505	1.47981e-07	8.66218e-07
PPP1R9A	52.8291	-6.58113	0.761895	-8.63784	5.7284e-18	1.01078e-16
RPL7P1	339.752	-6.5779	0.313826	-20.9604	1.50957e-97	5.68586e-95
AC112777.1	42.3042	-6.5675	0.797134	-8.23889	1.73813e-16	2.66586e-15
GPR75-ASB3	7.62717	-6.56374	1.35667	-4.83814	1.31061e-06	6.63469e-06
SALL4	20.95	-6.55397	1.17385	-5.58334	2.35949e-08	1.52871e-07
AC270301.3	7.5776	-6.55293	1.28794	-5.08792	3.62008e-07	2.00858e-06
MTRNR2L4	311.715	-6.55265	0.320915	-20.4187	1.14084e-92	3.99011e-90
TBPL2	7.56891	-6.55143	1.26957	-5.16036	2.46481e-07	1.39485e-06
AC008982.1	93.7454	-6.55085	0.536373	-12.2132	2.64188e-34	1.36168e-32
MARCKS	491.458	-6.54828	0.361929	-18.0927	3.63697e-73	8.58238e-71
LIM2	41.4886	-6.54204	0.794037	-8.23896	1.73719e-16	2.66586e-15
MTRNR2L10	223.628	-6.52116	0.361506	-18.0388	9.65319e-73	2.19846e-70
TRDC	5302.81	-6.50784	0.16924	-38.4534	0	0
AC068657.1	7.33684	-6.50574	1.28703	-5.05485	4.30737e-07	2.36314e-06
APBB2	303.369	-6.50353	0.362166	-17.9573	4.20536e-72	9.1518e-70
TMEM178B	80.3574	-6.49419	0.645241	-10.0648	7.90822e-24	2.21272e-22
AL691477.1	12.1117	-6.49152	1.16799	-5.55784	2.7314e-08	1.7592e-07
HBB	7.20622	-6.48219	1.34818	-4.80812	1.52359e-06	7.63784e-06
KCNQ3	11.9199	-6.46872	1.20043	-5.38866	7.09852e-08	4.32581e-07
AC004980.3	11.8657	-6.46264	1.18212	-5.46698	4.57764e-08	2.86538e-07
LCN10	11.8101	-6.45469	1.29157	-4.99757	5.80576e-07	3.11113e-06
SPRY2	349.395	-6.44833	0.332988	-19.365	1.52231e-83	4.45015e-81
EIF5AL1	135.814	-6.44208	0.53754	-11.9844	4.29144e-33	2.09085e-31
AL627309.7	28.9524	-6.43494	0.918824	-7.00345	2.49734e-12	2.53961e-11
AC079598.3	6.96722	-6.43327	1.29465	-4.96911	6.72604e-07	3.56718e-06
AC132825.1	6.96639	-6.43311	1.30004	-4.9484	7.4825e-07	3.93535e-06
AC246787.1	6.92803	-6.42568	1.34385	-4.78155	1.73948e-06	8.64924e-06
NFE2L3P1	6.83603	-6.40566	1.34687	-4.75595	1.97515e-06	9.75667e-06
AC245034.1	18.8055	-6.40285	1.10629	-5.78765	7.1377e-09	4.95039e-08
FRG1KP	11.3985	-6.40055	1.29702	-4.93481	8.02281e-07	4.19586e-06
IL17RD	56.0649	-6.3998	0.725581	-8.82025	1.14204e-18	2.1364e-17
AL353898.2	11.2389	-6.38115	1.17292	-5.44041	5.31578e-08	3.29478e-07
ATP5F1AP2	6.69596	-6.37601	1.31346	-4.85436	1.20775e-06	6.15536e-06
LDB2	130.102	-6.37572	0.611345	-10.429	1.82808e-25	5.77498e-24
MTND6P4	6.68551	-6.37395	1.32138	-4.82371	1.4091e-06	7.09114e-06
AC084880.1	6.68117	-6.37312	1.32105	-4.82427	1.40519e-06	7.07689e-06
AC091390.2	6.67005	-6.36805	1.31757	-4.83318	1.34366e-06	6.78621e-06
SPP2	27.6413	-6.36703	0.918319	-6.93336	4.10975e-12	4.07562e-11
SRP14P2	27.3911	-6.35554	0.948486	-6.70072	2.07389e-11	1.90701e-10
MB	214.461	-6.30605	0.82984	-7.59912	2.98154e-14	3.67952e-13
CD276	380.998	-6.28665	0.391318	-16.0653	4.46587e-58	6.33829e-56
RGS18	173.795	-6.28619	0.453289	-13.868	9.90521e-44	8.04994e-42
AC117409.1	10.4684	-6.27805	1.19955	-5.23367	1.66174e-07	9.66067e-07
MRC2	561.558	-6.25682	0.272101	-22.9945	5.29199e-117	3.23903e-114
HBG2	6.15436	-6.2545	1.33284	-4.69262	2.69731e-06	1.3054e-05
LRRK2	17.0351	-6.2503	1.1437	-5.46497	4.6299e-08	2.89428e-07
AC087633.2	10.2529	-6.24916	1.18249	-5.28474	1.25887e-07	7.44224e-07
PPIAP9	6.07623	-6.23471	1.32878	-4.69207	2.70452e-06	1.30857e-05
HNRNPA1P59	10.1483	-6.23195	1.20108	-5.18861	2.11867e-07	1.21228e-06
AL807761.2	5.98321	-6.21137	1.33737	-4.64447	3.40943e-06	1.6208e-05
AC004232.1	5.94494	-6.20309	1.32372	-4.68611	2.78449e-06	1.34394e-05
TUBBP1	16.331	-6.20225	1.12307	-5.52257	3.34076e-08	2.12719e-07
BOLA3P3	5.93791	-6.20153	1.33652	-4.64005	3.48319e-06	1.65346e-05
STK19B	5.93718	-6.20144	1.43546	-4.32019	1.55893e-05	6.57838e-05
MTND5P12	5.93181	-6.2002	1.34829	-4.59858	4.25377e-06	1.98368e-05
AC010677.1	5.92922	-6.19966	1.32059	-4.69463	2.67094e-06	1.29456e-05
CCL2	24.6131	-6.18229	2.32386	-2.66036	0.00780581	0.0185968
AGAP14P	5.8485	-6.17863	1.37547	-4.49203	7.05483e-06	3.17354e-05
KIR2DL3	671.79	-6.17601	0.253052	-24.4061	1.47458e-131	1.31278e-128
PDIA3P2	5.82844	-6.17401	1.32773	-4.65006	3.31844e-06	1.58062e-05
BANF1P4	5.82761	-6.17391	1.35473	-4.55731	5.18129e-06	2.37994e-05
PPP1R14BP3	48.2089	-6.17182	0.713336	-8.65205	5.05812e-18	8.98172e-17
ATP5MDP1	5.78324	-6.16395	1.40277	-4.39413	1.11216e-05	4.82881e-05
AL163540.1	16.044	-6.16394	1.13869	-5.41318	6.19143e-08	3.79904e-07
FAM49A	216.537	-6.15295	0.471009	-13.0633	5.33403e-39	3.35924e-37
SRP68P2	5.73986	-6.15121	1.44231	-4.26484	2.00047e-05	8.28353e-05
MTCO2P22	9.60524	-6.15067	1.19739	-5.13672	2.79578e-07	1.5726e-06
PDLIM4	102.937	-6.15053	0.5078	-12.1121	9.11314e-34	4.56496e-32
CBWD4P	5.71354	-6.14781	1.43826	-4.27448	1.91584e-05	7.95835e-05
CR769767.2	9.52363	-6.14094	1.3819	-4.44385	8.83652e-06	3.90329e-05
CDK14	5.65537	-6.13158	1.32874	-4.61459	3.93871e-06	1.85062e-05
HMGA1P1	9.45649	-6.12881	1.33561	-4.58879	4.45832e-06	2.06823e-05
AL645728.2	9.43004	-6.12515	1.21068	-5.05925	4.20902e-07	2.31307e-06
AP002414.4	5.58484	-6.11502	1.40944	-4.33863	1.43376e-05	6.0941e-05
AC131281.2	5.58168	-6.11161	1.57549	-3.87919	0.000104806	0.000379502
MTND1P23	2141.95	-6.11075	0.559211	-10.9275	8.5205e-28	3.131e-26
AC090543.2	5.55977	-6.10588	1.35861	-4.49422	6.98262e-06	3.14395e-05
PIK3AP1	1958.12	-6.09873	0.17912	-34.0484	4.29156e-254	2.80182e-250
AC146944.1	9.23945	-6.09234	1.42809	-4.26609	1.98933e-05	8.24263e-05
AC012441.2	5.45991	-6.07918	1.45161	-4.18788	2.81573e-05	0.000113335
IGF2BP2	151.364	-6.0768	0.542085	-11.21	3.64041e-29	1.45512e-27
C1DP1	37.4184	-6.07539	0.754996	-8.04692	8.49004e-16	1.23358e-14
AL137798.3	5.4442	-6.07507	1.37092	-4.43138	9.36312e-06	4.11918e-05
RPS2P52	9.11648	-6.0732	1.39612	-4.35005	1.36107e-05	5.83198e-05
KRT1	5.42222	-6.0727	1.48223	-4.09701	4.18528e-05	0.000162612
AC022080.1	5.42765	-6.07107	1.35247	-4.48888	7.15987e-06	3.21636e-05
OR4G1P	5.42765	-6.07107	1.35247	-4.48888	7.15987e-06	3.21636e-05
AC002310.4	5.40075	-6.06475	1.44909	-4.18522	2.84891e-05	0.000114576
AC020891.4	5.36063	-6.05508	1.36375	-4.44001	8.99544e-06	3.96902e-05
HDAC9	192.283	-6.05057	0.344609	-17.5578	5.18471e-69	1.00542e-66
AC012254.2	51.9567	-6.04386	0.646247	-9.35224	8.58103e-21	1.88841e-19
NBPF4	5.31192	-6.04233	1.57227	-3.84306	0.000121507	0.000434278
ETV1	110.286	-6.03984	0.451846	-13.367	9.42189e-41	6.52075e-39
AL109840.1	5.27899	-6.03139	1.3557	-4.44891	8.63066e-06	3.81666e-05
MTCO1P53	5.26761	-6.0286	1.38313	-4.35865	1.30865e-05	5.61963e-05
AC137055.1	5.26761	-6.0286	1.38313	-4.35865	1.30865e-05	5.61963e-05
AC005086.3	5.2372	-6.02117	1.36704	-4.40452	1.06017e-05	4.61637e-05
AL355802.1	5.22676	-6.01857	1.3797	-4.36222	1.28747e-05	5.54084e-05
EIF4A1P4	14.374	-6.01697	1.14915	-5.23601	1.64081e-07	9.55034e-07
AC008443.6	5.17996	-6.00339	1.46443	-4.09948	4.14079e-05	0.00016106
FAM136BP	5.14418	-5.99405	1.3789	-4.34698	1.38024e-05	5.89991e-05
AC241377.2	5.03296	-5.96181	1.38935	-4.29109	1.77798e-05	7.42823e-05
AC007347.2	5.00514	-5.95466	1.38226	-4.30791	1.64804e-05	6.91929e-05
AC073261.1	4.99903	-5.95308	1.37351	-4.3342	1.46294e-05	6.20466e-05
SPTLC1P2	4.99728	-5.95261	1.36486	-4.36135	1.29264e-05	5.55576e-05
AL669831.7	4.99201	-5.95123	1.40842	-4.22546	2.38454e-05	9.69154e-05
EEF1A1P8	4.98942	-5.95058	1.37177	-4.33788	1.43865e-05	6.11089e-05
CDH2	82.8831	-5.94446	0.615288	-9.66126	4.40402e-22	1.06886e-20
AC005838.1	8.2813	-5.93335	1.23602	-4.80036	1.58377e-06	7.93141e-06
KLRC1	838.794	-5.92823	0.203868	-29.0787	6.67794e-186	1.45327e-182
AL593848.1	4.89825	-5.92282	1.44664	-4.09419	4.23644e-05	0.000164372
RPL29P33	4.89567	-5.92225	1.49178	-3.96993	7.18945e-05	0.00026801
SIGLEC14	4.89225	-5.92164	1.70494	-3.47323	0.00051423	0.00161483
ZNF208	4.82855	-5.90414	1.39063	-4.24566	2.17948e-05	8.93789e-05
GCSHP3	4.82597	-5.90345	1.39661	-4.227	2.3683e-05	9.63555e-05
KLHL13	26.6935	-5.89349	0.969611	-6.0782	1.21539e-09	9.3498e-09
RPL23AP48	4.72601	-5.87212	1.38278	-4.2466	2.17034e-05	8.90973e-05
AC144568.1	4.64178	-5.84481	1.47381	-3.96579	7.31523e-05	0.000271871
AC104837.1	4.62338	-5.84015	1.98904	-2.93617	0.00332297	0.00871268
AC091849.1	4.61996	-5.83846	1.42777	-4.08922	4.32834e-05	0.000167672
PLCZ1	4.60527	-5.8345	1.51062	-3.86232	0.000112317	0.000403938
AC011499.1	4.60083	-5.83305	1.3976	-4.17361	2.99813e-05	0.000119986
AL035078.4	19.1959	-5.83234	0.988962	-5.89744	3.69188e-09	2.67317e-08
AC099677.1	12.7293	-5.82975	1.14101	-5.1093	3.23348e-07	1.80276e-06
RPS2P24	4.58345	-5.82822	1.40424	-4.15045	3.31821e-05	0.000131533
HMGB1P5	869.323	-5.81741	0.251724	-23.1102	3.65222e-118	2.3075e-115
ZBTB7C	37.6971	-5.80846	0.750707	-7.73732	1.01535e-14	1.32137e-13
CYBB	4.50155	-5.80407	1.56577	-3.70684	0.000209864	0.000714171
RPSAP19	4.46695	-5.7904	1.40537	-4.12018	3.78572e-05	0.000148532
GTF2H2B	80.3053	-5.78861	1.45209	-3.9864	6.70835e-05	0.000251319
FJX1	4.42057	-5.77792	1.97165	-2.93049	0.00338425	0.00885793
ABHD17AP1	4.40511	-5.77224	1.47541	-3.9123	9.14199e-05	0.00033438
AC116347.1	4.38256	-5.76478	1.6995	-3.39204	0.000693747	0.00212109
EPDR1	341.615	-5.75811	0.324805	-17.7279	2.55339e-70	5.10313e-68
F8A3	177.421	-5.75729	0.441987	-13.0259	8.71158e-39	5.45128e-37
FAM166B	96.5817	-5.75145	0.531877	-10.8135	2.97147e-27	1.06592e-25
HCG4P8	4.3349	-5.74624	2.27828	-2.52218	0.0116631	0.0265559
AC104472.3	4.33215	-5.74623	1.48563	-3.86789	0.000109782	0.000396056
AC234635.3	4.3111	-5.7413	2.06901	-2.7749	0.00552184	0.0136796
AC103810.7	4.30433	-5.7379	1.421	-4.03792	5.39273e-05	0.000205091
MTND4LP30	4.29999	-5.73661	1.42059	-4.03818	5.3868e-05	0.000204906
OCLNP1	4.28277	-5.72892	2.01599	-2.84175	0.00448672	0.0114081
ATP9A	77.5774	-5.72834	0.556513	-10.2933	7.55639e-25	2.25609e-23
EIF2S2P3	7.14228	-5.71939	1.27253	-4.4945	6.97342e-06	3.14053e-05
GLRXP3	4.23038	-5.71356	2.00627	-2.84785	0.00440162	0.0112238
OR10G4	11.6852	-5.70317	1.16199	-4.90812	9.19539e-07	4.76836e-06
AC003006.1	4.19745	-5.70058	1.42884	-3.98966	6.61675e-05	0.000248125
AC006210.1	4.19569	-5.70003	1.43086	-3.98365	6.78654e-05	0.000254006
YWHAZP6	4.18876	-5.69794	1.43684	-3.96559	7.32139e-05	0.000272048
GOLGA8DP	4.18627	-5.69728	2.15884	-2.63905	0.00831383	0.0196589
RNA5SP244	4.17915	-5.69495	1.43507	-3.96841	7.23545e-05	0.000269417
HNRNPA1P44	4.15742	-5.68823	1.46294	-3.88821	0.000100984	0.000366954
EEF1A1P22	6.9901	-5.68813	1.27412	-4.46437	8.03054e-06	3.57144e-05
EIF3FP1	4.15148	-5.6839	2.03495	-2.79315	0.0052198	0.0130252
CCR6	486.338	-5.68288	0.245327	-23.1645	1.03816e-118	6.77779e-116
ATF4P4	11.3928	-5.67312	1.45172	-3.90787	9.31129e-05	0.000340181
OR52I1	11.3521	-5.66929	1.17341	-4.83145	1.35545e-06	6.84049e-06
RPS15P5	4.09558	-5.66803	1.59831	-3.54625	0.000390749	0.00126186
STOX2	6.90556	-5.66656	1.40567	-4.03121	5.54899e-05	0.000210707
GBP7	4.10184	-5.6661	1.50476	-3.76545	0.000166251	0.000577645
LRRC4	4.08456	-5.66117	1.80876	-3.12987	0.00174884	0.00489811
AL451105.1	4.08622	-5.66113	1.50201	-3.76903	0.000163882	0.000570528
ADAM28	125.05	-5.66062	0.361574	-15.6555	3.04677e-55	3.95192e-53
NPM1P40	73.235	-5.66034	0.522861	-10.8257	2.60044e-27	9.41446e-26
OR56A4	39.8502	-5.65978	0.644658	-8.77951	1.64186e-18	3.03659e-17
AC022506.1	4.0583	-5.6521	1.47513	-3.83159	0.000127315	0.000453216
ULBP2	16.9878	-5.65124	0.967724	-5.83972	5.22892e-09	3.69858e-08
LDHAP3	16.9209	-5.65113	0.95944	-5.89003	3.86115e-09	2.79057e-08
TMEM183B	152.163	-5.64116	0.362969	-15.5417	1.81119e-54	2.27397e-52
OR7G2	6.76373	-5.63598	1.26416	-4.45828	8.26193e-06	3.67018e-05
EEF1A1P5	9763.26	-5.62077	0.171962	-32.6862	2.45386e-234	1.20153e-230
NPPA	6.68208	-5.61682	1.30565	-4.30195	1.69302e-05	7.09448e-05
GHSR	3.94107	-5.60952	1.64364	-3.41286	0.000642844	0.00197915
C1orf226	3.93756	-5.60814	1.53263	-3.65916	0.000253047	0.00084692
CYTL1	3.93673	-5.60807	1.66689	-3.36439	0.00076714	0.00231799
AC090519.1	3.92184	-5.60279	1.45067	-3.86222	0.000112362	0.000404025
FKBP1AP1	3.87923	-5.58848	1.57931	-3.53855	0.000402331	0.00129564
PTCHD3P1	3.87747	-5.58799	1.53242	-3.6465	0.000265832	0.000885623
TMEM26	3.86786	-5.58483	1.50132	-3.71994	0.000199268	0.000680771
AC240274.1	133.777	-5.56771	0.391552	-14.2196	6.92818e-46	6.37068e-44
WBP1LP1	3.82189	-5.56427	1.51292	-3.67784	0.000235217	0.000791982
UCHL1	53.1729	-5.56241	0.597203	-9.3141	1.22996e-20	2.66483e-19
CDC20P1	3.80202	-5.55815	2.31392	-2.40205	0.0163036	0.0355435
AC243837.3	3.79407	-5.55474	1.48242	-3.74709	0.000178901	0.0006182
MTATP8P1	3.78963	-5.55337	1.74104	-3.18968	0.00142431	0.00406832
FGF5	15.9058	-5.54656	0.972663	-5.70245	1.18098e-08	7.93236e-08
RPL24P7	3.76532	-5.54493	1.46806	-3.77704	0.0001587	0.00055456
AL132777.1	3.76356	-5.5443	1.47971	-3.74688	0.000179048	0.000618599
HNRNPA1P12	3.75312	-5.54071	1.48832	-3.72278	0.000197038	0.000673739
RPL23AP74	3.75229	-5.54041	1.51094	-3.66686	0.000245545	0.000824207
SGSM1	3.73833	-5.53557	1.50645	-3.67458	0.000238245	0.000801487
OR2A4	3.72446	-5.52951	2.05783	-2.68706	0.00720833	0.0173507
HOXA3	3.71836	-5.52725	2.05564	-2.68883	0.00717036	0.017272
AL031736.1	41.2299	-5.52556	0.646217	-8.55062	1.22425e-17	2.09714e-16
B4GALNT3	115.403	-5.52144	1.3239	-4.1706	3.038e-05	0.000121433
XIRP1	20.5106	-5.51913	0.930761	-5.9297	3.0349e-09	2.222e-08
EEF1A1P9	25.7131	-5.51212	0.758311	-7.26894	3.62311e-13	3.99788e-12
EEF1A1P1	6.21455	-5.51006	1.27425	-4.32417	1.5311e-05	6.47271e-05
MEIS3P1	3.67073	-5.50737	2.24367	-2.45462	0.0141033	0.0313148
HNRNPA3P5	3.66713	-5.50526	1.49193	-3.69003	0.000224223	0.00075835
PWP2	107.484	-5.4948	1.59077	-3.45417	0.000551983	0.00172207
RPSAP36	6.14824	-5.49349	1.31789	-4.16841	3.06733e-05	0.000122455
AL590682.1	6.14566	-5.493	1.32593	-4.14275	3.43167e-05	0.000135619
VN1R2	6.11811	-5.48575	1.28563	-4.26696	1.98159e-05	8.21232e-05
MAP1LC3B2	30.4572	-5.48311	0.729253	-7.5188	5.52804e-14	6.63432e-13
HMGB1P10	3.59576	-5.4796	1.59153	-3.44299	0.00057533	0.00178933
SEPT14P2	3.57855	-5.46985	2.08163	-2.62768	0.00859691	0.0202306
SPRED1	89.3111	-5.4675	0.577042	-9.47505	2.66623e-21	6.13639e-20
SEC63P1	10.016	-5.46681	1.22951	-4.44632	8.7353e-06	3.86207e-05
MTCO1P2	14.9397	-5.46516	0.970608	-5.63065	1.79527e-08	1.18113e-07
LILRB2	14.9106	-5.4628	0.985958	-5.5406	3.01435e-08	1.93191e-07
AC025048.6	64.3704	-5.45889	0.490273	-11.1344	8.53217e-29	3.32229e-27
WDR93	3.52281	-5.4477	1.50194	-3.62711	0.000286607	0.000949666
ARMC10P1	3.51402	-5.44462	2.08399	-2.61259	0.00898588	0.0210624
AC044787.1	3.50626	-5.44165	1.49334	-3.64393	0.000268503	0.000893459
ATP5MF-PTCD1	49.47	-5.44091	0.588357	-9.24762	2.2954e-20	4.84458e-19
TPT1P5	3.47317	-5.42936	1.5328	-3.54212	0.000396923	0.00128011
HMGN1P17	3.46706	-5.42701	1.55105	-3.49892	0.000467153	0.00148053
AL121900.2	59.1873	-5.42661	2.05946	-2.63497	0.00841437	0.0198631
TDRD15	3.45838	-5.42367	1.57558	-3.44233	0.000576731	0.00179299
LILRB1	306.488	-5.42142	0.430315	-12.5987	2.14542e-36	1.20058e-34
TBC1D12	23.8065	-5.42107	0.857949	-6.31864	2.63878e-10	2.18349e-09
PSPC1P2	3.44793	-5.41953	1.61926	-3.34692	0.000817133	0.0024573
GPR84	19.148	-5.41674	1.03311	-5.24312	1.57883e-07	9.21696e-07
TRGV6	5.81304	-5.41244	1.30257	-4.15521	3.24988e-05	0.000128981
AC022296.2	3.41851	-5.40319	1.57968	-3.42043	0.000625218	0.00192964
MTRNR2L11	171.636	-5.40188	0.317353	-17.0217	5.6711e-65	1.00067e-62
RPS14P8	3.40088	-5.40017	1.85068	-2.91793	0.00352359	0.00918703
SUPT16HP1	5.76504	-5.40014	1.33932	-4.032	5.53031e-05	0.000210038
AC004453.1	5.76169	-5.39565	1.35969	-3.96829	7.23916e-05	0.000269504
AL139099.3	3.39328	-5.39341	1.52762	-3.53059	0.000414638	0.00133124
YBX1P10	3.39152	-5.3927	1.51868	-3.55091	0.000383903	0.00124222
AC020898.1	3.38893	-5.39177	1.53279	-3.51762	0.00043543	0.00139193
AC093809.1	3.38107	-5.38873	1.51072	-3.567	0.000361091	0.00117441
AC244452.3	3.37322	-5.38572	1.54407	-3.48801	0.000486628	0.00153603
RPL7AP11	3.37155	-5.38515	1.61614	-3.33211	0.000861891	0.00257686
AC009963.1	3.37063	-5.38476	1.50978	-3.56659	0.000361657	0.00117606
CTAGE11P	3.36887	-5.38407	1.52558	-3.5292	0.000416826	0.00133704
DTHD1	46.7665	-5.38127	0.682923	-7.87976	3.28008e-15	4.48316e-14
AC270285.1	3.34798	-5.37603	1.5408	-3.48913	0.000484604	0.00153039
ARHGAP24	3.34022	-5.37256	1.77866	-3.02056	0.00252306	0.00680671
HNRNPKP4	9.32729	-5.37016	1.17792	-4.55903	5.13908e-06	2.36388e-05
GPR141	70.6971	-5.35786	0.596787	-8.97785	2.76117e-19	5.40802e-18
MYO5BP2	3.30537	-5.35771	2.10516	-2.54504	0.0109267	0.025045
SH3RF1	18.5792	-5.34588	0.966495	-5.5312	3.18041e-08	2.03169e-07
AC245033.3	13.6404	-5.34352	1.12794	-4.73743	2.16441e-06	1.06299e-05
AC239798.1	3.27243	-5.34046	1.56536	-3.41165	0.000645702	0.00198754
AC131056.8	3.24896	-5.33113	1.55251	-3.43388	0.000595016	0.00184603
FAM133DP	3.24368	-5.32898	1.5579	-3.42062	0.000624783	0.00192921
ANKRD62	3.23851	-5.32697	1.5517	-3.43298	0.00059698	0.00185124
POTEF	3.20717	-5.31424	1.62215	-3.27605	0.00105269	0.00308407
GGT6	3.19497	-5.30923	1.62546	-3.2663	0.00108962	0.00317862
AC007560.1	3.20206	-5.30887	2.2112	-2.4009	0.0163546	0.035619
OR2AP1	5.41049	-5.30601	1.3057	-4.06373	4.82951e-05	0.000185436
GPS2P1	13.3835	-5.2947	1.07962	-4.9042	9.38066e-07	4.85159e-06
AC044810.9	102.769	-5.2888	0.480747	-11.0012	3.7704e-28	1.42287e-26
AC019097.1	17.7963	-5.28801	0.916064	-5.77253	7.80895e-09	5.38543e-08
AC008403.1	3.14533	-5.28661	2.16587	-2.44087	0.0146521	0.0323937
AC135977.1	40.2346	-5.28123	1.88314	-2.80448	0.00503973	0.0126338
CHRD	5.31054	-5.27711	1.32696	-3.97684	6.98372e-05	0.000260887
MTND2P31	3.1307	-5.2768	1.57856	-3.34279	0.000829397	0.00248855
AC098583.1	5.28695	-5.26985	1.31264	-4.01471	5.95192e-05	0.000224873
TPT1P9	8.77417	-5.26753	1.21887	-4.32165	1.54867e-05	6.53993e-05
MYO5BP1	3.10454	-5.26595	2.13711	-2.46406	0.0137375	0.0306344
OR2A25	3.10195	-5.26483	1.63544	-3.21921	0.00128543	0.00369373
MUC5AC	3.07672	-5.25421	1.61144	-3.26057	0.00111188	0.00323731
GAPDHP38	3.06193	-5.24793	1.61846	-3.24254	0.00118468	0.00342939
KIR2DS2	3.04471	-5.23636	2.16452	-2.41918	0.0155557	0.0341181
GPR34	68.3156	-5.22534	0.604707	-8.64111	5.567e-18	9.84074e-17
AC002545.1	3.01947	-5.22391	1.7103	-3.05438	0.00225529	0.00615724
AC270253.2	50.8216	-5.22219	0.55006	-9.49386	2.22644e-21	5.16059e-20
AC239860.2	2.99941	-5.21486	1.6391	-3.18153	0.00146497	0.0041711
PRSS1	2.99683	-5.21364	1.5961	-3.26648	0.00108892	0.00317705
SNX19P2	2.99248	-5.21175	1.58918	-3.27951	0.00103986	0.00305073
PRR5L	221.818	-5.20682	0.288451	-18.051	7.74577e-73	1.78481e-70
FTLP3	2.97945	-5.20616	1.6085	-3.23665	0.00120944	0.00349793
STX8P1	2.97335	-5.20348	1.58808	-3.27659	0.0010507	0.00307885
AL049779.2	8.32727	-5.20249	1.32704	-3.92036	8.84166e-05	0.000324051
MSMP	20.994	-5.20048	0.919565	-5.65538	1.55505e-08	1.03035e-07
TRPA1	12.4007	-5.19721	1.07411	-4.83864	1.30731e-06	6.6197e-06
AC073210.2	2.95763	-5.19657	1.61335	-3.22097	0.00127756	0.0036738
AC103810.8	2.95505	-5.19552	1.575	-3.29873	0.000971227	0.00286872
NTAN1P2	8.19252	-5.19107	1.28363	-4.04406	5.25339e-05	0.000200103
AP000568.1	2.9385	-5.18821	1.60585	-3.23082	0.00123437	0.00356426
SLC4A1APP1	2.92888	-5.18331	1.82486	-2.84039	0.00450591	0.011448
CABYR	4.97825	-5.18182	1.34079	-3.86474	0.000111208	0.000400536
HNRNPA1P34	2.92195	-5.1807	1.65689	-3.12675	0.00176747	0.00494327
STK24P1	8.15358	-5.1806	1.24888	-4.1482	3.351e-05	0.000132698
CBX3P9	2.91678	-5.17717	2.16073	-2.39603	0.016574	0.0359926
DBH	4.8897	-5.15846	1.35387	-3.81015	0.000138882	0.000490292
RPS27AP16	16.2191	-5.15674	0.919162	-5.61026	2.02023e-08	1.31938e-07
PARP4P1	2.87407	-5.15669	2.24007	-2.30202	0.0213339	0.0447996
AC067942.1	2.87164	-5.15162	1.64944	-3.12326	0.00178861	0.00499382
GRAMD2A	4.87665	-5.15143	1.35103	-3.81297	0.000137304	0.000485334
TPM3P6	2.86905	-5.15052	1.66549	-3.0925	0.00198481	0.00548765
CDC42P6	2.86637	-5.15008	2.19516	-2.34611	0.0189704	0.040492
CCT4P2	2.84465	-5.13925	1.60858	-3.19489	0.00139884	0.00400082
AC006978.2	24.0299	-5.13076	0.862758	-5.94693	2.73224e-09	2.01634e-08
PNLIPRP1	2.82551	-5.13059	1.59203	-3.22268	0.00126999	0.00365634
KLF2P4	2.8221	-5.12884	1.86733	-2.74662	0.00602121	0.0147858
AP000763.2	2.81331	-5.12496	1.61794	-3.16759	0.00153706	0.00435356
PFN1P8	2.80204	-5.11954	1.72057	-2.9755	0.00292516	0.00778003
ACTBP9	4.71922	-5.10709	1.34681	-3.79198	0.000149448	0.000525134
AC104619.3	4.70578	-5.09962	1.36486	-3.73638	0.000186691	0.000641798
AC007383.6	15.4414	-5.09527	0.965246	-5.27873	1.30083e-07	7.66719e-07
RPS3AP36	4.68923	-5.09489	1.38958	-3.66649	0.000245898	0.00082525
PMCHL2	4.67213	-5.08815	1.44553	-3.51991	0.000431695	0.00138089
ARHGAP42	46.6168	-5.08752	0.543557	-9.35969	7.99745e-21	1.77192e-19
CD200	11.6664	-5.08709	1.03532	-4.91355	8.94413e-07	4.64668e-06
SH2D1B	775.669	-5.08489	0.229645	-22.1424	1.23436e-108	6.19902e-106
MUCL1	2.7239	-5.07644	1.90165	-2.66949	0.00759658	0.0181669
MTND4P35	4.64068	-5.07613	1.37289	-3.69739	0.000217824	0.000739267
WIPF3	2.71863	-5.07343	1.6496	-3.07555	0.00210116	0.00577429
CDC37P2	4.60892	-5.07117	1.42818	-3.55078	0.000384093	0.00124242
GU182343.2	2.70384	-5.06638	1.65098	-3.0687	0.0021499	0.005895
AC090950.1	4.60197	-5.06532	1.35874	-3.72794	0.00019305	0.000661491
LEP	4.60796	-5.06532	1.35845	-3.72875	0.000192431	0.00065983
TRGVB	2.69598	-5.06259	1.61303	-3.13855	0.00169785	0.00476829
AC008758.5	2.68647	-5.05785	1.87789	-2.69337	0.00707345	0.0170743
AL049779.3	2.68554	-5.0576	1.62384	-3.1146	0.00184193	0.00512882
AL080243.1	2.68554	-5.0576	1.62384	-3.1146	0.00184193	0.00512882
AC243562.1	2.66992	-5.04916	2.22043	-2.27396	0.0229686	0.0476347
EEF1A1P7	11.4765	-5.04901	1.09962	-4.5916	4.39865e-06	2.04297e-05
TPT1P4	2.66289	-5.04652	1.67672	-3.00975	0.00261459	0.00703135
SPTLC1P1	7.55645	-5.04337	1.31188	-3.84439	0.000120854	0.000432023
ACTBP7	2.64635	-5.03812	1.74525	-2.88677	0.00389219	0.0100359
OR2T12	33.7556	-5.03671	0.609254	-8.26701	1.37366e-16	2.13016e-15
CFHR3	11.2605	-5.03519	1.12023	-4.49479	6.96376e-06	3.13747e-05
AC011462.1	18.5154	-5.03296	1.00747	-4.99564	5.86424e-07	3.1416e-06
AC104451.1	18.7972	-5.02594	0.835921	-6.01246	1.82734e-09	1.37549e-08
AL020996.2	7.38325	-5.02337	1.23117	-4.08017	4.50021e-05	0.000173985
AC008626.2	4.45323	-5.02073	1.3633	-3.68278	0.000230704	0.00077799
NPIPA3	18.4108	-5.01866	0.823037	-6.09773	1.07584e-09	8.30894e-09
LRG1	7.39531	-5.00983	1.29821	-3.85904	0.000113834	0.000408866
AC023491.2	2.59779	-5.00707	1.70327	-2.93968	0.00328555	0.00862495
TRDV3	62.5143	-5.00579	0.449591	-11.1341	8.56008e-29	3.32654e-27
PRLHR	2.58735	-5.00172	1.667	-3.00044	0.00269589	0.00722321
AC237298.1	2.57163	-4.99392	1.85481	-2.69242	0.00709363	0.0171103
GPR141BP	2.56904	-4.99251	1.66604	-2.99663	0.00272984	0.00730718
EEF1A1P28	2.56821	-4.99214	1.66535	-2.99766	0.00272065	0.00728557
TLR7	14.4045	-4.98979	0.952953	-5.23614	1.63972e-07	9.54683e-07
ADARB2	105.022	-4.98782	0.461816	-10.8004	3.42521e-27	1.21754e-25
CR383658.2	2.55425	-4.98509	1.6498	-3.02163	0.0025142	0.00678654
MEF2C	50.1254	-4.97605	0.509484	-9.76684	1.56249e-22	3.93355e-21
AP005901.1	4.3185	-4.97105	1.36646	-3.63791	0.000274863	0.000913537
TEPP	4.31592	-4.97026	1.38308	-3.59362	0.000326118	0.00106955
SPATC1	7.16952	-4.96545	1.25356	-3.96108	7.46103e-05	0.00027687
CST6	35.3491	-4.95955	0.816625	-6.07323	1.25359e-09	9.6022e-09
AC092447.9	14.2248	-4.95697	0.883069	-5.61335	1.98448e-08	1.2982e-07
AP001206.1	4.27321	-4.95691	1.43825	-3.4465	0.000567908	0.00176809
SYT1	7.11778	-4.9544	1.30846	-3.78644	0.00015282	0.000535637
NSRP1P1	10.3977	-4.9536	1.11557	-4.44041	8.97878e-06	3.96256e-05
EXOSC3P1	4.22618	-4.9455	1.55585	-3.17865	0.00147962	0.00420974
ARHGEF28	49.2085	-4.94254	0.588012	-8.40551	4.25994e-17	6.95873e-16
NPIPB10P	4.2133	-4.93691	1.39281	-3.54456	0.00039327	0.00126938
DBF4P1	4.22195	-4.93364	1.38065	-3.57341	0.000352363	0.00114854
RAPGEF5	104.483	-4.93038	0.514853	-9.57628	1.00601e-21	2.38255e-20
ZIM3	4.20541	-4.92852	1.37176	-3.59285	0.000327082	0.00107199
HOXA9	7.01515	-4.92744	1.47272	-3.3458	0.000820457	0.00246563
DOCK1	13.8351	-4.92559	0.918483	-5.36274	8.19685e-08	4.96731e-07
GRM7	2.44303	-4.91942	1.69236	-2.90684	0.00365105	0.00948653
AC011498.4	2.44127	-4.91844	1.67225	-2.94122	0.00326926	0.00859024
HSP90AA2P	2.43434	-4.91486	1.73116	-2.83906	0.0045247	0.0114838
BZW1P1	2.43434	-4.91486	1.73116	-2.83906	0.0045247	0.0114838
COLGALT2	141.616	-4.90993	1.13663	-4.31971	1.56232e-05	6.59047e-05
LGR6	2.42297	-4.90871	1.71978	-2.85426	0.00431372	0.0110154
EIF4BP7	37.985	-4.90723	0.57083	-8.59665	8.20746e-18	1.43017e-16
AC073551.1	2.41862	-4.90642	1.69127	-2.90103	0.00371941	0.00964131
UNC5B	4.10709	-4.90284	1.50482	-3.25808	0.00112168	0.0032605
GAPDHP60	2.40818	-4.90082	1.70518	-2.87407	0.00405218	0.0104141
RPS2P48	2.40124	-4.89696	1.77284	-2.76221	0.00574124	0.0141647
PPIAP21	2.39773	-4.89513	1.73004	-2.82949	0.00466224	0.0117871
EIF4A1P2	2.39773	-4.89513	1.73004	-2.82949	0.00466224	0.0117871
AC017081.4	41.0987	-4.89375	0.626327	-7.81341	5.56627e-15	7.46208e-14
AC012441.1	27.2496	-4.89286	0.639047	-7.65649	1.91081e-14	2.41141e-13
AC114781.3	2.39339	-4.89275	1.74288	-2.80728	0.00499612	0.0125406
BMS1P8	10.0745	-4.89241	1.08374	-4.51437	6.3505e-06	2.88052e-05
AC017007.3	2.38728	-4.88933	1.76858	-2.76455	0.00570007	0.0140695
MTRNR2L6	1149.98	-4.88686	0.218581	-22.3572	1.02713e-110	5.43713e-108
CD160	177.438	-4.88519	0.548049	-8.91379	4.93181e-19	9.49062e-18
AC217785.1	6.81116	-4.88437	1.27224	-3.8392	0.000123437	0.000440691
APOBEC3A	17.6372	-4.88247	2.10413	-2.32042	0.0203182	0.0429521
SULT1A4	26.7814	-4.87894	1.81499	-2.68813	0.00718524	0.0173015
AC104772.1	6.68776	-4.87071	1.25809	-3.8715	0.000108166	0.000390586
AC069257.3	4.03021	-4.86754	1.8568	-2.62147	0.00875512	0.0205757
Z83840.1	29.7624	-4.86157	0.627397	-7.7488	9.27672e-15	1.2121e-13
ACTBP8	2.33087	-4.85031	1.78427	-2.71838	0.00656028	0.0159654
AC044860.2	2.33004	-4.85022	1.895	-2.55949	0.0104826	0.0241687
OPHN1	463.893	-4.84999	0.206633	-23.4715	7.97993e-122	5.38948e-119
AL691442.1	3.98473	-4.84773	1.47257	-3.29202	0.0009947	0.00292877
MT1P3	2.32301	-4.84618	1.91804	-2.52662	0.0115165	0.0262801
AL162726.3	16.5856	-4.84464	0.802334	-6.03818	1.5586e-09	1.18367e-08
NOS1AP	2.31784	-4.8429	1.74268	-2.779	0.00545268	0.0135305
NPM1P6	2.31608	-4.84185	1.72514	-2.80664	0.00500613	0.0125608
KRT17P1	2.30998	-4.83842	1.72493	-2.80499	0.00503181	0.0126172
TMSB4XP8	2.30564	-4.83597	1.70505	-2.83626	0.00456446	0.0115668
FTH1P4	2.30564	-4.83597	1.70505	-2.83626	0.00456446	0.0115668
AL158066.2	2.30129	-4.83355	1.69849	-2.8458	0.00443005	0.0112846
PRDM11	91.9484	-4.83353	1.06985	-4.51795	6.24411e-06	2.83292e-05
KRT72	2.29871	-4.83217	1.74711	-2.76581	0.00567814	0.0140207
AC026464.6	35.6466	-4.83123	0.667388	-7.23901	4.51965e-13	4.93159e-12
CEBPD	206.522	-4.83048	0.406947	-11.87	1.69367e-32	7.99331e-31
ACTBP11	2.29519	-4.83013	1.69822	-2.84423	0.00445183	0.0113341
PPIAP89	2.2926	-4.82871	1.72438	-2.80026	0.00510607	0.0127789
AC233964.1	2.29085	-4.82771	1.69803	-2.84312	0.00446746	0.011368
UGT2A1	2.29085	-4.82771	1.69803	-2.84312	0.00446746	0.011368
OR7E126P	3.90543	-4.82528	1.49739	-3.22247	0.0012709	0.00365789
AC068338.1	2.28299	-4.82321	1.74616	-2.76219	0.00574151	0.0141647
AC007919.1	3.91122	-4.82282	1.41645	-3.40487	0.000661965	0.00203121
HMGN1P37	3.89858	-4.81873	1.41539	-3.40451	0.000662817	0.00203287
DDX50P2	2.26996	-4.81584	1.74584	-2.75846	0.0058074	0.0143038
FGF23	196.84	-4.81235	0.328161	-14.6646	1.08638e-48	1.13785e-46
HNRNPA1P17	2.26386	-4.81231	1.75938	-2.73523	0.00623367	0.0152521
EIF3FP3	141.696	-4.80923	0.376891	-12.7603	2.7329e-37	1.60259e-35
OR4F17	109.512	-4.80814	0.352335	-13.6465	2.11808e-42	1.54218e-40
AL355032.1	2.25517	-4.80689	1.89644	-2.53469	0.0112548	0.025716
ECM2	6.37918	-4.80146	1.24767	-3.84835	0.000118917	0.000425796
AC243791.1	6.3762	-4.80118	1.26612	-3.79204	0.000149413	0.000525105
AC010323.1	102.934	-4.80056	1.63478	-2.93652	0.00331922	0.00870401
FAM91A3P	3.85871	-4.79957	1.55914	-3.07835	0.00208154	0.00572759
ARHGDIG	3.83782	-4.79177	1.47071	-3.25813	0.00112148	0.0032604
TMEM52B	6.39652	-4.79108	1.25739	-3.81032	0.000138784	0.000490036
FRMPD1	6.37408	-4.78639	1.31716	-3.63386	0.000279212	0.000926888
HSPA8P9	3.79604	-4.77714	1.41051	-3.38682	0.000707077	0.00215579
SYNJ2BP-COX16	81.3834	-4.76589	0.383149	-12.4387	1.61042e-35	8.6892e-34
CEACAM6	3.75553	-4.76283	1.44525	-3.2955	0.00098247	0.00289668
AL355916.2	194.286	-4.76253	0.97984	-4.86052	1.17078e-06	5.9825e-06
IPO8P1	2.18396	-4.75704	1.82299	-2.60947	0.00906838	0.0212304
LDHBP1	2.17786	-4.75326	1.7696	-2.68607	0.00722986	0.0173918
ZNF366	2.17611	-4.75214	1.74748	-2.71942	0.00653965	0.0159203
GLI3	21.4367	-4.75116	0.918025	-5.17542	2.27402e-07	1.29538e-06
FTH1P20	2.16307	-4.74444	1.76645	-2.68587	0.00723411	0.0173978
KIR2DL2	2.15956	-4.74229	1.74084	-2.72414	0.00644689	0.0157129
SUCLA2P1	2.1578	-4.74122	1.81893	-2.60659	0.00914476	0.0213913
AC097376.1	2.15439	-4.73922	1.85776	-2.55104	0.0107403	0.0246554
COQ10BP2	2.15346	-4.73862	1.76917	-2.67845	0.00739642	0.0177467
TRGVA	2.15346	-4.73862	1.76917	-2.67845	0.00739642	0.0177467
NPM1P23	2.15087	-4.73714	1.74061	-2.72154	0.00649793	0.0158294
AC090515.1	2.15087	-4.73714	1.74061	-2.72154	0.00649793	0.0158294
AC104763.1	2.14736	-4.73489	1.82302	-2.59728	0.00939663	0.021915
RPL5P23	2.14477	-4.73347	1.7467	-2.70995	0.0067294	0.0163283
DMRTC1	3.67429	-4.73222	1.45248	-3.25802	0.00112192	0.0032607
AC108938.1	2.14218	-4.73181	1.82306	-2.59554	0.00944427	0.0220104
PPIAP41	2.14218	-4.73181	1.82306	-2.59554	0.00944427	0.0220104
GPR12	2.14043	-4.73083	1.76897	-2.67434	0.00748759	0.0179303
PIN4P1	2.14043	-4.73083	1.76897	-2.67434	0.00748759	0.0179303
RPS15AP6	2.14043	-4.73083	1.76897	-2.67434	0.00748759	0.0179303
AC093525.1	30.3465	-4.73002	0.634794	-7.45126	9.2453e-14	1.08495e-12
FGD5P1	3.67305	-4.7269	1.44144	-3.27928	0.00104071	0.00305276
MAGED4	3.65081	-4.72383	1.46906	-3.21554	0.001302	0.00373969
AC240508.1	104.962	-4.72221	0.47441	-9.95386	2.42598e-23	6.49116e-22
AL157712.2	2.12564	-4.72143	1.91819	-2.4614	0.0138394	0.0308197
LAP3P2	3.64985	-4.71659	1.41921	-3.32339	0.000889315	0.00265237
AC092597.1	2.10733	-4.70985	1.9599	-2.4031	0.0162567	0.0354451
RPS26P15	2.10558	-4.70877	1.94741	-2.41797	0.0156075	0.0342049
RPL4P5	2.10558	-4.70877	1.94741	-2.41797	0.0156075	0.0342049
PLCB1	88.1575	-4.70741	0.439916	-10.7007	1.00994e-26	3.43416e-25
HSP90AA6P	38.8546	-4.70652	0.574918	-8.18643	2.69098e-16	4.07622e-15
ATP5MGL	3.60901	-4.70368	1.48585	-3.16564	0.00154742	0.004381
LRRC37A13P	2.09513	-4.7018	2.04244	-2.30205	0.0213321	0.0447996
TRDV1	556.319	-4.69279	0.282031	-16.6393	3.62076e-62	5.71904e-60
KCNJ3	32.852	-4.69186	0.58734	-7.98833	1.3678e-15	1.94976e-14
EEF1A1P12	14.9642	-4.68834	0.810883	-5.78177	7.39173e-09	5.12113e-08
EPHA10	5.90515	-4.68624	1.28425	-3.64902	0.00026324	0.000877585
SCAMP5	32.6839	-4.67714	0.769715	-6.07645	1.22871e-09	9.43883e-09
LDHAP7	43.9643	-4.66744	0.507065	-9.20481	3.42274e-20	7.16216e-19
AC098590.1	2.04833	-4.66443	1.8471	-2.52527	0.011561	0.0263601
ASS1P1	3.50557	-4.66344	1.42752	-3.26681	0.00108767	0.00317435
INSC	353.337	-4.658	0.195604	-23.8134	2.42718e-125	1.82841e-122
RPL23AP69	2.03789	-4.65769	1.8035	-2.58258	0.00980646	0.0227769
ARHGAP31	660.833	-4.65745	0.278058	-16.7499	5.66866e-63	9.17574e-61
AC022182.3	11.6853	-4.65661	0.941365	-4.94666	7.54977e-07	3.96753e-06
NPIPB2	116.198	-4.65525	0.363012	-12.824	1.20394e-37	7.18914e-36
UBE2SP1	3.48292	-4.65494	1.4542	-3.20104	0.00136933	0.00392042
AP000344.1	23.2716	-4.65396	0.721291	-6.45226	1.10193e-10	9.44524e-10
HSPA8P5	2.03003	-4.65264	1.77531	-2.62074	0.00877386	0.0206123
SRIP3	2.02827	-4.65154	1.84731	-2.518	0.0118024	0.0268324
AC125388.1	2.02569	-4.64989	1.76633	-2.63252	0.00847552	0.0199746
CTBP2P1	2.02569	-4.64989	1.76633	-2.63252	0.00847552	0.0199746
AC009108.1	2.0231	-4.64829	1.82193	-2.5513	0.0107323	0.0246427
NEUROD2	98.2354	-4.64617	0.403489	-11.515	1.10853e-30	4.79287e-29
MTCO1P3	2.01348	-4.64207	1.80341	-2.57405	0.0100517	0.0232957
RPS7P14	2.01265	-4.64154	1.8571	-2.49935	0.0124423	0.028069
AL138799.1	2.00738	-4.63805	1.85716	-2.49739	0.0125112	0.028205
FANCD2OS	3.47084	-4.63706	1.63359	-2.83857	0.00453161	0.0114999
AL356432.3	5.79823	-4.63669	1.51541	-3.05969	0.00221568	0.00606178
IGHV1-2	11.1231	-4.63378	1.10796	-4.18228	2.88601e-05	0.000115926
CFL1P2	2.00045	-4.63363	1.84769	-2.5078	0.0121486	0.0275111
KRT79	31.0822	-4.63167	0.824479	-5.6177	1.93521e-08	1.26723e-07
ANKRD35	54.412	-4.63014	0.465718	-9.94193	2.73484e-23	7.27781e-22
IGHE	3.4228	-4.62143	1.95437	-2.36467	0.0180461	0.0387471
AC096582.3	1.98215	-4.62142	1.9114	-2.41782	0.0156136	0.034212
HSPE1P10	3.40737	-4.61875	1.47423	-3.13298	0.0017304	0.00484996
CENPCP1	3.41917	-4.61807	1.47717	-3.12629	0.00177025	0.00494892
MS4A1	5.5655	-4.61671	1.51473	-3.04788	0.00230465	0.00627627
AC010724.1	31.4228	-4.60902	0.875686	-5.26333	1.41473e-07	8.29605e-07
MLC1	945.831	-4.60712	0.335303	-13.7401	5.83594e-43	4.46495e-41
EEF1A1P25	3.37603	-4.60658	1.43998	-3.19907	0.00137871	0.00394384
SLC52A3	3.37914	-4.60257	1.4413	-3.19335	0.00140634	0.00402169
CXXC5	1135.37	-4.60121	0.205629	-22.3762	6.70757e-111	3.64929e-108
ITGB5	53.1784	-4.5969	0.535589	-8.58289	9.25204e-18	1.60648e-16
HMGB1P17	42.3583	-4.59275	0.94999	-4.83452	1.33465e-06	6.74941e-06
AL591438.2	5.55722	-4.57947	1.2672	-3.61384	0.000301694	0.000994611
ROR2	5.55817	-4.57506	1.52632	-2.99744	0.00272258	0.00728973
LINC00265-2P	1.92574	-4.5745	1.92959	-2.37071	0.0177539	0.0382161
GPR1	1.92139	-4.57144	1.89883	-2.4075	0.016062	0.0350596
RAMP1	253.707	-4.57089	0.340057	-13.4416	3.45059e-41	2.43983e-39
TWIST1	111.827	-4.56651	0.499804	-9.1366	6.44458e-20	1.31757e-18
AC106865.1	24.7355	-4.56	0.629185	-7.24746	4.24647e-13	4.65165e-12
HNRNPA1P26	3.27792	-4.55492	1.50418	-3.02818	0.00246033	0.00665765
MLIP	3.26388	-4.55452	1.51439	-3.00749	0.00263417	0.00707431
FO393411.1	1.89616	-4.5541	1.81082	-2.51494	0.0119052	0.0270411
AL391419.1	1.89357	-4.55243	1.87775	-2.4244	0.0153337	0.0337369
TNFRSF9	382.319	-4.55025	0.278658	-16.3291	6.12377e-60	8.95075e-58
FAM74A6	1.89005	-4.54995	1.81083	-2.51263	0.0119834	0.027184
AP001000.1	1.89005	-4.54995	1.81083	-2.51263	0.0119834	0.027184
AC098935.1	1.89005	-4.54995	1.81083	-2.51263	0.0119834	0.027184
OR4F15	1.8883	-4.54872	1.87721	-2.42314	0.0153872	0.0338242
EEF1A1P29	1.8883	-4.54872	1.87721	-2.42314	0.0153872	0.0338242
RAB6D	1.88747	-4.54823	1.84729	-2.46211	0.0138122	0.0307661
YWHAZP4	1.88747	-4.54823	1.84729	-2.46211	0.0138122	0.0307661
NLRP8	1.88571	-4.54701	1.81085	-2.51098	0.0120395	0.0272923
MISP	3.25396	-4.54494	1.45383	-3.12617	0.00177096	0.0049502
RPL35AP32	1.88137	-4.54405	1.83309	-2.4789	0.0131789	0.0295503
AC093155.3	1.87961	-4.54283	1.81964	-2.49656	0.0125406	0.0282646
RPSAP61	1.87785	-4.54152	1.88302	-2.41182	0.015873	0.034705
RPS2P7	3.22996	-4.54075	1.45745	-3.11555	0.00183601	0.00511524
RPL19P20	1.87526	-4.53985	1.83316	-2.47652	0.0132671	0.0297242
RPL7P4	1.87526	-4.53985	1.83316	-2.47652	0.0132671	0.0297242
PHBP15	1.87526	-4.53985	1.83316	-2.47652	0.0132671	0.0297242
IGHV1OR16-3	1.87351	-4.53859	1.84751	-2.4566	0.0140257	0.0311742
AC104162.1	7.97297	-4.5372	1.07552	-4.2186	2.4582e-05	9.97024e-05
DAPK1	153.14	-4.53432	0.313196	-14.4775	1.67986e-47	1.70475e-45
AL390728.1	1.86658	-4.53357	1.97467	-2.29587	0.0216835	0.045349
NEK2P4	3.23085	-4.53247	1.9387	-2.33789	0.019393	0.0412996
XCL2	1575.37	-4.52842	0.330821	-13.6884	1.19032e-42	8.86451e-41
CDC37P1	3.20656	-4.52439	1.91772	-2.35926	0.0183115	0.0392224
BX005266.1	3.19754	-4.51646	1.94796	-2.31856	0.020419	0.0431281
GLUD1P2	10.5975	-4.50485	0.915029	-4.92318	8.51495e-07	4.43677e-06
AP000529.1	3.17175	-4.50108	1.55541	-2.89382	0.00380592	0.00984167
CXCR2	5.27644	-4.49995	1.30434	-3.44999	0.000560617	0.00174733
AL807752.6	260.524	-4.49724	0.319297	-14.0848	4.70949e-45	4.11786e-43
FGR	311.633	-4.49045	0.314893	-14.2602	3.87089e-46	3.68035e-44
TUSC3	20.8497	-4.49002	0.748416	-5.99937	1.98086e-09	1.48251e-08
NPM1P29	3.13746	-4.48867	1.51831	-2.95636	0.00311289	0.00822684
HMGN2P17	20.9232	-4.48547	0.766966	-5.84832	4.96556e-09	3.53399e-08
HNRNPA3P12	3.12833	-4.48493	1.47723	-3.03604	0.0023971	0.0065018
DPH3P1	3.11087	-4.48311	1.47038	-3.04895	0.00229639	0.00625725
TBX18	5.21855	-4.48037	1.47511	-3.03732	0.00238692	0.00647869
GAS7	1250.24	-4.47736	0.291309	-15.3698	2.61007e-53	3.17521e-51
AC106795.4	5.14942	-4.47726	1.28389	-3.48727	0.00048798	0.00153981
PPIAL4E	3.10095	-4.47321	1.50783	-2.96666	0.00301054	0.00798327
AC024940.2	3.10051	-4.47321	1.50787	-2.96658	0.00301134	0.00798357
AC107956.1	3.08129	-4.47061	1.50607	-2.9684	0.00299355	0.00794575
LGALS9B	38.4604	-4.4635	0.585112	-7.62846	2.37579e-14	2.97141e-13
HOXB6	35.6076	-4.45906	0.620229	-7.18938	6.50863e-13	7.01972e-12
RPEP4	1.76663	-4.45152	1.86975	-2.38081	0.0172747	0.0373281
AL132640.3	1.76663	-4.45152	1.86975	-2.38081	0.0172747	0.0373281
AC124947.2	1.76663	-4.45152	1.86975	-2.38081	0.0172747	0.0373281
AC096582.2	1.76404	-4.44977	1.95573	-2.27524	0.0228913	0.0474996
LEMD1	1.76228	-4.44837	1.87827	-2.36834	0.0178683	0.0384242
GAPDHP69	1.76052	-4.44704	1.85657	-2.39529	0.0166072	0.0360504
EEF1A1P15	1.76052	-4.44704	1.85657	-2.39529	0.0166072	0.0360504
EFCAB8	47.8947	-4.44371	0.657655	-6.7569	1.40975e-11	1.32429e-10
AL390198.2	1.75184	-4.44071	1.87862	-2.36382	0.0180878	0.0388131
OR10A2	7.67515	-4.43945	1.15014	-3.85993	0.000113419	0.000407526
HNRNPCP2	5.00734	-4.43642	1.37363	-3.22971	0.00123915	0.00357648
ACTG1P23	1.74398	-4.43488	1.87887	-2.36039	0.0182557	0.0391113
MKRN9P	3.03178	-4.43264	1.56091	-2.83978	0.00451445	0.0114652
GRAMD4P7	1.73963	-4.43169	1.87903	-2.35849	0.0183492	0.0392903
SLC25A5P1	15.0845	-4.43086	0.900187	-4.92216	8.5596e-07	4.45755e-06
AC233266.1	1.73529	-4.42841	1.9152	-2.31224	0.0207644	0.043768
RPL10AP2	1.73353	-4.42709	1.90612	-2.32256	0.0202027	0.0427402
KLRD1	1863.19	-4.42507	0.154776	-28.5902	8.88497e-180	1.45017e-176
HNRNPA1P67	1.72743	-4.42238	1.95793	-2.2587	0.0239022	0.0493046
CFHR2	3.00314	-4.42237	1.51239	-2.92409	0.00345466	0.00902244
ANP32AP1	2.98577	-4.41474	1.49534	-2.95232	0.00315395	0.00832265
HMGB1P20	2.98577	-4.41474	1.49534	-2.95232	0.00315395	0.00832265
RPL24P4	7.41855	-4.41063	1.15191	-3.82898	0.000128676	0.000457645
MTCYBP18	2.96922	-4.40744	1.49621	-2.94574	0.00322184	0.008485
LDHAP4	24.4476	-4.40062	0.620671	-7.0901	1.34011e-12	1.40586e-11
KIRREL2	4.89822	-4.40043	1.31216	-3.35359	0.000797717	0.00240334
CTTNBP2NL	46.4278	-4.39965	0.486288	-9.0474	1.4641e-19	2.9381e-18
AC010343.1	2.93613	-4.39229	1.56822	-2.80081	0.00509741	0.0127605
SERBP1P5	2.92612	-4.38719	1.62064	-2.70708	0.00678778	0.0164557
TUBAP2	4.9055	-4.38488	1.32438	-3.3109	0.000929971	0.00276018
CTBP2	662.09	-4.38421	0.282829	-15.5013	3.40147e-54	4.24339e-52
AC134669.1	148.604	-4.37817	0.482656	-9.07101	1.17923e-19	2.37373e-18
AL365475.1	31.1038	-4.37758	0.766411	-5.71179	1.11797e-08	7.54011e-08
PARP1P1	4.8789	-4.37298	1.73621	-2.51869	0.0117793	0.0267924
PARD3	16.8804	-4.35913	0.782406	-5.57144	2.5264e-08	1.63415e-07
ARHGAP42P4	2.88487	-4.35781	1.61824	-2.69294	0.00708259	0.0170921
CUX2	4.83337	-4.35569	1.57093	-2.77269	0.00555954	0.0137573
AC256309.2	62.3269	-4.35302	0.44024	-9.88784	4.70051e-23	1.22752e-21
SATB2	9.45503	-4.35242	0.938856	-4.63588	3.55425e-06	1.68149e-05
NUAK1	17.1218	-4.34906	1.09304	-3.97887	6.92432e-05	0.000258816
ARPC3P1	2.85492	-4.34608	1.5023	-2.89295	0.00381647	0.009864
AL353813.1	11.9768	-4.34491	0.928534	-4.67933	2.87815e-06	1.38709e-05
AC008567.1	2.84838	-4.34327	1.50179	-2.89205	0.00382732	0.00988944
AC051619.1	4.71415	-4.3424	1.31297	-3.30731	0.000941973	0.00279215
CCDC36	7.03564	-4.3416	1.09411	-3.96817	7.24265e-05	0.000269583
AC103810.3	4.7509	-4.33686	1.37146	-3.16222	0.00156574	0.00442773
NGFR	2.84041	-4.33662	1.60902	-2.69519	0.00703484	0.0169978
NLRP2B	1.63099	-4.33623	1.91714	-2.26182	0.0237087	0.0489675
MEIS1	14.0887	-4.33519	0.800056	-5.4186	6.0067e-08	3.69379e-07
FEZ1	336.754	-4.33513	0.291353	-14.8793	4.49342e-50	4.86233e-48
EEF1B2P7	1.62665	-4.33281	1.9174	-2.25974	0.0238374	0.0492074
AC008802.1	1.62055	-4.32796	1.90453	-2.27245	0.0230592	0.0477873
OCSTAMP	2.81573	-4.32772	1.55655	-2.78033	0.00543044	0.0134804
NAP1L1P3	2.81094	-4.32568	1.5563	-2.77947	0.00544476	0.0135126
FLG	4.74403	-4.32542	1.71756	-2.51835	0.0117907	0.0268127
PTPRG	23.5499	-4.3251	0.693819	-6.23376	4.5538e-10	3.67949e-09
ASB11	1.6162	-4.32453	1.918	-2.25471	0.0241512	0.0497608
OR8D4	1.61445	-4.3231	1.91809	-2.25386	0.0242048	0.049845
CPLX2	1.61445	-4.3231	1.91809	-2.25386	0.0242048	0.049845
AL592293.2	1.61445	-4.3231	1.91809	-2.25386	0.0242048	0.049845
VN1R82P	4.69945	-4.31973	1.47086	-2.93687	0.00331541	0.00869519
WNT10A	9.11878	-4.31779	1.13887	-3.79131	0.000149855	0.000526374
SPRY4	37.1408	-4.31423	0.539383	-7.99844	1.26002e-15	1.80664e-14
GCSHP5	4.65421	-4.30468	1.51962	-2.83274	0.00461507	0.0116844
AL034430.2	36.9778	-4.30105	0.486684	-8.83745	9.7926e-19	1.85133e-17
KIR3DL2	650.74	-4.29666	0.199409	-21.5469	5.65619e-103	2.57633e-100
RNASE10	13.6245	-4.28982	0.793337	-5.40732	6.39765e-08	3.91576e-07
SLCO1A2	4.49256	-4.28547	1.40781	-3.04406	0.0023341	0.00634763
AC144530.1	2.74452	-4.2843	1.56785	-2.73259	0.00628395	0.0153635
NPM1P18	2.72663	-4.28213	1.5543	-2.75503	0.00586869	0.0144348
WDR63	18.2187	-4.27802	0.740788	-5.77496	7.69712e-09	5.31392e-08
Z86062.1	2.7206	-4.27281	1.53077	-2.79129	0.00524992	0.0130812
C19orf84	15.8868	-4.27185	0.742905	-5.7502	8.91367e-09	6.09578e-08
AC024937.2	2.70056	-4.26952	1.62556	-2.62649	0.00862704	0.0202966
EGR3	462.347	-4.26766	0.270281	-15.7897	3.66363e-56	4.98304e-54
CLEC4C	2.69361	-4.25965	1.54193	-2.76254	0.00573529	0.0141529
SULT2A1	4.46812	-4.25884	1.32165	-3.22236	0.0012714	0.00365879
GAPDHP71	2.6874	-4.25355	1.56276	-2.72181	0.00649251	0.0158201
HNRNPA1P8	2.68141	-4.25355	1.56347	-2.72059	0.00651664	0.015871
UPF3AP3	2.67096	-4.24818	1.5976	-2.6591	0.00783487	0.0186615
MS4A4E	22.2017	-4.24559	0.615573	-6.89697	5.31226e-12	5.22319e-11
SCIMP	43.8695	-4.20699	0.567443	-7.41394	1.22599e-13	1.42e-12
HNRNPA1P48	125.29	-4.20315	0.318904	-13.18	1.1445e-39	7.44721e-38
AC270277.1	2.59717	-4.20106	1.59435	-2.63498	0.00841434	0.0198631
GZMH	304.107	-4.19453	0.241106	-17.397	8.69188e-68	1.65281e-65
EIF4A1P10	21.7396	-4.19308	0.757945	-5.53217	3.1629e-08	2.02182e-07
SPDYE21P	2.56669	-4.19216	1.71514	-2.44422	0.0145167	0.0321379
RPL5P8	2.58052	-4.18934	1.54308	-2.71492	0.00662913	0.016113
FTH1P8	2.57321	-4.18841	1.54361	-2.71338	0.00666007	0.0161761
EXD1	2.57277	-4.18841	1.54367	-2.71328	0.00666203	0.0161789
SNCAIP	2.57007	-4.18397	1.55572	-2.68941	0.00715782	0.0172491
PPIAP37	2.55097	-4.18397	1.55814	-2.68523	0.00724789	0.0174266
EEF1A1P30	2.56232	-4.18305	1.55267	-2.69409	0.00705803	0.0170433
DYNC2H1	72.4792	-4.18007	0.348686	-11.9881	4.10428e-33	2.00966e-31
CLGN	2.55447	-4.17867	1.64221	-2.54454	0.0109422	0.025076
OR10K1	25.4844	-4.1738	0.630866	-6.61598	3.69106e-11	3.3162e-10
GNG12	12.7274	-4.17339	0.89939	-4.64025	3.47996e-06	1.65273e-05
CLDN1	30.2115	-4.16767	0.903648	-4.61205	3.98721e-06	1.86961e-05
OR7E128P	4.26534	-4.16682	1.43611	-2.90146	0.00371425	0.0096303
EEF1A1P10	6.38941	-4.16667	1.08576	-3.83755	0.000124268	0.000443256
AC024918.1	177.916	-4.16529	0.252875	-16.4717	5.86037e-61	8.82932e-59
NPM1P26	4.17349	-4.15696	1.34097	-3.09996	0.00193545	0.00536176
AC092651.2	25.135	-4.15578	0.634828	-6.54632	5.89736e-11	5.20765e-10
EEF1B2P3	4.17255	-4.15538	1.39469	-2.97943	0.00288781	0.00769262
ADGRG6	29.6922	-4.14908	0.942084	-4.40415	1.06199e-05	4.62327e-05
GRAMD4P3	23.1836	-4.14613	0.618135	-6.70749	1.97999e-11	1.8245e-10
CHIT1	47.1821	-4.14584	0.88654	-4.67643	2.9191e-06	1.40544e-05
ARHGAP20	6.27283	-4.1402	1.33873	-3.09262	0.00198397	0.00548609
AP006285.3	8.15235	-4.1254	0.999614	-4.127	3.67534e-05	0.000144462
CYP2W1	2.47023	-4.12347	1.6061	-2.56737	0.0102472	0.02369
OR51E2	2.45979	-4.11771	1.57697	-2.61116	0.00902366	0.0211383
STXBP5L	2.45979	-4.11771	1.57697	-2.61116	0.00902366	0.0211383
POU5F1B	4.1276	-4.11474	1.51888	-2.70907	0.0067473	0.0163677
RPS26P31	2.43065	-4.10168	1.60346	-2.55802	0.0105272	0.024248
NPIPA8	116.141	-4.09978	0.999139	-4.10331	4.07273e-05	0.00015868
EPB41L2	1156.17	-4.09839	0.236922	-17.2985	4.83012e-67	8.92478e-65
AC270277.2	10.1432	-4.09418	0.993052	-4.12283	3.74252e-05	0.000146925
RPL17P22	4.0513	-4.09032	1.35686	-3.01455	0.00257363	0.00693167
C1orf167	15.9984	-4.08987	0.770675	-5.30687	1.11525e-07	6.64129e-07
VSTM2L	56.2129	-4.08953	0.637799	-6.41193	1.43686e-10	1.21723e-09
AC079949.3	153.904	-4.07929	0.238632	-17.0945	1.63108e-65	2.93085e-63
LACC1	280.065	-4.06977	0.233352	-17.4405	4.06664e-68	7.80875e-66
NKG7	11330.7	-4.06787	0.207282	-19.6248	9.49809e-86	2.86199e-83
AC254945.1	47.6343	-4.06286	0.511257	-7.9468	1.91392e-15	2.6891e-14
RHEBP1	19.9087	-4.06282	0.674005	-6.02788	1.66127e-09	1.25628e-08
GRIN1	3.92883	-4.06241	1.38665	-2.92966	0.00339336	0.00887941
AL161670.2	5.94432	-4.05697	1.24125	-3.26846	0.00108134	0.00315919
TRGV7	115.625	-4.0551	0.341942	-11.859	1.93158e-32	9.07242e-31
ENTPD1	4073.23	-4.04857	0.215794	-18.7613	1.56424e-78	4.14017e-76
MAP7D2	5.90621	-4.0437	1.29622	-3.11961	0.00181093	0.00504968
AL049779.1	84.9103	-4.0429	0.412881	-9.79193	1.21943e-22	3.09376e-21
POTEE	7.95041	-4.04088	1.1411	-3.54121	0.000398292	0.0012839
AL583805.1	2.32759	-4.04025	1.6686	-2.42134	0.0154634	0.0339688
FRG1JP	7.80678	-4.04002	0.979826	-4.1232	3.73637e-05	0.000146713
HSPA9P1	9.68334	-4.04001	0.900268	-4.48757	7.20417e-06	3.23478e-05
AC007386.1	2.3368	-4.03772	1.66275	-2.42834	0.0151682	0.0334319
SPOCK3	9.78292	-4.03389	0.981181	-4.11126	3.93511e-05	0.000153716
AC027796.3	7.93126	-4.03048	1.14828	-3.51002	0.000448079	0.00142746
BARX2	2.33014	-4.03042	1.5996	-2.51964	0.0117475	0.0267356
MRGPRX3	3.83581	-4.02288	1.39984	-2.87382	0.00405534	0.0104195
AC006486.1	44.8233	-4.02014	1.65905	-2.42316	0.0153863	0.0338242
RPL7AP30	2.30585	-4.01988	1.66131	-2.4197	0.0155333	0.0340918
GPM6A	120.125	-4.0197	0.383436	-10.4834	1.03006e-25	3.29115e-24
TRGJP	2.29633	-4.01438	1.67602	-2.39518	0.0166122	0.0360557
EEF1A1P13	17.3034	-4.01186	0.680734	-5.89343	3.7825e-09	2.73676e-08
AC093700.1	5.89136	-4.01114	1.46883	-2.73084	0.00631732	0.0154336
SULT1C4	2.28413	-4.00721	1.66027	-2.41358	0.0157966	0.0345459
IGF2BP3	152.158	-4.00554	0.303715	-13.1885	1.02235e-39	6.69688e-38
AL110118.2	3.83633	-4.00185	1.46871	-2.72474	0.0064353	0.0156885
DCDC2B	2.2805	-4.0013	1.69442	-2.36146	0.0182032	0.0390203
AC091491.1	68.6649	-3.99994	0.355527	-11.2507	2.29722e-29	9.3347e-28
TRDV2	33.8886	-3.99918	0.527935	-7.57514	3.58727e-14	4.39127e-13
SLC2A12	3.77	-3.99752	1.38282	-2.89084	0.0038421	0.00992108
AL049597.1	2.25272	-3.99614	1.69701	-2.35481	0.0185324	0.0396434
IKZF3	2927.84	-3.99163	0.271643	-14.6944	7.00493e-49	7.37627e-47
AC234781.5	5.58002	-3.99131	1.18456	-3.36944	0.000753223	0.00228122
EMID1	22.3325	-3.98112	0.693275	-5.74248	9.32992e-09	6.35824e-08
COL6A2	107.193	-3.97545	0.392313	-10.1333	3.92956e-24	1.12521e-22
HLX	11.3283	-3.9736	1.07894	-3.68288	0.000230609	0.000777805
TCF23	11.2905	-3.97284	0.85225	-4.66159	3.13776e-06	1.50333e-05
SAMD12	139.318	-3.97229	0.295592	-13.4384	3.60178e-41	2.53757e-39
CYP2B7P	5.56263	-3.9697	1.10897	-3.57964	0.000344074	0.00112317
INGX	5.61103	-3.96618	1.18213	-3.35511	0.000793347	0.00239238
SEPT14P19	5.38027	-3.9631	1.3193	-3.00395	0.00266503	0.00714836
AC011043.2	11.0207	-3.96015	0.92629	-4.27528	1.90898e-05	7.93155e-05
TRGJ2	32.844	-3.95421	0.586846	-6.73807	1.60508e-11	1.48991e-10
SCN11A	2.19682	-3.94257	1.68109	-2.34525	0.0190143	0.0405769
RPS6P20	3.68279	-3.93835	1.49188	-2.63985	0.00829417	0.0196174
TMEM56	3.67722	-3.93623	1.48889	-2.64375	0.00819942	0.0194212
AL391058.1	2.16414	-3.93077	1.69081	-2.32479	0.0200829	0.0425237
MRO	2.15887	-3.9274	1.63898	-2.39625	0.0165637	0.0359783
UPK1B	2.17242	-3.9274	1.63676	-2.39949	0.0164178	0.0357169
LRRTM4	5.40259	-3.92575	1.15084	-3.41121	0.000646757	0.00198954
CLDND2	145.632	-3.92271	0.380188	-10.3178	5.85375e-25	1.77754e-23
AL354702.1	2.16928	-3.92212	1.61582	-2.42733	0.0152103	0.0335144
RSU1P2	2.15763	-3.91834	1.62961	-2.40447	0.016196	0.0353246
DAB2	27.1896	-3.916	0.545959	-7.17271	7.35287e-13	7.8998e-12
EEF1A1P4	10.744	-3.91203	0.7948	-4.92204	8.56475e-07	4.45904e-06
AC064799.1	7.17552	-3.91086	0.977431	-4.00116	6.30321e-05	0.000237048
RPSAP48	16.0114	-3.90256	0.736832	-5.29641	1.18103e-07	7.0096e-07
AC097658.1	7.04988	-3.9001	1.04271	-3.74036	0.000183759	0.000632978
NCR2	989.652	-3.89371	0.491437	-7.92312	2.31621e-15	3.22425e-14
LRP12	191.66	-3.88857	0.23482	-16.5597	1.36166e-61	2.11663e-59
PALM	3.56638	-3.88814	1.42331	-2.73177	0.00629951	0.0153939
NMNAT3	788.266	-3.88489	0.179123	-21.6884	2.642e-104	1.23205e-101
COX5BP6	3.50144	-3.88415	1.39202	-2.79031	0.00526582	0.0131143
SATL1	40.3681	-3.88314	0.430549	-9.01905	1.89727e-19	3.75733e-18
BANK1	125.246	-3.883	0.409597	-9.48007	2.54119e-21	5.8624e-20
IL4I1	52.6544	-3.88079	0.368927	-10.5191	7.05296e-26	2.28707e-24
KLRF1	190.819	-3.87703	0.337884	-11.4745	1.77291e-30	7.53238e-29
KRT85	3.54246	-3.87698	1.53471	-2.5262	0.0115304	0.0263058
RPS7P11	5.17962	-3.87536	1.19475	-3.24366	0.00118004	0.00341745
ADGRF5P1	3.52065	-3.86984	1.46392	-2.64348	0.00820593	0.0194272
AC113410.1	5.16048	-3.86923	1.17388	-3.29611	0.000980325	0.00289147
THAP10	5.13569	-3.86213	1.17133	-3.29721	0.000976494	0.0028821
HS3ST1	31.7219	-3.85956	0.748292	-5.15783	2.4983e-07	1.41258e-06
AC138466.2	5.1187	-3.85846	1.1772	-3.27764	0.00104678	0.00306919
LMX1B	5.03439	-3.85718	1.31724	-2.92823	0.00340893	0.00891538
HLA-G	3.39448	-3.85435	1.50641	-2.55862	0.0105088	0.0242147
CD93	339.802	-3.85198	0.218797	-17.6053	2.24398e-69	4.39506e-67
OR2L2	25.6345	-3.8496	0.655131	-5.87607	4.20121e-09	3.01741e-08
AL390334.1	3.3771	-3.84632	1.47613	-2.60568	0.00916927	0.0214461
DSG3	10.1414	-3.84453	0.861465	-4.46278	8.09018e-06	3.59633e-05
ARMCX1	6.81592	-3.83829	1.16457	-3.2959	0.000981084	0.00289303
NOS2P3	5.06393	-3.83332	1.22773	-3.12229	0.00179451	0.00500744
RPL7P41	2.0442	-3.83256	1.64161	-2.33463	0.0195625	0.0415836
HERC2P8	112.058	-3.83148	0.284646	-13.4605	2.6706e-41	1.90205e-39
ELAVL2	2.0476	-3.83098	1.69992	-2.25362	0.0242203	0.0498664
NCAM1	4869.33	-3.83079	0.504317	-7.596	3.05419e-14	3.76222e-13
SRC	341.755	-3.82962	0.271825	-14.0886	4.46585e-45	3.92234e-43
HNRNPA1P10	25.8401	-3.82935	0.841764	-4.54919	5.38523e-06	2.46783e-05
AC092933.1	2.0342	-3.82576	1.64089	-2.33152	0.019726	0.0418722
TMEM150C	3.41811	-3.82102	1.48067	-2.58061	0.00986258	0.02289
HTN3	35.81	-3.81565	0.498155	-7.65955	1.86579e-14	2.36069e-13
DOCK6	5.04275	-3.81504	1.1402	-3.34595	0.000820023	0.00246485
C17orf99	3.40106	-3.81302	1.41488	-2.69495	0.00704	0.0170082
MATK	2232.57	-3.81149	0.247951	-15.3719	2.52586e-53	3.09197e-51
AC010507.1	35.426	-3.80954	0.594772	-6.40504	1.50333e-10	1.27079e-09
IGFBP5	163.213	-3.80486	0.894195	-4.25507	2.08985e-05	8.60996e-05
PLD1	186.935	-3.80299	0.315674	-12.0472	2.00642e-33	9.94879e-32
CXCL14	21.7281	-3.80156	0.581775	-6.53442	6.38572e-11	5.62621e-10
RNF217	32.0723	-3.80108	0.563725	-6.7428	1.55363e-11	1.44695e-10
LRMDA	16.7349	-3.78858	0.678023	-5.58768	2.3012e-08	1.49292e-07
ATP1A3	10.0161	-3.78114	0.907585	-4.16615	3.09789e-05	0.000123474
ITGAD	1244.75	-3.78112	0.282428	-13.3879	7.11258e-41	4.93996e-39
AC008878.1	19.7427	-3.77901	0.639473	-5.90957	3.43e-09	2.49286e-08
SLCO4C1	327.921	-3.77807	0.239486	-15.7758	4.56896e-56	6.12929e-54
NACA3P	14.8609	-3.77345	0.752233	-5.01633	5.26665e-07	2.84559e-06
AC092824.3	45.8824	-3.77304	0.401571	-9.39569	5.68455e-21	1.27708e-19
OLA1P2	6.50091	-3.77189	1.01032	-3.73337	0.000188937	0.000648758
NTRK2	591.12	-3.75991	0.328877	-11.4325	2.87553e-30	1.21905e-28
LDLRAD3	47.6105	-3.75643	0.804155	-4.67127	2.99337e-06	1.43979e-05
GRK6P1	13.2271	-3.75626	0.932121	-4.0298	5.5825e-05	0.000211856
BCHE	3.20928	-3.74937	1.46665	-2.55641	0.0105759	0.0243357
NOTO	4.97085	-3.74482	1.35898	-2.7556	0.00585842	0.0144131
CHST1	3.19059	-3.74151	1.52771	-2.44911	0.0143211	0.0317469
AL355312.5	16.0995	-3.71535	0.844756	-4.39813	1.09185e-05	4.74801e-05
AC011447.1	14.3187	-3.70874	0.82375	-4.50226	6.72341e-06	3.03701e-05
DRICH1	3.13335	-3.70705	1.45687	-2.54452	0.0109427	0.025076
FRG1GP	18.9269	-3.70383	0.71102	-5.20918	1.8968e-07	1.09203e-06
HECW1	3.11329	-3.69769	1.41251	-2.61781	0.00884972	0.0207756
BX664615.1	14.2517	-3.69737	0.707758	-5.22406	1.7504e-07	1.0131e-06
ADAM12	23.3014	-3.69479	0.607269	-6.08427	1.17022e-09	9.02358e-09
COL6A1	34.6349	-3.6946	0.614264	-6.01467	1.80248e-09	1.35776e-08
PTGDR	430.493	-3.69395	0.351032	-10.5231	6.76085e-26	2.19963e-24
VENTXP4	3.15328	-3.69089	1.42228	-2.59506	0.00945739	0.0220347
KLRC3	272.346	-3.68798	0.408881	-9.01968	1.88633e-19	3.73945e-18
HMGB1P3	47.2495	-3.68481	0.749572	-4.91589	8.83787e-07	4.59513e-06
HOXB7	29.5939	-3.68369	0.504238	-7.30545	2.76337e-13	3.08572e-12
GRIK4	6.2464	-3.67848	1.26838	-2.90014	0.00372993	0.00966711
AC145285.1	7.73531	-3.67823	1.01673	-3.6177	0.000297238	0.000981258
AKAP5	869.507	-3.67017	0.254169	-14.4399	2.90316e-47	2.91596e-45
TMSB4XP4	27.9561	-3.66995	0.545438	-6.72844	1.71495e-11	1.58813e-10
SCUBE1	4.62808	-3.66302	1.21883	-3.00536	0.00265265	0.00711905
AC124242.2	4.43964	-3.66107	1.32728	-2.75832	0.00580998	0.0143084
SHROOM3	18.289	-3.65898	0.628039	-5.82604	5.67584e-09	3.99594e-08
AC013470.2	2.9972	-3.65882	1.55534	-2.35242	0.0186515	0.0398809
NPM1P27	10.6367	-3.65878	0.812402	-4.50365	6.67953e-06	3.01928e-05
RPLP1P11	2.99026	-3.65697	1.59977	-2.28593	0.0222586	0.0463427
CCL18	4.63621	-3.65656	1.2836	-2.84868	0.0043901	0.0111959
PDCD1	119.011	-3.65443	0.585766	-6.23872	4.41164e-10	3.57495e-09
OSBPL5	667.2	-3.6535	0.524042	-6.97177	3.12976e-12	3.14356e-11
GPRC5C	2.97982	-3.65149	1.58069	-2.31006	0.0208846	0.0439787
NLRP7	42.782	-3.64485	0.44533	-8.1846	2.73208e-16	4.13208e-15
AC243547.3	37.4042	-3.63995	0.533206	-6.82655	8.69828e-12	8.40891e-11
PCDHGB6	3.00465	-3.63939	1.4413	-2.52507	0.0115676	0.0263722
SALL1	11.8582	-3.63692	1.04396	-3.48376	0.000494425	0.00155864
NCLP1	8.93169	-3.63396	0.855112	-4.24969	2.14071e-05	8.79913e-05
KCNG1	4.51842	-3.63348	1.18042	-3.07813	0.00208307	0.0057302
AL928654.3	61.8216	-3.63304	0.450979	-8.05589	7.89018e-16	1.14812e-14
PEBP4	2.98293	-3.63019	1.47481	-2.46146	0.0138371	0.030818
TRGV8	97.1532	-3.6297	0.453598	-8.002	1.2241e-15	1.75772e-14
AC136944.3	3.03299	-3.62745	1.58113	-2.29421	0.0217784	0.0455183
LRRC37A7P	4.42916	-3.62599	1.25776	-2.8829	0.0039403	0.0101492
GSTT1	61.3182	-3.62474	0.476115	-7.61315	2.67495e-14	3.32223e-13
ATP6V1G2-DDX39B	3.03798	-3.62454	1.58357	-2.28884	0.0220884	0.0460531
NANOG	17.8231	-3.62407	0.662079	-5.47378	4.40538e-08	2.76312e-07
LANCL3	51.9834	-3.61916	0.38789	-9.33039	1.05481e-20	2.30317e-19
DNAAF4	5.81613	-3.61437	1.11471	-3.24244	0.00118511	0.0034301
CLEC7A	20.6698	-3.61136	0.740075	-4.87972	1.06236e-06	5.45269e-06
MTND5P11	8.71979	-3.61026	1.0662	-3.38611	0.000708912	0.00216105
RPS3AP44	2.99971	-3.60763	1.53265	-2.35386	0.0185798	0.0397363
FGD4	77.1336	-3.60571	0.454625	-7.93117	2.17096e-15	3.03125e-14
TP53I11	53.1131	-3.59427	0.371337	-9.67928	3.69303e-22	9.03018e-21
PDGFA	236.672	-3.5935	0.399114	-9.0037	2.18234e-19	4.29151e-18
RGMB	10.415	-3.59118	1.10135	-3.26069	0.00111141	0.00323642
CDK18	16.2146	-3.589	0.761927	-4.71042	2.47208e-06	1.20442e-05
LILRA6	11.9912	-3.58839	1.04714	-3.42685	0.000610621	0.00188965
UGT8	36.4248	-3.58309	0.452726	-7.91448	2.48297e-15	3.43929e-14
TYROBP	938.735	-3.58257	0.143016	-25.0502	1.73876e-138	1.89197e-135
AC073610.3	2.85546	-3.58236	1.5656	-2.28817	0.0221275	0.0461102
SCN9A	67.7091	-3.58162	0.55575	-6.44466	1.15859e-10	9.89628e-10
TUBB6	368.576	-3.57744	0.200678	-17.8268	4.37945e-71	9.1251e-69
SEMA3A	148.545	-3.57465	0.336883	-10.611	2.65012e-26	8.84245e-25
MAB21L3	11.3524	-3.56682	0.821183	-4.34351	1.40222e-05	5.9769e-05
SERP2	33.0613	-3.56555	0.461206	-7.73091	1.06779e-14	1.38593e-13
TRIM6	26.0866	-3.56108	0.776674	-4.58503	4.53916e-06	2.10374e-05
KIFC3	82.3287	-3.55606	0.373373	-9.52413	1.66427e-21	3.88052e-20
PLXNA2	18.4966	-3.5549	0.968346	-3.67111	0.000241501	0.000811883
IL10	27.3153	-3.55342	0.816541	-4.3518	1.35024e-05	5.7881e-05
STAB1	2.89812	-3.55331	1.48226	-2.39722	0.0165198	0.0359029
ACTA1	5.88552	-3.55192	1.262	-2.81452	0.00488499	0.0122789
IQCJ-SCHIP1	15.6333	-3.54959	0.748865	-4.73996	2.13762e-06	1.05089e-05
PRSS40A	6.80991	-3.54762	1.2739	-2.78485	0.00535522	0.0133106
AC005410.1	2.86343	-3.53812	1.53924	-2.29862	0.0215264	0.045112
RPL21P44	2.86343	-3.53812	1.53924	-2.29862	0.0215264	0.045112
RASEF	63.1053	-3.53258	0.440489	-8.01968	1.06021e-15	1.53475e-14
IRF8	1126.33	-3.52796	0.255073	-13.8312	1.65347e-43	1.32183e-41
AC092073.1	15.4604	-3.52585	0.665811	-5.29558	1.18642e-07	7.03518e-07
ZNF683	2344.49	-3.52308	0.522884	-6.73779	1.60818e-11	1.49208e-10
ZNF503	5.55066	-3.52185	1.05231	-3.34678	0.000817551	0.00245818
PYHIN1	761.376	-3.52151	0.196753	-17.8981	1.21953e-71	2.56836e-69
ADGRB2	5.69601	-3.52138	1.23548	-2.85021	0.00436902	0.0111479
AC241556.3	15.282	-3.52057	0.762652	-4.61622	3.90791e-06	1.83727e-05
SPINK9	21.3216	-3.52003	0.637354	-5.52288	3.33486e-08	2.12481e-07
MTRNR2L1	2679.93	-3.5111	0.163897	-21.4227	8.21651e-102	3.57619e-99
ADIPOQ	4.24668	-3.50824	1.23263	-2.84615	0.00442518	0.0112751
TMEM184A	13.9469	-3.5067	0.664215	-5.27946	1.29564e-07	7.6435e-07
PLEKHA3P1	6.99143	-3.50582	0.936775	-3.74244	0.000182243	0.00062841
AC008750.8	37.9357	-3.50546	0.641298	-5.4662	4.59775e-08	2.87705e-07
CRIM1	1592.19	-3.49656	0.473817	-7.37955	1.58826e-13	1.82664e-12
CD163	16.4842	-3.49138	0.669613	-5.21402	1.84792e-07	1.06608e-06
ANKRD30BP2	2.74069	-3.48905	1.47384	-2.36731	0.0179177	0.0385179
AC068533.4	29.433	-3.48801	0.725186	-4.80981	1.51072e-06	7.57721e-06
AC034102.1	4.1645	-3.48709	1.27624	-2.73232	0.00628894	0.01537
GAD2	2.72904	-3.48589	1.46729	-2.37573	0.0175141	0.0377705
U52112.1	9.45828	-3.48526	0.912066	-3.82128	0.000132762	0.000470723
ROCK1P1	28.728	-3.48324	0.793608	-4.38912	1.1381e-05	4.93271e-05
ZBED2	134.164	-3.48239	0.279181	-12.4736	1.04028e-35	5.69132e-34
INHBA	13.4932	-3.47833	0.844482	-4.11889	3.80708e-05	0.000149131
ELOCP33	2.71721	-3.47757	1.48315	-2.34472	0.0190413	0.0406212
TRGV1	8.2197	-3.47242	0.856437	-4.0545	5.0241e-05	0.000192191
AC139495.3	9.48293	-3.47117	1.0104	-3.43544	0.000591597	0.00183629
NRGN	89.1897	-3.46882	0.321003	-10.8062	3.21722e-27	1.15185e-25
LINC00431	8.18459	-3.4671	0.960925	-3.60809	0.000308462	0.0010159
HLA-H	140.996	-3.45586	0.941473	-3.6707	0.000241887	0.000813042
NCR1	305.908	-3.44611	0.421248	-8.18071	2.82175e-16	4.26112e-15
AC008764.4	52.1732	-3.43664	1.22864	-2.79712	0.0051561	0.0128942
FFAR4	6.5337	-3.43389	1.02388	-3.35381	0.000797077	0.00240203
EEF1A1P19	16.9866	-3.43269	0.66357	-5.17307	2.30282e-07	1.30923e-06
AP001931.1	6.71289	-3.43098	1.07748	-3.18427	0.00145118	0.004136
CICP16	10.6281	-3.42917	0.799238	-4.29055	1.78229e-05	7.44464e-05
LO000005.1	92.6915	-3.42798	0.281881	-12.1611	5.00793e-34	2.54767e-32
AC073082.1	6.65184	-3.42715	0.955466	-3.58689	0.000334647	0.00109459
BASP1	65.9334	-3.42536	0.434177	-7.88932	3.03845e-15	4.17037e-14
ZNF716	5.17881	-3.42243	1.16566	-2.93604	0.00332432	0.00871505
STRA6	3.93515	-3.42131	1.20906	-2.82974	0.00465866	0.0117811
PTGIS	703.291	-3.41766	0.36746	-9.30077	1.3943e-20	3.00427e-19
LTA	1069.39	-3.40957	0.156378	-21.8034	2.1557e-105	1.02979e-102
SEMA6B	6.59441	-3.40637	1.07584	-3.16624	0.00154422	0.00437258
HHAT	5.33578	-3.4056	1.15533	-2.94772	0.00320122	0.00843409
TSNAXIP1	5.25993	-3.40499	1.20259	-2.83138	0.0046347	0.0117296
AC018638.1	28.3266	-3.40407	0.560354	-6.07485	1.24105e-09	9.51355e-09
RYKP1	2.58428	-3.39902	1.47134	-2.31016	0.0208795	0.0439774
DYRK3	27.0991	-3.39765	0.527008	-6.44706	1.14041e-10	9.75372e-10
RARRES2	16.7283	-3.39746	0.974183	-3.48749	0.000487571	0.00153876
FABP5P7	149.093	-3.3953	0.349096	-9.72598	2.33637e-22	5.82932e-21
PRICKLE1	7.69752	-3.3942	0.926684	-3.66274	0.000249532	0.0008363
IMPDH1P5	2.56938	-3.38823	1.48049	-2.28858	0.0221036	0.0460751
HSPA7	44.0761	-3.38769	0.425314	-7.96515	1.65018e-15	2.33361e-14
CCR5	853.794	-3.38102	0.356632	-9.48042	2.53251e-21	5.85617e-20
HRNR	5.17427	-3.36916	1.17607	-2.86477	0.00417311	0.010694
RPS28P7	552.624	-3.36764	0.135905	-24.7793	1.49934e-135	1.4683e-132
PITX2	5.21143	-3.36724	1.14366	-2.94426	0.00323723	0.00851981
MAF	998.159	-3.365	0.24476	-13.7482	5.22398e-43	4.02822e-41
AHCTF1P1	3.82205	-3.36474	1.22208	-2.7533	0.00589986	0.0145023
AP003170.1	7.51384	-3.36149	1.02577	-3.27705	0.00104898	0.00307426
ENAM	6.41859	-3.36088	0.976158	-3.44297	0.000575369	0.00178933
ZFR2	39.4691	-3.35679	0.565196	-5.93915	2.86498e-09	2.10797e-08
MFAP3L	3.83	-3.3563	1.26412	-2.65506	0.00792947	0.0188616
PTAFR	59.1923	-3.35357	0.524785	-6.39036	1.65493e-10	1.39413e-09
CELSR1	44.5915	-3.35345	0.566569	-5.91888	3.24139e-09	2.36095e-08
NBEA	5.10913	-3.3526	1.37006	-2.44706	0.0144028	0.0319039
PEG10	101.455	-3.35198	0.334742	-10.0136	1.32809e-23	3.6279e-22
AC073861.1	8.91356	-3.34854	1.05627	-3.17015	0.00152358	0.00431913
FUNDC2P1	3.7008	-3.34344	1.32733	-2.51893	0.0117712	0.0267803
MILR1	32.2869	-3.343	0.56273	-5.94068	2.83835e-09	2.08992e-08
RASSF9	5.17695	-3.34211	1.3164	-2.53882	0.0111226	0.0254495
UNC13A	3.79955	-3.34133	1.40864	-2.37203	0.0176906	0.0381092
SLC15A1	8.69422	-3.34019	0.854869	-3.90725	9.33526e-05	0.000340929
ZBTB8A	32.6661	-3.33899	0.44039	-7.58189	3.40546e-14	4.18178e-13
ACTG1P15	5.01113	-3.33639	1.07347	-3.10803	0.00188337	0.00523156
SGK2	5.0103	-3.33582	1.12325	-2.9698	0.00297991	0.00791384
INAVA	40.7803	-3.33305	0.464214	-7.17998	6.97223e-13	7.50732e-12
HOXA7	5.07614	-3.32991	1.32684	-2.50965	0.0120851	0.0273798
PLS3	66.6935	-3.32872	0.479339	-6.9444	3.80073e-12	3.7845e-11
NEDD4	673.127	-3.32492	0.145258	-22.8897	5.87951e-116	3.48958e-113
SCRN1	588.377	-3.3214	0.299887	-11.0755	1.64965e-28	6.36026e-27
DYSF	174.534	-3.31935	0.429076	-7.73602	1.02575e-14	1.33402e-13
GOLGA8F	26.0799	-3.3107	0.927257	-3.57042	0.000356403	0.00116013
MBOAT2	182.283	-3.30692	0.281429	-11.7505	7.0208e-32	3.22036e-30
AICDA	25.8326	-3.30675	0.801774	-4.1243	3.71867e-05	0.000146047
IL1RN	170.089	-3.30508	0.74553	-4.43319	9.2848e-06	4.08748e-05
KRT73	3.71487	-3.30378	1.32155	-2.49993	0.0124217	0.0280376
FTH1P2	7.32137	-3.3019	1.26904	-2.60188	0.00927134	0.0216615
CCNJL	313.844	-3.30171	0.329131	-10.0316	1.10719e-23	3.03924e-22
PTCHD1	7.22452	-3.30098	0.954662	-3.45775	0.000544714	0.00170237
VIPR1	11.1781	-3.30023	1.05954	-3.11476	0.00184092	0.00512799
GAPDHP63	4.84671	-3.29942	1.10389	-2.98891	0.00279978	0.00747804
COL8A1	9.81309	-3.29777	0.898617	-3.66983	0.000242711	0.000815534
LRRN1	4.90711	-3.29357	1.15044	-2.86287	0.00419818	0.0107484
ACKR2	61.8742	-3.29228	0.344284	-9.56268	1.14742e-21	2.70438e-20
NCAPGP1	4.76767	-3.29193	1.25291	-2.62742	0.00860351	0.0202437
PRDM13	3.50769	-3.28826	1.43407	-2.29295	0.0218507	0.0456401
AP002981.1	7.09032	-3.27919	1.0176	-3.22247	0.0012709	0.00365789
AC006509.1	8.4317	-3.27862	0.879032	-3.72981	0.000191626	0.000657301
TRIM36	6.17205	-3.27629	1.18981	-2.75362	0.00589396	0.0144915
OCLN	79.5197	-3.2759	0.534599	-6.12777	8.91219e-10	6.94741e-09
TRGJP2	18.0681	-3.27294	0.598156	-5.47172	4.45693e-08	2.79428e-07
AC117378.1	28.8148	-3.2684	0.538208	-6.07274	1.25747e-09	9.62816e-09
EPCAM	4.77115	-3.26714	1.37732	-2.37211	0.0176869	0.0381092
AC241585.1	50.6759	-3.26618	0.452531	-7.21758	5.29224e-13	5.74578e-12
C6orf141	7.07819	-3.26286	0.982408	-3.32129	0.000896031	0.00267002
TRAJ48	3.51294	-3.25955	1.28153	-2.54349	0.0109751	0.0251414
RHBDL2	8.32863	-3.25637	0.887682	-3.6684	0.000244073	0.000819968
SMPD5	8.1701	-3.25584	0.992215	-3.28139	0.00103297	0.00303279
AC025165.3	12.0354	-3.25427	0.923416	-3.52416	0.000424823	0.00136002
TSPAN6	4.81262	-3.25157	1.0961	-2.96648	0.00301231	0.00798473
SARDH	54.8743	-3.25072	0.516587	-6.29268	3.12028e-10	2.56135e-09
FCGR2A	34.3249	-3.24936	0.438374	-7.41229	1.24136e-13	1.43526e-12
LDLRAD2	7.19648	-3.24861	0.964514	-3.36813	0.000756793	0.00229097
OR3A2	4.77442	-3.24485	1.16128	-2.79419	0.00520303	0.01299
RPL23AP64	11.7805	-3.24055	0.722726	-4.48379	7.33303e-06	3.28755e-05
TMEM45A	343.322	-3.22422	0.168447	-19.1408	1.15481e-81	3.3262e-79
XK	5.93935	-3.224	1.13114	-2.85021	0.004369	0.0111479
MS4A2	9.35811	-3.2214	0.918174	-3.50849	0.000450664	0.00143477
KCNQ2	6.9297	-3.22102	1.28651	-2.5037	0.0122903	0.0277838
FCGR2C	53.6161	-3.21851	0.412998	-7.79303	6.54197e-15	8.69275e-14
RPL10P16	22.204	-3.21786	0.610678	-5.26934	1.36919e-07	8.04587e-07
RIMS2	43.7431	-3.21769	0.521405	-6.17119	6.77772e-10	5.36141e-09
APCDD1	3.55852	-3.21454	1.35712	-2.36864	0.0178535	0.0383968
SORT1	602.867	-3.21266	0.274204	-11.7163	1.05162e-31	4.77891e-30
EDARADD	77.9062	-3.21244	0.382077	-8.40782	4.17684e-17	6.82868e-16
RTN4RL2	21.1788	-3.21106	0.722911	-4.44185	8.91883e-06	3.93788e-05
MS4A7	4.68057	-3.20961	1.20441	-2.66488	0.00770169	0.0183846
HOXA1	13.7746	-3.20197	0.795329	-4.02597	5.67409e-05	0.000214999
NEK5	18.4645	-3.20185	0.588134	-5.44408	5.20725e-08	3.2316e-07
VCAN	28.7599	-3.20026	0.639333	-5.00563	5.56798e-07	2.99518e-06
MORC4	458.844	-3.19645	0.153149	-20.8715	9.7136e-97	3.58963e-94
CNTN2	11.4549	-3.19641	0.726882	-4.39743	1.09542e-05	4.76033e-05
MTRNR2L8	5070.8	-3.1954	0.158237	-20.1937	1.11132e-90	3.75282e-88
CX3CR1	321.245	-3.18719	0.4029	-7.91063	2.56091e-15	3.54224e-14
EPHB1	6.98003	-3.18409	1.16216	-2.73981	0.00614743	0.015058
FDX1P1	5.79371	-3.18353	1.17019	-2.72053	0.00651776	0.0158718
PA2G4P6	5.63791	-3.17938	1.13378	-2.80424	0.00504353	0.0126417
ALDH5A1	78.1829	-3.17289	0.359971	-8.81427	1.20463e-18	2.2449e-17
ENPP6	57.4647	-3.16962	0.598041	-5.30001	1.15798e-07	6.88116e-07
PPP2R2B	262.485	-3.16542	0.308669	-10.2551	1.12295e-24	3.30739e-23
LTBR	31.8878	-3.16438	0.612646	-5.1651	2.40312e-07	1.36225e-06
KIAA1210	3.42607	-3.16389	1.29459	-2.44393	0.0145284	0.0321601
GPR37L1	3.4486	-3.1632	1.31417	-2.407	0.0160844	0.0351046
MRAS	12.3565	-3.1623	0.666612	-4.74383	2.09712e-06	1.03176e-05
NR6A1	6.65788	-3.16159	0.970074	-3.25912	0.00111757	0.00325048
GFOD1	751.277	-3.15404	0.234496	-13.4503	3.06725e-41	2.17663e-39
REEP2	36.0249	-3.14428	0.441524	-7.12142	1.06817e-12	1.12905e-11
PGBD4P1	50.7297	-3.143	0.449592	-6.99078	2.73359e-12	2.7655e-11
AL157791.1	5.30427	-3.14276	1.33828	-2.34836	0.0188565	0.0402795
OAF	33.6954	-3.14222	0.495987	-6.33529	2.36898e-10	1.96939e-09
TMX2-CTNND1	10.1019	-3.14156	0.84081	-3.73635	0.000186713	0.000641798
PCDH9	39.8877	-3.14147	0.386339	-8.13139	4.24396e-16	6.30668e-15
CCDC27	4.49365	-3.14107	1.19411	-2.63048	0.00852654	0.0200811
GPR27	13.0837	-3.13722	1.08372	-2.89486	0.00379328	0.00981073
AC138409.1	5.54843	-3.1366	1.23077	-2.54849	0.0108191	0.0248218
TLR3	12.3232	-3.13623	0.813755	-3.85402	0.000116194	0.000416885
AC104534.3	23.0004	-3.13442	0.604033	-5.18915	2.11251e-07	1.20911e-06
HNRNPA3P2	7.60963	-3.13419	0.936112	-3.3481	0.000813683	0.0024473
OR5H14	15.5331	-3.13262	0.64121	-4.88548	1.03176e-06	5.30256e-06
MSC	83.933	-3.13169	0.474354	-6.60201	4.05629e-11	3.63267e-10
PIPSL	15.2324	-3.1272	0.811581	-3.85321	0.000116577	0.000417954
SEC14L4	5.50126	-3.12595	1.10637	-2.82542	0.00472188	0.0119179
TNFRSF1A	731.885	-3.12462	0.22602	-13.8245	1.81352e-43	1.43804e-41
CEP112	62.2972	-3.12336	0.428461	-7.28972	3.10597e-13	3.44471e-12
USP41	4.41048	-3.12279	1.16545	-2.67946	0.00737401	0.017706
SYNPO2L	10.9622	-3.11897	0.723434	-4.31134	1.62267e-05	6.82301e-05
AC074019.1	3.26524	-3.11701	1.3191	-2.36298	0.0181286	0.0388877
SNORC	30.7766	-3.11475	0.515907	-6.03743	1.5659e-09	1.18829e-08
TDGF1	3.25831	-3.11412	1.3217	-2.35615	0.0184654	0.0395199
LRP3	20.5332	-3.10763	0.800247	-3.88333	0.000103034	0.000373569
CCR1	1086.49	-3.10409	0.164029	-18.924	7.23016e-80	1.9668e-77
PRR27	3.27638	-3.10265	1.33302	-2.32754	0.0199367	0.0422597
AC005670.2	122.235	-3.09822	0.430346	-7.19938	6.04883e-13	6.54182e-12
OR2AG1	3.29044	-3.09622	1.31127	-2.36124	0.0182138	0.0390345
XIAPP2	8.40649	-3.09575	0.928006	-3.33591	0.000850196	0.00254461
SDHAP3	78.7432	-3.09411	0.306013	-10.111	4.93678e-24	1.40133e-22
MUC5B	5.47836	-3.09372	1.13475	-2.72635	0.00640391	0.0156198
TSHZ3	15.2247	-3.09286	0.72657	-4.2568	2.07371e-05	8.55066e-05
ZNRF2P1	23.8064	-3.09244	0.525397	-5.88591	3.9588e-09	2.85483e-08
AC138747.4	4.37268	-3.0903	1.2081	-2.55798	0.0105282	0.024248
SRSF10P1	4.38692	-3.08939	1.15922	-2.66507	0.00769731	0.0183786
ZNF594	84.8427	-3.0889	0.314209	-9.8307	8.30432e-23	2.12335e-21
TGFBR3	670.661	-3.08721	0.178533	-17.2921	5.39728e-67	9.87955e-65
COLEC12	16.1787	-3.08715	0.584649	-5.28034	1.28945e-07	7.61155e-07
NIFKP4	3.26955	-3.08709	1.31665	-2.34465	0.019045	0.0406246
SGCE	74.6632	-3.08512	0.376013	-8.20483	2.30922e-16	3.51698e-15
FGFR2	6.22642	-3.08476	1.11753	-2.76033	0.00577435	0.0142367
GNRHR2	133.487	-3.08108	0.238551	-12.9158	3.66729e-38	2.23067e-36
RORB	39.9192	-3.07713	0.511905	-6.01113	1.84231e-09	1.38569e-08
RAB15	170.997	-3.07073	0.412123	-7.45101	9.26299e-14	1.08638e-12
B4GALT6	201.463	-3.06756	0.27732	-11.0615	1.92885e-28	7.37862e-27
PTGFRN	230.241	-3.06717	0.221908	-13.8218	1.88304e-43	1.48715e-41
AGXT	4.18956	-3.06705	1.17974	-2.59976	0.00932889	0.0217817
AC020779.1	8.47132	-3.06653	0.847706	-3.61744	0.000297531	0.000982043
CKLF-CMTM1	94.3089	-3.06522	0.432673	-7.08439	1.39657e-12	1.45883e-11
AC010240.2	7.657	-3.06361	1.09831	-2.78938	0.0052809	0.0131459
CNN2P9	9.57825	-3.06201	0.889036	-3.4442	0.000572762	0.00178179
TNNT1	6.4176	-3.06188	1.05092	-2.91352	0.00357381	0.0093056
CFH	843.046	-3.06174	0.205079	-14.9296	2.11622e-50	2.32856e-48
KCNC1	5.33892	-3.05907	1.14184	-2.67908	0.00738255	0.0177191
FNDC5	9.58189	-3.05683	0.745866	-4.09836	4.16082e-05	0.00016179
FASLG	910.379	-3.05597	0.20359	-15.0104	6.27919e-51	6.98774e-49
ARHGAP22	9.25546	-3.0547	0.95312	-3.20495	0.00135086	0.00387039
XKR9	8.51959	-3.05322	0.804694	-3.79426	0.000148084	0.000520901
HRK	3.14835	-3.05286	1.25922	-2.4244	0.0153335	0.0337369
CYFIP1	449.722	-3.0528	0.173114	-17.6346	1.33547e-69	2.64207e-67
AL139082.2	10.2867	-3.05087	0.853227	-3.57569	0.000349307	0.00113931
TRPC3	13.5103	-3.05047	0.814216	-3.74652	0.000179307	0.000619385
OR9H1P	20.8751	-3.04857	0.536638	-5.68087	1.34011e-08	8.95204e-08
RBP1	3.15038	-3.04589	1.30526	-2.33354	0.0196196	0.0416763
PCDHGB8P	3.1478	-3.04449	1.25375	-2.42831	0.0151695	0.0334319
RUSC2	309.839	-3.04262	0.215818	-14.0981	3.9037e-45	3.45964e-43
ABCG2	50.2743	-3.04259	0.432556	-7.03397	2.00735e-12	2.05843e-11
ARHGEF26	8.379	-3.03939	0.910205	-3.33923	0.0008401	0.00251747
WNT11	364.832	-3.03492	0.414234	-7.32658	2.36105e-13	2.65463e-12
EMP1	112.945	-3.03219	0.571161	-5.30882	1.10337e-07	6.57658e-07
RHBG	5.12221	-3.02355	1.13182	-2.67141	0.00755338	0.0180702
HOXB5	8.25366	-3.01563	0.988992	-3.0492	0.00229455	0.0062531
FCRL3	19.8646	-3.01318	1.00137	-3.00906	0.00262058	0.0070465
GGTA1P	8.80118	-3.01202	1.2784	-2.35608	0.0184688	0.0395204
AC040978.1	6.15266	-3.01074	0.912773	-3.29846	0.000972178	0.00287066
LRRC8E	6.14094	-3.00893	0.943453	-3.18927	0.00142633	0.0040735
CDH18	4.08855	-3.00889	1.17592	-2.55875	0.010505	0.0242088
CR383656.13	22.6195	-3.00611	0.805136	-3.73366	0.000188714	0.00064822
ANGPT2	10.0993	-3.00276	0.816973	-3.67548	0.000237405	0.000799212
ZNF629	43.5967	-2.99735	0.506292	-5.92021	3.21538e-09	2.34287e-08
COBLL1	4.13705	-2.99699	1.18768	-2.5234	0.0116225	0.0264758
U2AF1L5	629.616	-2.99593	0.350296	-8.55259	1.2036e-17	2.06605e-16
SPECC1L-ADORA2A	23.9933	-2.98896	1.02083	-2.92798	0.00341167	0.00892135
AC135279.1	5.03698	-2.98505	0.9709	-3.07451	0.00210846	0.00579272
SVOP	6.08096	-2.98428	1.02514	-2.9111	0.00360164	0.00937057
PRND	8.09811	-2.98348	0.81416	-3.66449	0.00024783	0.000831021
TMEM191B	5.12852	-2.98127	1.13231	-2.63292	0.00846546	0.0199644
CD1A	8.01876	-2.97867	0.813876	-3.65985	0.000252362	0.000844772
OLFML2A	9.91577	-2.97369	0.810688	-3.66811	0.000244352	0.000820765
PLA2G4C	62.8937	-2.96986	0.543421	-5.46512	4.62583e-08	2.89277e-07
KIF13A	5.10927	-2.96823	1.15084	-2.57918	0.0099035	0.0229795
KREMEN1	15.9989	-2.96058	0.558609	-5.29992	1.15854e-07	6.88236e-07
CLDN11	6.94255	-2.95989	0.885341	-3.34322	0.000828111	0.00248573
KLRC2	241.072	-2.95686	0.362274	-8.16194	3.29692e-16	4.96338e-15
AC234782.3	7.92781	-2.95037	0.830139	-3.55407	0.000379322	0.00122881
CEBPA	18.0099	-2.94808	0.724402	-4.06968	4.7078e-05	0.000181403
CYP4B1	3.90691	-2.94307	1.17237	-2.51037	0.0120606	0.0273335
NYAP2	4.88272	-2.94296	1.11555	-2.63813	0.00833658	0.0197079
PCDH11X	6.0245	-2.94206	1.06159	-2.77137	0.00558206	0.0138096
AC099811.2	17.5336	-2.94174	0.715167	-4.11335	3.89956e-05	0.000152509
AC010733.1	10.7838	-2.94023	0.696317	-4.22255	2.4155e-05	9.80316e-05
ARHGEF12	1705.48	-2.93981	0.326138	-9.014	1.98675e-19	3.91473e-18
AC008132.1	5.88881	-2.93775	0.971886	-3.02273	0.00250503	0.00676534
AATK	56.9716	-2.93387	0.453086	-6.47532	9.46121e-11	8.15254e-10
SLITRK4	6.92298	-2.93095	0.882467	-3.32131	0.000895952	0.00267002
AC010319.1	23.3464	-2.9277	0.661602	-4.42516	9.63691e-06	4.22729e-05
SRGAP2D	62.1768	-2.92731	0.350387	-8.3545	6.57086e-17	1.0523e-15
GCNT3	13.759	-2.92592	0.633731	-4.61697	3.8939e-06	1.83155e-05
ADAMTSL2	3.95969	-2.92307	1.23116	-2.37424	0.017585	0.0379067
SLC30A3	12.7428	-2.92099	0.696217	-4.19552	2.72245e-05	0.000109806
CRTAM	691.115	-2.91301	0.7669	-3.79842	0.00014562	0.000512878
SPDYE2	51.4604	-2.91186	0.543821	-5.35444	8.58203e-08	5.1815e-07
PI16	28.5878	-2.90966	0.733374	-3.9675	7.26301e-05	0.000270238
ENO1P1	13.8828	-2.90719	1.00085	-2.90473	0.00367566	0.00954415
HOXA4	7.88439	-2.90411	0.985185	-2.94778	0.00320062	0.00843364
FBLIM1	10.6141	-2.90256	0.693496	-4.1854	2.84661e-05	0.000114507
FZD8	13.5319	-2.90034	0.743485	-3.90101	9.57936e-05	0.000349453
NAMPTP1	126.644	-2.90016	0.273304	-10.6115	2.63499e-26	8.807e-25
ZFP36L1	4480.5	-2.89596	0.100354	-28.8574	4.09619e-183	8.0228e-180
SYT12	9.59419	-2.89459	0.715051	-4.04809	5.16372e-05	0.000196956
LRRC36	6.53301	-2.8854	1.05301	-2.74015	0.00614104	0.0150466
PRKN	10.5305	-2.88477	0.713248	-4.04455	5.24236e-05	0.000199761
MAOB	9.52166	-2.88407	0.974254	-2.96028	0.00307356	0.00813718
SPACA6	14.2615	-2.8812	0.740482	-3.89097	9.98431e-05	0.000363008
ZNF516	186.407	-2.8744	0.233582	-12.3057	8.43601e-35	4.47421e-33
TCEAL4	61.5178	-2.87133	0.35374	-8.11705	4.77644e-16	7.04984e-15
SLC16A8	4.76354	-2.87059	1.07795	-2.66301	0.00774457	0.0184667
TAS2R4	12.1123	-2.86616	0.714652	-4.01057	6.05725e-05	0.000228588
PLXDC1	58.1674	-2.86492	0.438463	-6.534	6.4038e-11	5.63961e-10
LGALS9C	113.877	-2.8639	0.304503	-9.40519	5.1938e-21	1.17196e-19
HOXB4	357.439	-2.86277	0.156578	-18.2834	1.12225e-74	2.74755e-72
HSPE1P3	13.0899	-2.86245	0.7497	-3.81813	0.000134469	0.000475999
CASKIN2	42.529	-2.86095	0.504806	-5.66742	1.4496e-08	9.65384e-08
ZNF135	8.25754	-2.85912	0.924698	-3.09195	0.00198848	0.00549623
TRGV2	125.389	-2.85579	0.451708	-6.32221	2.57855e-10	2.13726e-09
FOXP2	14.7524	-2.85566	0.649414	-4.39729	1.09612e-05	4.76236e-05
HSP90AB3P	15.2001	-2.85464	0.770582	-3.70452	0.000211795	0.000720175
FAM21EP	10.0664	-2.85438	0.81643	-3.49617	0.000471986	0.00149438
AC055813.1	3.68798	-2.85079	1.2204	-2.33594	0.0194943	0.0414566
TCEAL3	73.4561	-2.84929	0.481244	-5.92067	3.20624e-09	2.33709e-08
EEF1A1P16	9.33326	-2.84433	0.723605	-3.93078	8.46707e-05	0.000311195
AL391666.1	4.60453	-2.84425	1.13655	-2.50252	0.0123312	0.0278698
AC068775.1	219.776	-2.84336	0.3772	-7.53805	4.77058e-14	5.76414e-13
CFAP54	109.069	-2.8423	0.238875	-11.8987	1.20201e-32	5.71423e-31
RBMS3	38.4019	-2.84127	0.520633	-5.45733	4.83351e-08	3.01206e-07
EBI3	21.1996	-2.84025	0.794737	-3.57383	0.000351796	0.00114723
HIVEP3	406.759	-2.83804	0.213938	-13.2657	3.65842e-40	2.47937e-38
ADRB1	14.1396	-2.83801	0.798469	-3.55432	0.000378965	0.00122806
SIGLEC6	8.42845	-2.83801	0.833466	-3.40507	0.000661476	0.00203035
EEF1A1P3	11.0655	-2.83763	0.672477	-4.21967	2.44661e-05	9.92529e-05
AC121758.1	9.19482	-2.8341	0.865191	-3.27569	0.00105402	0.0030872
LRRC69	49.9134	-2.83322	0.382048	-7.41588	1.20821e-13	1.40106e-12
MIPOL1	238.136	-2.82945	0.27979	-10.1128	4.85011e-24	1.37873e-22
AASS	18.7741	-2.82911	0.868229	-3.25849	0.00112008	0.00325731
ZBED8	14.5998	-2.82664	0.651256	-4.34029	1.42298e-05	6.0522e-05
KIAA1211L	4.66197	-2.82181	1.18586	-2.37955	0.0173336	0.0374347
BIRC3	2890.31	-2.81874	0.244167	-11.5443	7.88821e-31	3.44095e-29
FCF1P2	24.4771	-2.81861	0.569648	-4.94799	7.49831e-07	3.94154e-06
HOXA10	10.1229	-2.80952	0.821411	-3.42036	0.000625382	0.00192985
PAK6	32.4138	-2.80581	0.559301	-5.01663	5.25859e-07	2.84202e-06
PMS2P10	20.1141	-2.80277	0.733656	-3.82028	0.000133299	0.000472285
LSP1P4	31.5861	-2.79933	0.643882	-4.34759	1.37644e-05	5.88753e-05
RPL36A-HNRNPH2	49.0622	-2.79263	0.34367	-8.1259	4.44041e-16	6.58364e-15
FKBP9P1	5.2961	-2.79257	1.19817	-2.33071	0.0197688	0.0419538
OR9K1P	4.51857	-2.79155	1.0467	-2.66701	0.00765305	0.0182837
FAM92A1P2	6.49964	-2.79141	1.04322	-2.67577	0.00745575	0.0178672
MTATP6P1	5631.01	-2.78053	0.195186	-14.2455	4.78049e-46	4.52322e-44
FHDC1	49.4828	-2.77729	0.430472	-6.45174	1.10576e-10	9.46982e-10
GZMK	216.41	-2.77598	0.488729	-5.68	1.34698e-08	8.9918e-08
PPARG	7.18872	-2.77555	0.901689	-3.07817	0.00208278	0.0057302
SLC45A3	5.54254	-2.77449	1.21374	-2.28589	0.0222604	0.0463427
DUSP19	12.3789	-2.77045	0.823326	-3.36495	0.000765566	0.00231359
TSPAN13	32.7512	-2.76986	0.476773	-5.80961	6.26193e-09	4.38022e-08
SCN3A	5.30265	-2.76814	0.981763	-2.81956	0.00480894	0.0121002
PDCL3P4	17.7059	-2.76777	0.607208	-4.55819	5.15969e-06	2.37169e-05
DDIT4L	82.5422	-2.76377	0.407897	-6.77565	1.2385e-11	1.17016e-10
STOX1	22.1644	-2.76212	0.786417	-3.51228	0.000444284	0.00141676
AC018638.5	123.453	-2.76083	0.322231	-8.56787	1.0542e-17	1.82077e-16
2021-09-10	11.532	-2.75656	0.868427	-3.17421	0.00150247	0.00426485
RIC3	7.15305	-2.75603	0.956531	-2.88128	0.00396068	0.010199
B3GNT7	130.543	-2.75453	0.254221	-10.8352	2.34431e-27	8.5029e-26
FRG1EP	13.4379	-2.75224	0.76915	-3.57829	0.000345851	0.0011286
RAB27B	259.977	-2.7432	0.330908	-8.28991	1.13332e-16	1.77293e-15
NBPF3	61.4274	-2.74193	0.612241	-4.47852	7.5163e-06	3.36413e-05
AL121845.2	125.052	-2.74034	0.381593	-7.18131	6.90466e-13	7.43865e-12
SERF1A	24.9852	-2.73996	0.849197	-3.22653	0.00125301	0.00361276
GSG1	21.1202	-2.73658	0.75064	-3.64567	0.000266701	0.000888216
PALD1	410.708	-2.7332	0.19917	-13.7229	7.40147e-43	5.57559e-41
CYP4F22	57.7552	-2.72817	0.451566	-6.04157	1.52618e-09	1.1595e-08
GUCY1B1	58.6993	-2.72555	0.492006	-5.53967	3.03036e-08	1.94153e-07
HYAL1	9.55575	-2.72437	0.715068	-3.80994	0.000139	0.000490619
CDH7	4.35412	-2.7239	1.09444	-2.48885	0.0128156	0.0288083
FBXW10	3.42937	-2.72331	1.19781	-2.27358	0.0229914	0.0476672
ACVR1B	679.19	-2.7228	0.285369	-9.54134	1.40996e-21	3.30725e-20
WBP2NL	13.0864	-2.72193	0.67264	-4.04664	5.19584e-05	0.000198103
BVES	14.4981	-2.72082	0.750435	-3.62566	0.000288225	0.000954705
PCDHB13	5.20191	-2.71953	0.962923	-2.82425	0.00473921	0.0119508
AC118459.2	46.1572	-2.71893	0.419475	-6.48175	9.06649e-11	7.82964e-10
ST8SIA6	32.0176	-2.71846	0.500631	-5.43007	5.6333e-08	3.47618e-07
AC027644.4	37.0705	-2.71821	0.562917	-4.8288	1.37358e-06	6.92481e-06
AL035456.1	11.8395	-2.71592	0.824508	-3.29399	0.000987773	0.00290969
EFNA5	4.24366	-2.71151	1.15816	-2.34122	0.0192209	0.0409553
ST6GAL2	5.21155	-2.71005	1.0053	-2.69577	0.00702269	0.0169718
MYO1D	440.275	-2.70785	0.290707	-9.31471	1.22289e-20	2.65244e-19
GCSAML	145.432	-2.70646	1.09036	-2.48217	0.0130584	0.0292901
IL5	12.0883	-2.7027	0.875509	-3.08701	0.00202182	0.00558288
PDGFRB	275.663	-2.69651	0.45839	-5.88257	4.03933e-09	2.90968e-08
OR1M1	6.03161	-2.69651	0.860487	-3.1337	0.00172619	0.00484025
AMOT	12.672	-2.69643	0.646837	-4.16864	3.06428e-05	0.00012238
RPL41P2	11.2535	-2.68982	1.15071	-2.33754	0.0194113	0.0413341
OR7A17	9.34956	-2.68864	0.739803	-3.63426	0.000278777	0.000925602
AGBL4	3.42878	-2.68859	1.17634	-2.28554	0.0222809	0.0463756
PRF1	18637.8	-2.68761	0.176349	-15.2403	1.91129e-52	2.24159e-50
LIPH	6.0327	-2.68661	0.912456	-2.94437	0.00323609	0.00851796
BCL2L11	2615.13	-2.68457	0.316708	-8.47649	2.32088e-17	3.87526e-16
MCOLN2	675.713	-2.67831	0.188166	-14.2337	5.65686e-46	5.27596e-44
SLC2A6	143.005	-2.67572	0.211723	-12.6379	1.3053e-36	7.38888e-35
COL16A1	10.1852	-2.66971	0.922569	-2.89378	0.00380632	0.00984167
PPM1L	166.557	-2.66933	0.315787	-8.45297	2.83988e-17	4.72172e-16
HIST1H4C	9.92367	-2.66807	0.832557	-3.20467	0.00135219	0.00387306
CFAP97D1	7.49618	-2.66753	1.03503	-2.57726	0.00995864	0.0230938
H2BFS	50.4223	-2.66536	0.411348	-6.47957	9.19832e-11	7.933e-10
RPS3AP5	4.22272	-2.66387	1.07755	-2.47215	0.0134303	0.0300349
SETBP1	360.518	-2.66383	0.729595	-3.65111	0.000261107	0.000871514
ZNF229	27.2068	-2.66319	0.661486	-4.02607	5.67174e-05	0.000214974
AC083899.1	107.995	-2.66281	0.418601	-6.36121	2.00164e-10	1.67325e-09
TRBJ2-2P	23.6459	-2.66125	0.589696	-4.51291	6.39429e-06	2.89904e-05
CKMT2	7.50278	-2.66106	0.943661	-2.81994	0.00480332	0.0120919
CAMSAP2	11.837	-2.65892	0.812007	-3.2745	0.00105849	0.00309936
NIFKP6	4.14166	-2.65649	1.1464	-2.31724	0.0204909	0.0432472
BTBD3	170.664	-2.65343	0.225524	-11.7656	5.87034e-32	2.69898e-30
MIXL1	4.08677	-2.65142	1.09831	-2.41408	0.0157749	0.0345176
GATD3A	125.454	-2.65016	0.986101	-2.68751	0.00719866	0.0173317
KLK10	8.5247	-2.64877	0.997839	-2.65451	0.00794238	0.0188878
SYK	1323.6	-2.64844	0.166722	-15.8854	8.00227e-57	1.10375e-54
AC090004.1	47.5247	-2.64842	0.525667	-5.0382	4.69923e-07	2.55664e-06
C14orf132	4.89555	-2.64321	1.09471	-2.41452	0.015756	0.0344841
SLC12A8	326.735	-2.64251	0.642439	-4.11325	3.90129e-05	0.000152547
AC027455.2	54.5453	-2.64237	0.395641	-6.67869	2.41085e-11	2.20033e-10
SLC16A11	20.7877	-2.64214	0.510417	-5.17644	2.26158e-07	1.28916e-06
SPR	9.12706	-2.63798	0.778532	-3.3884	0.000703017	0.00214508
ARMC9	28.2452	-2.63156	0.464463	-5.66581	1.46332e-08	9.73522e-08
AL121722.1	4.95128	-2.62537	0.979622	-2.67998	0.00736261	0.0176829
ESRP2	18.9636	-2.62528	0.549588	-4.77682	1.78091e-06	8.84178e-06
ACTBP2	9.009	-2.62505	0.895666	-2.93084	0.00338049	0.00884926
SLC26A8	8.86974	-2.6153	0.843653	-3.09997	0.00193542	0.00536176
GPR153	58.1566	-2.61344	0.305767	-8.54716	1.26151e-17	2.15602e-16
MAP1LC3A	48.9785	-2.61238	0.364052	-7.17583	7.18697e-13	7.73004e-12
PDK4	20.038	-2.61229	0.789951	-3.30691	0.000943326	0.00279516
SHLD2P1	7.31945	-2.61145	1.07706	-2.42461	0.0153249	0.0337251
DCLK2	9.63563	-2.60914	1.02126	-2.55482	0.0106242	0.0244202
ZBTB8B	25.8201	-2.60886	0.499534	-5.22259	1.76442e-07	1.02092e-06
AC060780.2	4.95818	-2.60796	1.00857	-2.58581	0.00971505	0.0225797
BICC1	18.5795	-2.60682	0.743953	-3.50401	0.000458305	0.0014546
LDB3	6.42901	-2.60574	0.904897	-2.87959	0.00398189	0.010251
MMP14	139.395	-2.6056	0.388464	-6.70746	1.98044e-11	1.8245e-10
RPS6P25	4.93339	-2.60064	0.995987	-2.61111	0.00902479	0.0211384
P2RY1	205.03	-2.59848	0.283301	-9.17216	4.63648e-20	9.60954e-19
ABCB1	82.974	-2.59793	0.337291	-7.70235	1.33586e-14	1.71681e-13
AD000671.1	54.3807	-2.59701	0.515809	-5.03484	4.78259e-07	2.59838e-06
MFSD2A	26.0214	-2.5963	0.495723	-5.23741	1.62841e-07	9.48948e-07
MMP9	40.4236	-2.59484	0.572769	-4.53034	5.88886e-06	2.68481e-05
H3F3AP2	8.16607	-2.59482	0.871078	-2.97886	0.00289321	0.00770449
RNF222	5.59513	-2.59435	0.949428	-2.73254	0.00628479	0.0153637
RAB40B	19.5033	-2.59375	0.577746	-4.48943	7.14134e-06	3.20951e-05
AC008752.3	11.1798	-2.59243	0.667295	-3.88498	0.000102338	0.000371391
JAKMIP2	286.701	-2.59214	0.236061	-10.9808	4.72738e-28	1.77037e-26
IRF6	8.00803	-2.5916	0.888248	-2.91765	0.00352679	0.00919417
RIMBP3	15.2345	-2.59051	0.72739	-3.56137	0.00036892	0.00119769
IL23R	26.0106	-2.58678	0.637781	-4.05591	4.99402e-05	0.000191125
GTF2H2C	204.843	-2.58312	0.444899	-5.80607	6.39558e-09	4.46733e-08
CARD6	132.841	-2.58083	0.274382	-9.40596	5.1559e-21	1.16475e-19
PIWIL3	4.81186	-2.58076	1.05176	-2.45377	0.0141369	0.0313858
ITGA3	169.338	-2.58038	0.247748	-10.4153	2.11072e-25	6.6145e-24
AUTS2	791.119	-2.57914	0.301211	-8.56256	1.10386e-17	1.90151e-16
AMDHD1	115.373	-2.57543	0.230479	-11.1743	5.45088e-29	2.14811e-27
PTPN13	10.2878	-2.57438	0.985563	-2.61209	0.00899911	0.0210858
FN1	787.222	-2.57206	0.582873	-4.41274	1.02072e-05	4.45452e-05
GAB1	59.2726	-2.57126	0.392292	-6.55445	5.58481e-11	4.94056e-10
NALCN	4.84141	-2.56897	1.07124	-2.39813	0.0164788	0.0358297
CCL23	4.8549	-2.56881	1.10828	-2.31784	0.0204581	0.0431828
UACA	129.276	-2.56203	0.317515	-8.06901	7.08719e-16	1.03512e-14
HMGB3P32	82.6087	-2.55477	0.375516	-6.80335	1.02214e-11	9.77994e-11
IL17D	31.5382	-2.55349	0.508065	-5.02592	5.0102e-07	2.71802e-06
PDE4C	14.9947	-2.54992	0.621191	-4.10489	4.04502e-05	0.000157726
MAGEA10	4.6278	-2.545	1.11943	-2.27347	0.0229978	0.0476752
MGAT4C	17.2181	-2.54466	0.73618	-3.45657	0.000547095	0.00170845
SKP1P1	6.25376	-2.54318	0.93333	-2.72485	0.00643308	0.0156851
FLJ42102	7.16902	-2.54138	0.920337	-2.76136	0.00575611	0.0141971
GOLGA8IP	19.4696	-2.54107	0.689296	-3.68647	0.000227387	0.000767995
WBP1LP2	7.9412	-2.54087	0.800161	-3.17544	0.00149609	0.0042492
TMCC2	40.5279	-2.53908	0.477047	-5.32248	1.0236e-07	6.12162e-07
PRTFDC1	22.1711	-2.53888	0.74308	-3.41671	0.000633837	0.00195409
KCNA7	13.966	-2.53813	0.593543	-4.27623	1.90087e-05	7.90285e-05
SHROOM4	5.30079	-2.53439	1.04478	-2.42577	0.0152759	0.0336361
TCF4	234.828	-2.53425	0.238905	-10.6078	2.74175e-26	9.13263e-25
TMEM30B	21.789	-2.53351	0.461494	-5.4898	4.0239e-08	2.54069e-07
NLRP12	9.34497	-2.53125	0.738529	-3.42741	0.000609363	0.00188652
ZNF469	155.707	-2.52709	0.274666	-9.20059	3.55999e-20	7.41766e-19
TMEM212	120.191	-2.52674	0.306428	-8.24578	1.6409e-16	2.52465e-15
UQCRFS1P1	216.377	-2.52602	0.328457	-7.69056	1.46488e-14	1.87035e-13
HNRNPCP7	6.18905	-2.52198	0.921993	-2.73536	0.0062312	0.0152479
AC006449.4	277.11	-2.52182	0.260457	-9.68228	3.58611e-22	8.77969e-21
CHN2	194.128	-2.52059	0.342611	-7.35701	1.88082e-13	2.14422e-12
KCNE1	5.48664	-2.51943	1.00857	-2.49803	0.0124887	0.0281671
AC068946.1	13.144	-2.51919	0.647498	-3.89065	9.99741e-05	0.00036335
AC009690.1	9.57256	-2.51797	1.05167	-2.39425	0.0166543	0.0361296
TTC16	107.273	-2.51477	0.337609	-7.44876	9.42232e-14	1.1044e-12
AP000580.1	8.32223	-2.50882	0.832081	-3.01511	0.00256884	0.00692068
APOBEC3F	639.122	-2.50776	0.195773	-12.8095	1.44993e-37	8.63171e-36
PHLDB2	109.558	-2.50586	0.300843	-8.32946	8.12112e-17	1.28794e-15
GAPT	6.07139	-2.50565	1.0741	-2.3328	0.0196588	0.0417476
GCNT1	923.332	-2.50459	0.201039	-12.4582	1.26126e-35	6.86195e-34
PLXNA1	76.19	-2.50038	0.423642	-5.90211	3.58883e-09	2.60048e-08
HECTD2	32.6175	-2.50032	0.425954	-5.86993	4.35969e-09	3.12208e-08
PTMAP2	11.5202	-2.5003	0.625813	-3.99528	6.46175e-05	0.000242684
RPS10-NUDT3	179.703	-2.49858	0.36822	-6.78557	1.15631e-11	1.0962e-10
ITGA10	53.6548	-2.49275	0.349979	-7.12257	1.0593e-12	1.12027e-11
DOCK5	781.374	-2.49244	0.151244	-16.4796	5.14056e-61	7.80488e-59
RPS2P46	9.04761	-2.48929	0.842824	-2.95351	0.00314179	0.00829538
AL359641.1	7.45319	-2.48357	1.04202	-2.38341	0.0171531	0.0371149
ASMT	6.03685	-2.48088	0.941664	-2.63457	0.00842431	0.0198793
CD80	79.7823	-2.48023	0.352521	-7.0357	1.98265e-12	2.03736e-11
CT009517.1	38.1511	-2.48003	0.628049	-3.94879	7.85464e-05	0.000290257
PHACTR1	103.741	-2.4792	0.417897	-5.93257	2.98232e-09	2.18689e-08
OR14J1	86.7279	-2.47475	0.274785	-9.00614	2.13432e-19	4.20128e-18
LPAR3	20.9407	-2.47087	0.493246	-5.0094	5.4601e-07	2.94038e-06
F2R	1365.73	-2.46704	0.245715	-10.0403	1.01406e-23	2.79737e-22
GAREM2	62.6267	-2.46493	0.348058	-7.08197	1.42122e-12	1.48221e-11
AC004057.1	2778.96	-2.46329	0.146029	-16.8685	7.67241e-64	1.31817e-61
ENPP1	88.7799	-2.46087	0.566037	-4.34754	1.37674e-05	5.88754e-05
AC120114.4	25.4527	-2.4601	0.6961	-3.53412	0.000409139	0.00131583
SOGA3	40.2032	-2.45943	0.509042	-4.83148	1.35521e-06	6.84049e-06
AC105052.3	81.2793	-2.4574	0.618136	-3.9755	7.02303e-05	0.000262255
PROX2	68.9958	-2.456	0.372713	-6.58952	4.41258e-11	3.94094e-10
TNFSF14	2018.03	-2.45558	0.193204	-12.7098	5.2165e-37	3.03176e-35
FAM184B	48.8013	-2.45313	0.381752	-6.42598	1.31021e-10	1.11186e-09
ANKS4B	6.07405	-2.45213	0.976122	-2.51212	0.012001	0.0272176
PDP2	527.958	-2.45132	0.206225	-11.8867	1.38841e-32	6.58436e-31
ACTG1P9	8.83764	-2.44906	0.902761	-2.71285	0.00667073	0.016198
SIGLEC10	85.9861	-2.44596	0.278874	-8.77085	1.77315e-18	3.27323e-17
IL15	75.2064	-2.44484	0.28629	-8.53972	1.34544e-17	2.29146e-16
PGAM1P8	6.73289	-2.44438	0.828108	-2.95176	0.00315971	0.00833369
PDE11A	11.8383	-2.44421	0.672205	-3.6361	0.000276794	0.000919642
SPDYE5	23.9849	-2.44354	0.558114	-4.37821	1.19656e-05	5.17234e-05
RBM22P2	10.4408	-2.4431	0.6575	-3.71575	0.000202602	0.000691558
IL1R1	98.1455	-2.43727	0.665557	-3.66199	0.000250263	0.000838318
AC018638.2	93.2076	-2.43552	0.261687	-9.307	1.31494e-20	2.84265e-19
ERFE	8.96829	-2.4345	1.04651	-2.3263	0.0200024	0.0423821
CXorf21	55.5866	-2.43379	0.353724	-6.8805	5.96447e-12	5.83809e-11
OR7D4	8.71675	-2.4308	0.741753	-3.2771	0.0010488	0.00307421
B3GNT5	29.9608	-2.42841	0.512506	-4.73832	2.15501e-06	1.0589e-05
NBPF25P	35.0049	-2.42657	0.628044	-3.8637	0.000111684	0.000401954
LIMS3	14.0792	-2.42447	0.635716	-3.81376	0.000136868	0.000483967
FAM131B	58.3812	-2.41823	0.497238	-4.86332	1.15435e-06	5.90005e-06
GSN	447.472	-2.4182	0.285085	-8.4824	2.20598e-17	3.68969e-16
CTIF	96.1242	-2.41681	0.274256	-8.81225	1.22654e-18	2.28355e-17
C1orf21	261.945	-2.40958	0.217817	-11.0624	1.90841e-28	7.31468e-27
RASGRP3	114.22	-2.40539	0.217759	-11.0461	2.29019e-28	8.72679e-27
AC112694.1	6.56774	-2.40515	0.867302	-2.77314	0.00555187	0.0137418
KIR2DL4	1779.43	-2.40051	0.199197	-12.0509	1.91776e-33	9.53329e-32
TECTA	6.4194	-2.39954	0.904678	-2.65236	0.00799301	0.0189966
RPL22P1	883.163	-2.39677	0.330217	-7.25817	3.92373e-13	4.30775e-12
SERPINB8	355.748	-2.39619	0.2325	-10.3062	6.60756e-25	1.98186e-23
CXCR3	1843.93	-2.38955	0.195636	-12.2143	2.60731e-34	1.34741e-32
CCL22	10.8389	-2.38285	0.744606	-3.20015	0.00137356	0.00393197
ST20-MTHFS	78.9185	-2.37687	0.275036	-8.64204	5.52195e-18	9.76991e-17
PCDHGA6	8.54898	-2.37271	0.798512	-2.97141	0.00296434	0.00787461
DMD	312.944	-2.37077	0.23994	-9.88065	5.05032e-23	1.30841e-21
AC024293.1	9.9935	-2.36897	0.737336	-3.21287	0.00131416	0.00377185
CWF19L2	261.509	-2.367	0.167195	-14.1571	1.68788e-45	1.53187e-43
NUTM2G	40.7966	-2.3652	0.454355	-5.20562	1.93354e-07	1.1122e-06
MTND2P28	1728.53	-2.36501	0.275	-8.60004	7.96851e-18	1.39101e-16
FAM3C2	353.137	-2.36325	0.187597	-12.5974	2.1812e-36	1.21712e-34
AP000275.2	67.114	-2.35883	0.622605	-3.78864	0.000151472	0.000531385
TBC1D8B	183.225	-2.35792	0.24734	-9.53312	1.52628e-21	3.56727e-20
RPS2P45	5.79646	-2.35666	0.989116	-2.38259	0.0171913	0.0371892
APOD	17.0069	-2.35267	0.939051	-2.50537	0.0122323	0.027675
NPDC1	399.738	-2.35249	0.378617	-6.21338	5.18563e-10	4.16082e-09
PLG	19.6573	-2.35223	0.542249	-4.33791	1.43843e-05	6.11089e-05
SLC41A2	129.5	-2.35202	0.305363	-7.70238	1.33555e-14	1.71681e-13
GUSBP2	32.6569	-2.34687	0.435763	-5.38564	7.21858e-08	4.39487e-07
SPDYE16	108.58	-2.34507	0.30409	-7.71177	1.24088e-14	1.60104e-13
RORC	19.9572	-2.34456	0.860597	-2.72435	0.0064429	0.0157051
IZUMO2	7.68331	-2.34251	0.814921	-2.87453	0.00404628	0.0104017
ARVCF	16.9432	-2.34203	0.742897	-3.15256	0.00161845	0.0045643
MMP17	12.1727	-2.34196	0.987308	-2.37207	0.0176889	0.0381092
CCDC116	10.4181	-2.34175	0.708017	-3.30747	0.000941415	0.00279118
PLA2G16	113.274	-2.33993	0.303773	-7.70289	1.33026e-14	1.71186e-13
ZNF532	19.55	-2.33907	0.542752	-4.30964	1.63519e-05	6.87122e-05
AC011295.2	75.3059	-2.33895	0.519089	-4.50586	6.61036e-06	2.99059e-05
AC011497.2	28.7937	-2.33792	0.404834	-5.77501	7.69466e-09	5.31392e-08
POU2F2	474.07	-2.33749	0.154236	-15.1552	6.99899e-52	8.06366e-50
OR6J1	28.6565	-2.33603	0.391764	-5.96285	2.47873e-09	1.83965e-08
ATP10D	874.472	-2.33538	0.504607	-4.62813	3.68984e-06	1.74269e-05
QPCT	8.51749	-2.33125	0.833248	-2.79779	0.00514535	0.0128689
TM4SF19	6.87966	-2.32884	0.883786	-2.63508	0.00841179	0.0198618
PLA2G4A	74.032	-2.3251	0.453101	-5.13152	2.87407e-07	1.61294e-06
DUX4L50	16.0902	-2.32507	0.617253	-3.7668	0.000165355	0.000574892
KALRN	18.889	-2.32482	0.784392	-2.96385	0.0030382	0.00805116
AC093827.5	54.6	-2.32302	0.332489	-6.98677	2.81294e-12	2.84284e-11
TRIM2	5.61777	-2.32071	0.926792	-2.50402	0.012279	0.0277646
ESR1	57.2107	-2.3203	0.39171	-5.92352	3.15128e-09	2.29873e-08
RASGRF1	11.1039	-2.31785	1.01471	-2.28425	0.0223569	0.0465089
NRG4	8.89251	-2.31587	0.74399	-3.11278	0.00185335	0.00515768
PLA2G2D	6.27581	-2.31482	0.861	-2.68852	0.0071769	0.0172856
SLC13A3	6.14826	-2.31245	0.960775	-2.40686	0.0160905	0.0351141
TXK	1153.4	-2.31007	0.303705	-7.6063	2.82053e-14	3.49638e-13
RTL3	11.7385	-2.3099	0.637582	-3.62291	0.000291307	0.000964425
BCAM	5.53998	-2.30684	0.960509	-2.40168	0.0163199	0.0355668
FBXL18	129.033	-2.30531	0.287697	-8.01298	1.11958e-15	1.61593e-14
AL807752.1	17.8256	-2.30457	0.629099	-3.6633	0.000248991	0.000834628
GLDC	15.9633	-2.30112	0.615421	-3.73909	0.000184686	0.000635388
NUPR1	36.046	-2.30053	0.421647	-5.45607	4.86784e-08	3.03153e-07
PHEX	13.7589	-2.2996	0.75693	-3.03806	0.00238108	0.00646402
TMEM105	10.7781	-2.29636	0.66976	-3.42863	0.000606632	0.00188012
MOGAT3	11.0493	-2.29613	0.656292	-3.49864	0.000467635	0.00148182
KIAA0408	115.557	-2.29457	0.318032	-7.21491	5.39695e-13	5.85621e-12
TBC1D30	7.45913	-2.28989	0.852262	-2.68684	0.0072131	0.0173582
GNB4	598.214	-2.28941	0.136494	-16.773	3.84742e-63	6.3324e-61
CNTLN	111.862	-2.28872	0.354674	-6.45302	1.09643e-10	9.4063e-10
MOBP	9.46357	-2.28627	0.759008	-3.01218	0.00259381	0.00697932
SCNN1A	7.44352	-2.27402	0.803308	-2.83082	0.00464283	0.0117441
LHFPL6	15.3421	-2.27327	0.674949	-3.36806	0.000756987	0.0022912
C8orf34	5.31098	-2.27188	0.986604	-2.30273	0.0212943	0.0447404
MAGI1	24.2646	-2.26845	0.507023	-4.47405	7.6753e-06	3.4259e-05
AL354798.1	39.7664	-2.26793	0.641502	-3.53535	0.00040724	0.00131031
VSIG10	90.7834	-2.26152	0.32149	-7.0345	1.99973e-12	2.05276e-11
CEP126	47.9698	-2.26148	0.336285	-6.72488	1.75732e-11	1.6266e-10
ZNF695	13.3495	-2.25728	0.738272	-3.05752	0.00223176	0.0060998
AC110926.1	8.78769	-2.25634	0.72511	-3.11173	0.00185995	0.00517311
SHOX	9.3812	-2.25495	0.903986	-2.49445	0.0126152	0.0284068
POLR2J2	114.009	-2.25075	0.383353	-5.87121	4.32624e-09	3.1004e-08
TBC1D3I	31.2839	-2.25051	0.915199	-2.45904	0.0139309	0.0310058
KIF26B	6.05435	-2.2489	0.916728	-2.45318	0.0141601	0.0314301
SLC43A2	29.3995	-2.24475	0.45747	-4.90687	9.25411e-07	4.79373e-06
IL20RB	10.1479	-2.24398	0.775061	-2.89523	0.00378883	0.0098029
YBX1P1	5.92413	-2.2433	0.934807	-2.39975	0.0164063	0.0356982
ST6GALNAC2	7.38245	-2.24103	0.987487	-2.26942	0.0232427	0.0481268
CEACAM19	25.8858	-2.2395	0.448117	-4.99757	5.80566e-07	3.11113e-06
AC012618.3	7.33118	-2.23726	0.956501	-2.339	0.0193352	0.0411854
AC091390.4	42.2155	-2.23644	0.32341	-6.91518	4.67257e-12	4.61043e-11
ADGRG2	7.97854	-2.23619	0.931854	-2.39972	0.0164074	0.0356982
TCEAL9	15.3617	-2.23374	0.800091	-2.79185	0.00524072	0.0130671
ALOX12P2	22.5894	-2.23343	0.486039	-4.59516	4.32409e-06	2.01168e-05
ZNF418	40.8842	-2.23052	0.421791	-5.28822	1.23514e-07	7.30642e-07
LPAR5	439.808	-2.23021	0.186011	-11.9897	4.02381e-33	1.9752e-31
FAT2	15.7647	-2.22904	0.639994	-3.48291	0.000495991	0.00156257
SPDYE6	40.9159	-2.22837	0.580084	-3.84146	0.000122306	0.000436971
MFSD13B	5.87235	-2.22728	0.840472	-2.65003	0.00804849	0.0191099
AC023509.3	36.518	-2.22699	0.605291	-3.6792	0.000233963	0.000788168
SEC22B4P	116.646	-2.22492	0.323172	-6.88465	5.79318e-12	5.67894e-11
KCTD1	72.2646	-2.2241	0.322762	-6.89085	5.54587e-12	5.45014e-11
PLLP	247.813	-2.22197	0.190226	-11.6807	1.59997e-31	7.15458e-30
SNURF	61.0484	-2.21825	0.337881	-6.5652	5.19614e-11	4.60714e-10
RBFOX2	11.9058	-2.21775	0.643169	-3.44816	0.000564424	0.00175864
IGF2BP1	11.074	-2.21612	0.89953	-2.46365	0.0137532	0.030666
CXCR6	306.473	-2.21574	0.791644	-2.79891	0.00512749	0.0128292
C12orf50	43.6019	-2.21153	0.368063	-6.00855	1.87186e-09	1.40684e-08
ZBTB7A	1784.23	-2.21122	0.122654	-18.028	1.1741e-72	2.6432e-70
RBBP4P1	14.1951	-2.211	0.732146	-3.01989	0.00252864	0.00682081
NR5A2	30.8152	-2.21079	0.428125	-5.16388	2.41879e-07	1.37039e-06
WDR78	7.30628	-2.20994	0.883127	-2.5024	0.0123353	0.0278758
RFTN2	15.567	-2.20981	0.655288	-3.37228	0.000745498	0.00225992
AC016629.3	30.654	-2.208	0.854963	-2.58256	0.0098069	0.0227769
SLC4A1	13.6481	-2.20566	0.63517	-3.47255	0.000515537	0.0016179
PMS2P9	14.6412	-2.2054	0.79096	-2.78825	0.00529934	0.0131867
SLC36A1	210.527	-2.20523	0.161389	-13.6641	1.66393e-42	1.22518e-40
SUMO4	9.06215	-2.20521	0.732472	-3.01064	0.002607	0.00701189
GNLY	10313.9	-2.20395	0.623277	-3.53608	0.000406119	0.00130697
CAV2	14.348	-2.20372	0.769477	-2.86391	0.00418443	0.0107174
OMG	27.8351	-2.20223	0.39262	-5.60906	2.03433e-08	1.32815e-07
TNFSF15	31.3706	-2.20199	0.466922	-4.71597	2.40558e-06	1.17466e-05
IDSP1	31.9446	-2.20133	0.45022	-4.88945	1.01116e-06	5.209e-06
FBXO2	496.239	-2.19711	0.258549	-8.49785	1.93132e-17	3.25253e-16
AFF3	13.5943	-2.19662	0.630036	-3.48649	0.000489396	0.00154402
CLEC18A	8.3676	-2.19567	0.904112	-2.42854	0.0151597	0.033418
P2RY11	646.131	-2.1955	0.225152	-9.7512	1.82303e-22	4.57182e-21
ABCA11P	29.7838	-2.19244	0.421008	-5.20761	1.91293e-07	1.10099e-06
ZNF578	28.7209	-2.19108	0.580245	-3.77614	0.000159279	0.000556342
AC006011.1	68.0893	-2.19101	0.451975	-4.84763	1.24942e-06	6.34627e-06
CFI	5.81503	-2.19031	0.940341	-2.32928	0.0198445	0.0420916
CD34	5.75138	-2.1868	0.903807	-2.41955	0.0155398	0.0340984
FAM47E-STBD1	45.2157	-2.18578	0.784495	-2.78622	0.00533268	0.0132596
EHD3	21.8051	-2.18429	0.556095	-3.92791	8.56862e-05	0.000314692
AP001992.1	8.43764	-2.18312	0.836387	-2.61018	0.00904947	0.0211937
RAB19	7.77178	-2.18213	0.824866	-2.64543	0.00815864	0.019341
CLDN12	57.6897	-2.18182	0.363444	-6.00316	1.93511e-09	1.45048e-08
TRBJ2-3	44.0191	-2.18082	0.420017	-5.1922	2.07819e-07	1.19051e-06
AKAP6	11.9945	-2.17978	0.652776	-3.33924	0.00084007	0.00251747
AC116562.4	52.3637	-2.17846	0.329553	-6.61037	3.83359e-11	3.43794e-10
PTGES3P1	58.9784	-2.17728	0.404161	-5.38717	7.15761e-08	4.36047e-07
LRRC19	7.70828	-2.17486	0.784374	-2.77273	0.00555884	0.0137573
AL669831.3	17.2866	-2.1716	0.541546	-4.01	6.07184e-05	0.00022905
SENP8	22.2117	-2.17125	0.473812	-4.58251	4.59422e-06	2.12724e-05
FBXO44	726.387	-2.17112	0.207884	-10.4439	1.56289e-25	4.95321e-24
AC270107.1	52.4494	-2.16853	0.580015	-3.73874	0.000184943	0.000635936
RUNDC3A	9.30972	-2.16831	0.904891	-2.39621	0.0165658	0.0359789
STK31	5.73216	-2.16698	0.866221	-2.50165	0.0123615	0.0279221
BPTFP1	103.084	-2.16632	0.232488	-9.31801	1.18545e-20	2.5798e-19
DNAJC22	8.40578	-2.16521	0.857346	-2.52548	0.0115541	0.0263506
AL031708.1	51.9959	-2.16373	0.682102	-3.17215	0.00151315	0.00429329
SMPDL3A	7.62094	-2.15881	0.783723	-2.75456	0.00587706	0.0144536
TBX21	1372.02	-2.15678	0.201295	-10.7145	8.70037e-27	2.98433e-25
AC010326.4	46.9586	-2.15349	0.324935	-6.62743	3.41582e-11	3.08163e-10
GMPR	158.579	-2.15245	0.274069	-7.85368	4.04018e-15	5.48759e-14
MAPK11	115.902	-2.14924	0.254757	-8.43644	3.27152e-17	5.38907e-16
NRXN3	5.59785	-2.14867	0.908055	-2.36623	0.0179701	0.0386108
BCL6B	31.6504	-2.14752	0.388158	-5.5326	3.15525e-08	2.01759e-07
AC022149.1	225.124	-2.14662	0.338764	-6.33662	2.34857e-10	1.95325e-09
AC104117.2	16.1051	-2.14425	0.756824	-2.83321	0.00460824	0.0116687
NUDT4B	37.2825	-2.14421	0.581087	-3.68999	0.00022426	0.00075835
ZNF737	130.187	-2.1427	0.260331	-8.23069	1.8614e-16	2.85046e-15
AP000781.2	28.4073	-2.14202	0.515402	-4.15602	3.23833e-05	0.000128549
TMCC3	28.3019	-2.14052	0.396506	-5.39846	6.72162e-08	4.10764e-07
GTF2IRD1	10.7428	-2.13928	0.747156	-2.86322	0.00419355	0.010738
SLC6A4	7.9598	-2.1383	0.868821	-2.46115	0.0138493	0.0308383
PPFIA3	28.9847	-2.13753	0.445356	-4.79958	1.58996e-06	7.95628e-06
CSF2	551.674	-2.13586	0.663026	-3.22138	0.00127575	0.00366914
CDKN2B	333.289	-2.13453	0.21619	-9.87344	5.42692e-23	1.40412e-21
AP1S3	80.9902	-2.13341	0.281234	-7.58589	3.30224e-14	4.06011e-13
WDR17	9.06075	-2.13051	0.917141	-2.32299	0.0201799	0.0427013
TMEM121	22.5882	-2.12665	0.582972	-3.64794	0.000264353	0.000880845
TRBJ2-5	11.3049	-2.12529	0.743835	-2.85721	0.00427387	0.0109251
KLRA1P	183.144	-2.12521	0.240321	-8.84325	9.29774e-19	1.76117e-17
KCNRG	11.7884	-2.12024	0.732417	-2.89485	0.00379336	0.00981073
MARVELD2	17.0596	-2.11878	0.64827	-3.26836	0.00108173	0.00315983
DHFR2	161.532	-2.11773	0.197431	-10.7264	7.64809e-27	2.63724e-25
NDUFA3	153.032	-2.11671	0.233836	-9.05211	1.40228e-19	2.81693e-18
SYP	18.5733	-2.11604	0.483424	-4.37719	1.2022e-05	5.19443e-05
AC011290.2	7.56723	-2.11556	0.920116	-2.29923	0.0214916	0.045076
AC009119.2	16.0924	-2.11548	0.591471	-3.57665	0.000348029	0.00113551
CLIC4	357.105	-2.11543	0.272821	-7.75392	8.90953e-15	1.16802e-13
ST7	327.581	-2.11528	0.16658	-12.6983	6.04332e-37	3.50191e-35
AFAP1L2	2591.02	-2.11312	0.303221	-6.96891	3.19415e-12	3.20659e-11
L3MBTL4	6.15904	-2.11287	0.884677	-2.38829	0.0169268	0.0366735
PGM5P2	40.1816	-2.1119	0.413349	-5.10925	3.23443e-07	1.80278e-06
SPDYE15P	16.5926	-2.11173	0.606297	-3.483	0.000495837	0.00156254
CCT8P1	6.70294	-2.10965	0.853348	-2.4722	0.0134284	0.0300342
PRKCZ	71.8447	-2.1063	0.481869	-4.3711	1.23622e-05	5.33319e-05
STAG3L2	228.694	-2.10617	0.187872	-11.2107	3.61505e-29	1.44794e-27
EFCAB3	7.96818	-2.10601	0.728036	-2.89273	0.00381909	0.00986946
ANKRD40CL	7.41626	-2.10535	0.718829	-2.92886	0.00340204	0.00889904
PARS2	39.6334	-2.10403	0.360186	-5.84151	5.17289e-09	3.66557e-08
DNAH9	6.16147	-2.10224	0.895518	-2.34751	0.0188992	0.0403532
ASLP1	7.94629	-2.09883	0.709602	-2.95775	0.00309891	0.00819543
INSL3	45.0212	-2.09776	0.399453	-5.25157	1.50805e-07	8.81689e-07
AL096711.2	66.0701	-2.0921	0.418323	-5.00116	5.69859e-07	3.05788e-06
ITPRIPL2	184.399	-2.09175	0.257354	-8.12788	4.36862e-16	6.48703e-15
AC073065.1	8.03313	-2.09059	0.857	-2.43942	0.0147107	0.0325086
NEDD4L	86.2804	-2.09005	0.279178	-7.48645	7.07626e-14	8.39762e-13
SLC13A5	9.23908	-2.08923	0.710902	-2.93884	0.00329444	0.00864596
NBPF9	680.797	-2.08852	0.201179	-10.3814	3.01321e-25	9.3529e-24
SLC19A3	20.5798	-2.08635	0.519425	-4.01667	5.90272e-05	0.00022323
HIST1H3E	51.3404	-2.08618	0.406484	-5.13225	2.86302e-07	1.60766e-06
ZNF99	6.22529	-2.0825	0.91523	-2.27538	0.0228831	0.0474876
DPF3	988.902	-2.08022	0.150324	-13.8382	1.49936e-43	1.20355e-41
UPK3B	9.05065	-2.07713	0.726858	-2.85768	0.00426745	0.0109115
RELB	495.21	-2.07629	0.127841	-16.2412	2.57861e-59	3.68647e-57
ITSN1	79.2995	-2.07538	0.292485	-7.09568	1.28716e-12	1.35176e-11
CCDC88A	433.601	-2.07362	0.200897	-10.3218	5.61313e-25	1.70978e-23
AC091057.5	8.504	-2.07329	0.733965	-2.82478	0.00473135	0.0119356
PROS1	18.7347	-2.07139	0.612221	-3.3834	0.000715951	0.00217946
COCH	31.7346	-2.07102	0.516275	-4.01146	6.03455e-05	0.000227775
TPTEP1	80.3709	-2.07088	0.275431	-7.51868	5.53334e-14	6.63662e-13
CALCRL	43.7882	-2.06903	0.340368	-6.07882	1.21069e-09	9.32018e-09
MCOLN3	263.983	-2.06814	0.231341	-8.93981	3.89853e-19	7.56755e-18
ABCB5	8.44754	-2.06071	0.78326	-2.63094	0.00851499	0.0200595
OR2G6	17.6083	-2.05659	0.531799	-3.86724	0.000110076	0.000397044
GOT2P3	13.3003	-2.05636	0.571162	-3.60032	0.000317831	0.00104429
MSRB3	7.88443	-2.05631	0.74753	-2.7508	0.00594495	0.014604
IL17RE	51.5663	-2.05582	0.480179	-4.28137	1.85744e-05	7.74201e-05
AC006453.2	73.2207	-2.05571	0.335476	-6.12773	8.91394e-10	6.94741e-09
AC009237.3	40.7499	-2.0525	0.376914	-5.44555	5.16466e-08	3.2072e-07
NDUFV2P1	22.7288	-2.05196	0.495972	-4.13725	3.51491e-05	0.000138545
PVR	254.992	-2.05118	0.203579	-10.0756	7.08457e-24	1.99366e-22
ADAMTSL3	70.4823	-2.05049	0.283268	-7.23871	4.52958e-13	4.93966e-12
C9orf84	5.3492	-2.04508	0.864387	-2.36593	0.017985	0.0386371
SCPEP1	496.976	-2.04253	0.145966	-13.9932	1.71453e-44	1.44124e-42
LMOD3	19.5724	-2.04008	0.46769	-4.36204	1.28858e-05	5.54319e-05
HS3ST3B1	363.201	-2.03981	0.198603	-10.2708	9.54195e-25	2.83165e-23
ASCL2	11.5218	-2.0383	0.782726	-2.6041	0.00921149	0.0215371
DOLK	119.951	-2.03574	0.210476	-9.67205	3.96351e-22	9.66741e-21
ADGRG1	324.768	-2.03448	0.277775	-7.32421	2.40306e-13	2.69721e-12
UBASH3B	1888.34	-2.03141	0.223416	-9.09249	9.67927e-20	1.95845e-18
AL732372.2	475.909	-2.02962	0.211894	-9.57848	9.84821e-22	2.33519e-20
AL449212.1	8.24546	-2.02433	0.715906	-2.82765	0.00468917	0.011846
LRP11	120.581	-2.0225	0.412344	-4.90489	9.34802e-07	4.83726e-06
ZNF233	34.7795	-2.02179	0.405112	-4.99069	6.01633e-07	3.21517e-06
STAC2	5.92627	-2.02126	0.813989	-2.48315	0.0130226	0.0292283
CLIP2	831.899	-2.02093	0.20484	-9.86588	5.85218e-23	1.50619e-21
RIPPLY3	11.2966	-2.01876	0.826469	-2.44264	0.0145804	0.0322681
PPEF2	28.4243	-2.01758	0.482519	-4.18136	2.89774e-05	0.000116302
SCD5	140.114	-2.01655	0.284491	-7.08828	1.35789e-12	1.42299e-11
MEF2B	36.7892	-2.01529	0.367489	-5.48396	4.15917e-08	2.62102e-07
ASAH2B	100.72	-2.01497	0.362439	-5.55948	2.70581e-08	1.74386e-07
PRSS57	231.211	-2.01265	0.243625	-8.26123	1.44182e-16	2.22885e-15
REXO1L1P	14.7557	-2.01262	0.520445	-3.86712	0.000110128	0.000397159
GRN	1104.49	-2.01199	0.102015	-19.7226	1.38015e-86	4.2237e-84
MACC1	230.198	-2.00603	0.305551	-6.56528	5.19362e-11	4.60699e-10
RPL26P6	6.97011	-2.00545	0.774234	-2.59023	0.00959111	0.0223181
MCRIP1	523.771	-2.00529	0.135382	-14.8121	1.2234e-49	1.30225e-47
AC092718.3	14.744	-2.0049	0.833068	-2.40664	0.0160999	0.0351268
HES2	7.07216	-2.00248	0.794971	-2.51894	0.0117709	0.0267803
PRRG3	14.0027	-1.99889	0.602403	-3.31819	0.000906044	0.00269693
JADE3	16.0136	-1.99668	0.675614	-2.95536	0.00312302	0.00824951
TTC23	26.2401	-1.99464	0.612545	-3.25631	0.0011287	0.00327896
PRRT3	94.9289	-1.9943	0.326359	-6.11076	9.91601e-10	7.69473e-09
RELL2	194.946	-1.99204	0.281679	-7.07203	1.52683e-12	1.58477e-11
CDYL2	728.86	-1.98995	0.266011	-7.48071	7.39204e-14	8.74278e-13
NBPF20	112.769	-1.98941	0.337456	-5.8953	3.74005e-09	2.70704e-08
AC024940.1	11.9629	-1.98932	0.697284	-2.85295	0.00433153	0.011058
FUT7	899.792	-1.98898	0.272863	-7.28929	3.11581e-13	3.45367e-12
AC026316.5	12.2033	-1.98684	0.631203	-3.14771	0.00164556	0.00463008
SPDYE1	21.5015	-1.98575	0.592226	-3.35303	0.000799327	0.00240782
SPECC1	244.557	-1.98483	0.21672	-9.15846	5.26416e-20	1.08989e-18
STEAP2	15.8378	-1.9841	0.772581	-2.56814	0.0102245	0.0236431
ASTN2	162.35	-1.98301	0.222466	-8.91376	4.93284e-19	9.49062e-18
TIGIT	1077.75	-1.97733	0.139619	-14.1623	1.56826e-45	1.43532e-43
AC004687.2	35.2286	-1.97507	0.389281	-5.07364	3.90276e-07	2.15626e-06
FCGR2B	13.9848	-1.9729	0.712274	-2.76986	0.0056081	0.0138635
SLC12A5	17.26	-1.97275	0.58597	-3.36665	0.000760883	0.00230157
EIF5B	1806.82	-1.97041	0.120433	-16.3611	3.62459e-60	5.33768e-58
BCL11A	9.72852	-1.97029	0.645374	-3.05294	0.00226614	0.00618514
BX679664.3	6.33257	-1.96871	0.838443	-2.34806	0.0188716	0.0403074
TLCD2	28.5384	-1.96845	0.41402	-4.75447	1.98964e-06	9.81588e-06
AC006001.4	17.9158	-1.96623	0.583268	-3.37105	0.000748815	0.00226962
ZNF154	162.047	-1.96562	0.232709	-8.44667	2.99724e-17	4.9581e-16
ZBTB20	131.649	-1.9649	0.205267	-9.57239	1.04462e-21	2.46803e-20
GABRG3	7.99818	-1.9636	0.735821	-2.66858	0.00761718	0.0182099
NMNAT1	109.932	-1.96164	0.261921	-7.48943	6.91741e-14	8.22614e-13
B3GALT2	40.5462	-1.96146	0.47893	-4.09551	4.21248e-05	0.000163572
SYCP3	23.4479	-1.96145	0.448197	-4.3763	1.20711e-05	5.21335e-05
C5AR1	9.25283	-1.96134	0.759384	-2.5828	0.00980021	0.0227695
CCL16	8.51217	-1.96002	0.758307	-2.58473	0.00974558	0.0226453
TRGC1	1137.26	-1.95726	0.143092	-13.6783	1.36859e-42	1.01535e-40
NUTM2B	25.0325	-1.95676	0.858432	-2.27946	0.0226399	0.0470378
AC068279.1	11.5662	-1.9557	0.730714	-2.67642	0.00744133	0.0178413
FBN1	125.617	-1.95506	0.272598	-7.17194	7.39419e-13	7.93549e-12
CATSPERG	28.6764	-1.95281	0.441713	-4.42099	9.82475e-06	4.3039e-05
PROCR	17.1664	-1.95196	0.528678	-3.69214	0.000222371	0.000753133
ABAT	132.729	-1.95173	0.299448	-6.51776	7.13632e-11	6.25161e-10
AC092718.8	30.1479	-1.95135	0.620197	-3.14635	0.00165323	0.00465031
BTNL9	7.78266	-1.94846	0.790745	-2.46408	0.0137365	0.0306344
CDC42BPB	14.7772	-1.94733	0.57138	-3.40812	0.000654129	0.00201001
TRGV9	151.159	-1.94695	0.305536	-6.37225	1.86277e-10	1.56249e-09
AC133552.1	8.02014	-1.94557	0.704526	-2.76153	0.00575307	0.0141914
CYTH3	55.1207	-1.9454	0.508663	-3.82454	0.000131015	0.000465201
CLUHP3	337.346	-1.94285	0.269435	-7.21086	5.56016e-13	6.02997e-12
FCRLB	62.7241	-1.94269	0.360732	-5.38541	7.22801e-08	4.39925e-07
GRAMD1C	7.94832	-1.94195	0.747657	-2.59738	0.00939386	0.0219112
SERPINI1	52.9622	-1.94183	0.39975	-4.85761	1.18812e-06	6.06162e-06
WWTR1	43.3081	-1.94161	0.45686	-4.24991	2.13857e-05	8.7922e-05
HSD17B14	30.3443	-1.9416	0.477551	-4.06575	4.78782e-05	0.000184124
PRR19	14.5363	-1.94102	0.596379	-3.25469	0.00113518	0.00329582
CASD1	521.522	-1.93901	0.142655	-13.5923	4.44825e-42	3.22679e-40
TEX21P	17.3827	-1.93604	0.597435	-3.24058	0.00119287	0.00345155
FCAR	17.5457	-1.93483	0.530888	-3.64452	0.000267887	0.000891561
IARS2P1	6.14395	-1.93441	0.841731	-2.29814	0.021554	0.0451601
DLSTP1	11.0132	-1.93295	0.807512	-2.39371	0.0166789	0.0361724
CDHR1	42.5993	-1.93129	0.56615	-3.41127	0.000646614	0.00198941
LTB	4629.41	-1.93008	0.218718	-8.82451	1.09936e-18	2.0642e-17
TRGV4	220.675	-1.92922	0.245761	-7.84997	4.16137e-15	5.64436e-14
AC103810.1	19.3303	-1.92834	0.608131	-3.17093	0.00151954	0.00430892
TFPT	264.765	-1.92672	0.247794	-7.77549	7.51545e-15	9.93907e-14
PTK2	18.5456	-1.9255	0.627233	-3.06983	0.00214177	0.00587353
AL592183.1	118.506	-1.92531	0.262309	-7.33983	2.13864e-13	2.41826e-12
ZNF572	11.1377	-1.92444	0.752575	-2.55714	0.0105538	0.0242926
RGPD6	497.263	-1.92429	0.38553	-4.99128	5.99813e-07	3.20719e-06
HAP1	21.8399	-1.92427	0.500112	-3.84768	0.000119243	0.000426661
ZNF793	56.4713	-1.924	0.37206	-5.1712	2.32592e-07	1.32083e-06
LYST	1466.95	-1.92345	0.168769	-11.3969	4.33103e-30	1.81256e-28
IQSEC2	18.5378	-1.92281	0.472139	-4.07254	4.65022e-05	0.000179361
MAFIP	33.3283	-1.91975	0.843694	-2.27541	0.0228816	0.0474876
IGFLR1	1185.55	-1.91796	0.151126	-12.6911	6.62459e-37	3.81616e-35
SLC4A11	24.4623	-1.91776	0.687057	-2.79126	0.00525025	0.0130812
NLRP2	682.74	-1.91769	0.20964	-9.14754	5.82421e-20	1.20077e-18
PIK3R3	274.103	-1.91742	0.254813	-7.5248	5.28e-14	6.35222e-13
NAB2	443.341	-1.91669	0.173088	-11.0735	1.68711e-28	6.49188e-27
CATSPER2	79.5273	-1.91588	0.260818	-7.34567	2.04728e-13	2.32142e-12
RTKN	167.855	-1.91368	0.213436	-8.96603	3.0739e-19	6.00253e-18
SLC5A2	32.0934	-1.91366	0.582029	-3.28791	0.00100932	0.00296781
STMN3	91.5069	-1.91251	0.373068	-5.12644	2.9527e-07	1.65375e-06
ST3GAL1P1	6.7174	-1.91163	0.786719	-2.42987	0.0151041	0.0332992
GTF2IP20	218.35	-1.91103	0.171548	-11.14	8.01611e-29	3.12756e-27
TDRD9	57.5137	-1.91086	0.323273	-5.91098	3.40084e-09	2.47433e-08
GRIN3B	12.9184	-1.91039	0.660885	-2.89065	0.00384443	0.00992577
SPHK1	22.593	-1.90877	0.650763	-2.93312	0.00335572	0.00879265
KIAA1614	74.8511	-1.90793	0.38816	-4.91532	8.86375e-07	4.60736e-06
ZNF234	164.946	-1.89779	0.211918	-8.95527	3.3889e-19	6.59791e-18
OR1A1	58.1865	-1.89752	0.321577	-5.90068	3.62013e-09	2.62219e-08
MARVELD1	9.40302	-1.89615	0.719752	-2.63445	0.00842737	0.0198842
ZNF442	13.4356	-1.8958	0.681782	-2.78065	0.005425	0.0134703
MED18	193.923	-1.89223	0.221592	-8.53924	1.35108e-17	2.29707e-16
NOMO3	811.229	-1.88949	0.133608	-14.142	2.09342e-45	1.88082e-43
ROBO1	79.5488	-1.88882	0.580088	-3.25609	0.00112958	0.00328054
SIX4	28.2163	-1.88785	0.467411	-4.03896	5.36893e-05	0.000204265
FRK	145.317	-1.88658	0.217064	-8.69135	3.58148e-18	6.44141e-17
CD244	2331.73	-1.88622	0.336745	-5.60135	2.12694e-08	1.38491e-07
LIG4	351.93	-1.87986	0.144929	-12.9709	1.79026e-38	1.10612e-36
AC011611.5	7.2018	-1.87936	0.748734	-2.51006	0.0120712	0.0273516
DOC2B	7.16893	-1.87915	0.744525	-2.52395	0.0116044	0.0264375
NFKBID	547.454	-1.87914	0.195299	-9.62182	6.46739e-22	1.55424e-20
TSPAN33	138.378	-1.87912	0.460208	-4.08319	4.44211e-05	0.000171875
CSF2RA	15.7466	-1.87783	0.546996	-3.43299	0.000596965	0.00185124
PLEKHH1	10.8849	-1.8775	0.672262	-2.79281	0.0052252	0.0130354
SLC3A1	16.6654	-1.8771	0.557521	-3.36687	0.000760268	0.00230006
IL27RA	1118.03	-1.87706	0.15653	-11.9917	3.92882e-33	1.93342e-31
BRI3	475.205	-1.8756	0.177561	-10.5631	4.41697e-26	1.45396e-24
DAND5	11.461	-1.87505	0.639037	-2.93418	0.00334427	0.00876618
CCR12P	10.0897	-1.87464	0.80438	-2.33054	0.0197776	0.041968
SLC28A2	13.7454	-1.87358	0.594769	-3.15009	0.0016322	0.0045971
CICP27	85.8946	-1.87268	0.279472	-6.70077	2.07327e-11	1.90701e-10
TPTE2P1	8.65823	-1.86496	0.817198	-2.28214	0.022481	0.0467325
AL627309.6	65.1343	-1.86476	0.325001	-5.73773	9.59563e-09	6.52343e-08
[truncated: 958 more rows]

## Sheet: KEGG (downregulated genes)
Table S3: KEGG analysis of differential expression genes (DEGs) in ITNKs compared to NK cells.
Category	Term	Count	%	PValue	Genes	List Total	Pop Hits	Pop Total	Fold Enrichment	Bonferroni	Benjamini	FDR
KEGG_PATHWAY	hsa04060:Cytokine-cytokine receptor interaction	47	1.94778	5.20956e-07	CX3CR1, CSF2, CCL3L1, CSF1, CCL4L2, CCL3L3, IL23R, IL20RB, FASLG, CXCR6, ACVR1B, CXCL14, TNF, CSF2RA, CCL5, CXCR3, CCL4, CXCR2, CCL3, TNFSF10, CCL2, CCL1, CCR6, CCR5, CCL18, CCL16, IL12RB2, IL10, CCR1, NGFR, CCL23, CCL22, TNFSF14, IL15, IL1R1, TNFSF15, TNFRSF9, INHBA, TNFRSF1A, IL5, IFNG, LEP, LTA, XCL2, XCL1, LTB, LTBR	614	243	6879	2.16695	0.000138565	9.90372e-05	9.19631e-05
KEGG_PATHWAY	hsa04062:Chemokine signaling pathway	39	1.61625	7.44641e-07	CX3CR1, CCL3L1, NCF1, SRC, CCL4L2, CCL3L3, PIK3R3, CXCR6, CXCL14, PRKCZ, PIK3CG, GNGT2, GRK4, CCL5, CXCR3, CCL4, CXCR2, CCL3, CCL2, CCL1, CCR6, CCR5, CCL18, CCL16, CCR1, CCL23, CCL22, GNG12, GNG11, PTK2, FGR, TIAM1, PARD3, GNB4, XCL2, GNB3, XCL1, PLCB1, BCAR1	614	186	6879	2.34914	0.000198055	9.90372e-05	9.19631e-05
KEGG_PATHWAY	hsa04650:Natural killer cell mediated cytotoxicity	29	1.20182	2.04227e-06	CSF2, PRF1, PIK3R3, FASLG, KIR2DL1, KIR2DL2, TNF, KIR2DL3, KIR2DL4, PIK3CG, PPP3CA, FCGR3A, KLRK1, FCGR3B, CASP3, TNFSF10, SYK, KIR2DS2, KIR2DS4, SH2D1B, NCR1, NCR2, TYROBP, IFNG, PTPN6, KLRD1, ULBP2, ULBP1, CD244	614	122	6879	2.66315	0.000543097	0.000153352	0.000142399
KEGG_PATHWAY	hsa05150:Staphylococcus aureus infection	18	0.745959	2.30605e-06	IL10, HLA-DRB4, CFH, CFI, C5AR1, PTAFR, PLG, FCAR, FCGR3A, FCGR2A, HLA-DMB, FCGR3B, C3AR1, FCGR2B, HLA-DQA2, FCGR2C, HLA-DQA1, HLA-DQB1	614	54	6879	3.73453	0.000613222	0.000153352	0.000142399
KEGG_PATHWAY	hsa04612:Antigen processing and presentation	21	0.870286	6.73397e-06	HLA-DRB4, KLRC2, KIR2DS2, KLRC3, KLRC4, KIR2DS4, KIR3DL1, KIR3DL2, KIR2DL1, KIR2DL2, TNF, KIR2DL3, HLA-G, KIR2DL4, HLA-DMB, IFNG, KLRD1, KLRC1, HLA-DQA2, HLA-DQA1, HLA-DQB1	614	76	6879	3.09573	0.00178964	0.000358247	0.000332658
KEGG_PATHWAY	hsa04014:Ras signaling pathway	40	1.65769	3.71573e-05	CSF1, RASGRF1, PDGFA, PIK3R3, FASLG, PLD1, EFNA5, RASAL3, FGF2, PIK3CG, PLD2, RASGRP3, FGF5, GNGT2, PDGFD, PAK6, FGF23, PDGFRB, NGFR, PLA2G2D, ANGPT2, INSR, PLA2G4C, GAB1, PLA2G4A, GNG12, GNG11, GRIN1, PLA2G16, AFDN, TIAM1, MRAS, RASA1, REL, GNB4, NF1, GNB3, RAPGEF5, FGFR2, BCL2L1	614	226	6879	1.98294	0.00983533	0.00164731	0.00152964
KEGG_PATHWAY	hsa05330:Allograft rejection	13	0.538748	5.18206e-05	IL10, HLA-DRB4, CD80, PRF1, FASLG, TNF, HLA-G, HLA-DMB, IL5, IFNG, HLA-DQA2, HLA-DQA1, HLA-DQB1	614	37	6879	3.93639	0.0136901	0.00196918	0.00182853
KEGG_PATHWAY	hsa04514:Cell adhesion molecules (CAMs)	28	1.16038	0.00011211	SDC4, CD80, NRXN3, LRRC4, PTPRM, CLDN1, PVR, SPN, HLA-DMB, CDH2, ITGB8, NCAM1, ITGAV, TIGIT, HLA-DQA2, CD34, HLA-DQA1, CD276, VCAM1, HLA-DRB4, HLA-G, CLDN11, OCLN, VCAN, PECAM1, CNTN2, PDCD1, HLA-DQB1	614	142	6879	2.20916	0.0293825	0.00372764	0.00346138
KEGG_PATHWAY	hsa04940:Type I diabetes mellitus	13	0.538748	0.000204156	HLA-DRB4, CD80, PRF1, GAD2, FASLG, TNF, HLA-G, HLA-DMB, IFNG, LTA, HLA-DQA2, HLA-DQA1, HLA-DQB1	614	42	6879	3.46778	0.0528625	0.0056518	0.0052481
KEGG_PATHWAY	hsa05323:Rheumatoid arthritis	20	0.828844	0.000212474	ATP6V1G2, HLA-DRB4, CSF2, CCL3L1, CSF1, IL15, CCL3L3, CD80, TNF, HLA-DMB, IFNG, CCL5, CCL3, CCL2, LTB, ATP6V0D1, HLA-DQA2, HLA-DQA1, HLA-DQB1, ATP6V0A1	614	88	6879	2.54627	0.0549562	0.0056518	0.0052481
KEGG_PATHWAY	hsa04810:Regulation of actin cytoskeleton	35	1.45048	0.000407707	CYFIP1, NCKAP1, ITGB5, SRC, CHRM5, PDGFA, PIK3R3, FGF2, IQGAP3, PIK3CG, FGF5, PDGFD, PAK6, ITGB8, PIP5K1B, ITGAV, FGF23, PDGFRB, ARHGEF12, PPP1R12A, GSN, ITGA3, F2R, FN1, GNG12, PTK2, TIAM1, MRAS, DIAPH3, ITGAD, ITGA10, ITGA7, DOCK1, FGFR2, BCAR1	614	210	6879	1.86726	0.102796	0.0083758	0.00777753
KEGG_PATHWAY	hsa04015:Rap1 signaling pathway	35	1.45048	0.000407707	CSF1, SRC, CTNND1, PDGFA, PIK3R3, LPAR3, EFNA5, FGF2, PRKCZ, PIK3CG, RASGRP3, FGF5, PDGFD, P2RY1, FGF23, MAGI1, PDGFRB, NGFR, ANGPT2, MAGI3, INSR, MAGI2, F2R, GRIN1, AFDN, MAPK11, TIAM1, MRAS, LPAR5, PRKD3, PARD3, PLCB1, RAPGEF5, FGFR2, BCAR1	614	210	6879	1.86726	0.102796	0.0083758	0.00777753
KEGG_PATHWAY	hsa05332:Graft-versus-host disease	11	0.455864	0.000409344	HLA-DMB, HLA-DRB4, IFNG, CD80, PRF1, FASLG, TNF, HLA-DQA2, HLA-G, HLA-DQA1, HLA-DQB1	614	33	6879	3.73453	0.103187	0.0083758	0.00777753
KEGG_PATHWAY	hsa04380:Osteoclast differentiation	25	1.03605	0.000473314	LILRA6, CSF1, NCF1, PIK3R3, TNF, PIK3CG, RELB, PPP3CA, FCGR3A, FCGR3B, SYK, IL1R1, CYBB, LILRB1, MITF, LILRB2, TNFRSF1A, NFKB2, MAPK11, TYROBP, FCGR2A, IFNG, PPARG, FCGR2B, FCGR2C	614	131	6879	2.13809	0.118325	0.00899296	0.0083506
KEGG_PATHWAY	hsa05205:Proteoglycans in cancer	31	1.28471	0.00299473	ITGB5, SDC4, SRC, PIK3R3, TWIST1, FASLG, FGF2, TNF, PIK3CG, WNT11, CCND1, GPC1, CASP3, ITGAV, WNT10A, ARHGEF12, PPP1R12A, CAV2, WNT7B, FN1, GAB1, FZD8, ANK3, MMP9, ESR1, PTK2, MAPK11, TIAM1, MRAS, PTPN6, NANOG	614	200	6879	1.73656	0.549679	0.0504316	0.0468294
KEGG_PATHWAY	hsa04151:PI3K-Akt signaling pathway	47	1.94778	0.00320781	TNXB, CSF1, ITGB5, PKN3, PDGFA, PIK3R3, LPAR3, FASLG, LAMC1, EFNA5, FGF2, PIK3CG, FGF5, BCL2L11, GNGT2, CCND1, PDGFD, ITGB8, ITGAV, FGF23, PDGFRB, NGFR, ANGPT2, SYK, ITGA3, INSR, F2R, FN1, GNG12, GNG11, PTK2, LPAR5, CCNE2, PPP2R2B, LPAR6, ITGA10, COL6A2, COL6A1, GNB4, COL6A3, ITGA7, GNB3, MTCP1, PIK3AP1, SGK2, FGFR2, BCL2L1	614	345	6879	1.52629	0.574567	0.0504316	0.0468294
KEGG_PATHWAY	hsa05140:Leishmaniasis	15	0.621633	0.00346832	IL10, HLA-DRB4, NCF1, TNF, MAPK11, FCGR3A, FCGR2A, HLA-DMB, FCGR3B, IFNG, PTPN6, HLA-DQA2, FCGR2C, HLA-DQA1, HLA-DQB1	614	71	6879	2.36695	0.603142	0.0504316	0.0468294
KEGG_PATHWAY	hsa05321:Inflammatory bowel disease (IBD)	14	0.580191	0.00365338	IL10, HLA-DRB4, IL23R, RORC, TNF, HLA-DMB, IL5, MAF, IFNG, TBX21, HLA-DQA2, HLA-DQA1, IL12RB2, HLA-DQB1	614	64	6879	2.45078	0.622271	0.0504316	0.0468294
KEGG_PATHWAY	hsa05152:Tuberculosis	28	1.16038	0.0037439	SRC, TNF, MRC2, PPP3CA, FCGR3A, HLA-DMB, FCGR3B, CLEC7A, IRAK2, CASP3, CTSD, HLA-DQA2, HLA-DQA1, ATP6V0A1, IL10, ARHGEF12, HLA-DRB4, SYK, RIPK2, SPHK1, TNFRSF1A, MAPK11, FCGR2A, IFNG, ATP6V0D1, FCGR2B, FCGR2C, HLA-DQB1	614	177	6879	1.77232	0.631291	0.0504316	0.0468294
KEGG_PATHWAY	hsa05310:Asthma	9	0.37298	0.00379185	IL10, HLA-DMB, HLA-DRB4, IL5, MS4A2, TNF, HLA-DQA2, HLA-DQA1, HLA-DQB1	614	30	6879	3.36107	0.635981	0.0504316	0.0468294
KEGG_PATHWAY	hsa04145:Phagosome	24	0.994613	0.0067175	DYNC2H1, COLEC12, MSR1, ATP6V1G2, HLA-DRB4, ITGB5, NCF1, HLA-G, FCAR, MRC2, FCGR3A, TUBB6, FCGR2A, HLA-DMB, FCGR3B, CLEC7A, ITGAV, FCGR2B, ATP6V0D1, HLA-DQA2, FCGR2C, HLA-DQA1, HLA-DQB1, ATP6V0A1	614	150	6879	1.79257	0.833521	0.0850884	0.0790106
KEGG_PATHWAY	hsa04672:Intestinal immune network for IgA production	11	0.455864	0.00733994	IL10, HLA-DMB, HLA-DRB4, IL5, IL15, CD80, LTBR, HLA-DQA2, AICDA, HLA-DQA1, HLA-DQB1	614	47	6879	2.62212	0.859089	0.0887465	0.0824075
KEGG_PATHWAY	hsa04064:NF-kappa B signaling pathway	16	0.663075	0.0092826	VCAM1, SYK, TNFSF14, IL1R1, CCL4L2, XIAP, TNF, RELB, NFKB2, TNFRSF1A, CCL4, LTA, LTB, LTBR, BIRC3, BCL2L1	614	87	6879	2.06043	0.916316	0.107355	0.0996871
KEGG_PATHWAY	hsa05320:Autoimmune thyroid disease	11	0.455864	0.0149966	IL10, HLA-DMB, HLA-DRB4, IL5, CD80, PRF1, FASLG, HLA-DQA2, HLA-G, HLA-DQA1, HLA-DQB1	614	52	6879	2.36999	0.982034	0.162609	0.150994
KEGG_PATHWAY	hsa04510:Focal adhesion	29	1.20182	0.0152828	TNXB, ITGB5, SRC, RASGRF1, XIAP, PDGFA, PIK3R3, LAMC1, ARHGAP5, PIK3CG, CCND1, PDGFD, PAK6, ITGB8, ITGAV, PDGFRB, PPP1R12A, CAV2, ITGA3, FN1, PTK2, ITGA10, COL6A2, COL6A1, COL6A3, ITGA7, DOCK1, BCAR1, BIRC3	614	206	6879	1.5772	0.983371	0.162609	0.150994
KEGG_PATHWAY	hsa05166:HTLV-I infection	34	1.40903	0.0169147	CSF2, CRTC1, XIAP, PDGFA, PIK3R3, TNF, PIK3CG, RELB, PPP3CA, HLA-DMB, WNT11, CCND1, HLA-DQA2, HLA-DQA1, PDGFRB, CDKN2B, WNT10A, EGR2, VCAM1, HLA-DRB4, CDKN2A, IL15, IL1R1, WNT7B, FZD8, HLA-G, TNFRSF1A, NFKB2, MRAS, TBPL2, LTA, LTBR, BCL2L1, HLA-DQB1	614	254	6879	1.49969	0.989303	0.17305	0.16069
KEGG_PATHWAY	hsa04512:ECM-receptor interaction	15	0.621633	0.0208308	TNXB, ITGB5, SDC4, ITGA3, FN1, LAMC1, HMMR, GP5, ITGA10, COL6A2, COL6A1, COL6A3, ITGB8, ITGA7, ITGAV	614	87	6879	1.93165	0.9963	0.198052	0.183905
KEGG_PATHWAY	hsa05200:Pathways in cancer	48	1.98923	0.0208475	CEBPA, CTBP2, XIAP, PDGFA, PIK3R3, LPAR3, FASLG, LAMC1, FGF2, CSF2RA, PIK3CG, GLI3, RASGRP3, FGF5, GNGT2, WNT11, CCND1, CASP3, ITGAV, FGF23, PDGFRB, CDKN2B, WNT10A, ARHGEF12, CDKN2A, DAPK1, ITGA3, ZBTB16, WNT7B, F2R, FN1, FZD8, MITF, GNG12, MMP9, GNG11, PTK2, NFKB2, LPAR5, CCNE2, LPAR6, GNB4, GNB3, PPARG, PLCB1, FGFR2, BIRC3, BCL2L1	614	393	6879	1.36838	0.996317	0.198052	0.183905
KEGG_PATHWAY	hsa05202:Transcriptional misregulation in cancer	24	0.994613	0.0228788	NGFR, CEBPA, MEF2C, SLC45A3, CSF2, ZBTB16, PDGFA, ETV1, MMP9, ETV5, PTK2, HOXA10, FUT8, MEIS1, NR4A3, MAF, SIX4, SP1, REL, PPARG, NUPR1, CDK14, HIST1H3E, BCL2L1	614	167	6879	1.6101	0.99788	0.208074	0.193212
KEGG_PATHWAY	hsa04724:Glutamatergic synapse	18	0.745959	0.023467	PLA2G4C, SLC1A2, PLA2G4A, SLC1A3, GRIK4, GNG12, PLD1, GNG11, GRIN1, PLD2, PPP3CA, GRIN3B, GNGT2, GRM7, GNB4, GNB3, PLCB1, KCNJ3	614	114	6879	1.76899	0.998194	0.208074	0.193212
KEGG_PATHWAY	hsa04668:TNF signaling pathway	17	0.704517	0.0267866	VCAM1, CSF2, CSF1, IL15, PIK3R3, TNF, MMP9, PIK3CG, TNFRSF1A, MAPK11, MMP14, CASP3, CCL5, LTA, CCL2, BIRC3, MAP3K5	614	107	6879	1.78001	0.99927	0.228095	0.211803
KEGG_PATHWAY	hsa05416:Viral myocarditis	11	0.455864	0.02744	HLA-DMB, HLA-DRB4, CCND1, CASP3, CD80, PRF1, DMD, HLA-DQA2, HLA-G, HLA-DQA1, HLA-DQB1	614	57	6879	2.16209	0.999389	0.228095	0.211803
KEGG_PATHWAY	hsa05014:Amyotrophic lateral sclerosis (ALS)	10	0.414422	0.030547	MAPK11, PPP3CA, ALS2, CASP3, SLC1A2, TNF, BCL2L1, GRIN1, MAP3K5, TNFRSF1A	614	50	6879	2.24072	0.999739	0.246228	0.22864
KEGG_PATHWAY	hsa04360:Axon guidance	19	0.787402	0.0319098	SEMA6B, SEMA4A, SEMA7A, ARHGEF12, UNC5B, SEMA3A, LRRC4, EFNA5, PTK2, ROBO1, PPP3CA, RASA1, PLXNA2, PLXNA1, PAK6, SRGAP3, EPHA1, SRGAP1, EPHB1	614	127	6879	1.67613	0.999821	0.249647	0.231815
KEGG_PATHWAY	hsa04071:Sphingolipid signaling pathway	18	0.745959	0.0365063	OPRD1, CERS6, SPHK1, PIK3R3, SGMS2, PLD1, TNF, PRKCZ, PIK3CG, PLD2, TNFRSF1A, MAPK11, PPP2R2B, PLCB1, S1PR5, MS4A2, CTSD, MAP3K5	614	120	6879	1.68054	0.999949	0.277448	0.25763
KEGG_PATHWAY	hsa02010:ABC transporters	9	0.37298	0.0381692	ABCC3, ABCG8, ABCA10, ABCB1, ABCC6, ABCB5, ABCA9, ABCC9, ABCG2	614	44	6879	2.29164	0.999968	0.282028	0.261883
KEGG_PATHWAY	hsa05145:Toxoplasmosis	16	0.663075	0.0627271	IL10, HLA-DRB4, XIAP, LAMC1, TNF, TNFRSF1A, MAPK11, HLA-DMB, IFNG, CASP3, CCR5, HLA-DQA2, HLA-DQA1, BIRC3, HLA-DQB1, BCL2L1	614	110	6879	1.62961	1	0.442614	0.410999
KEGG_PATHWAY	hsa05203:Viral carcinogenesis	26	1.0775	0.065052	GTF2H2C, SRC, HDAC11, HIST1H2BK, PIK3R3, HDAC9, PIK3CG, CCND1, CASP3, CCR5, CDKN2B, EGR2, EGR3, GSN, SYK, CDKN2A, HLA-G, NFKB2, CCNA2, CCNE2, TBPL2, REL, HIST1H4H, LTBR, ATP6V0D1, HIST1H4C	614	205	6879	1.42094	1	0.442614	0.410999
KEGG_PATHWAY	hsa04722:Neurotrophin signaling pathway	17	0.704517	0.0659973	NGFR, NTRK2, SORT1, RIPK2, ARHGDIG, MATK, GAB1, PIK3R3, FASLG, IRAK3, PIK3CG, MAPK11, RPS6KA6, IRAK2, SH2B3, MAP3K5, TP73	614	120	6879	1.58717	1	0.442614	0.410999
KEGG_PATHWAY	hsa04666:Fc gamma R-mediated phagocytosis	13	0.538748	0.0677082	GSN, SYK, NCF1, SPHK1, PIK3R3, PLD1, PIK3CG, PLD2, MARCKS, FCGR2A, PIP5K1B, AMPH, FCGR2B	614	84	6879	1.73389	1	0.442614	0.410999
KEGG_PATHWAY	hsa05143:African trypanosomiasis	7	0.290095	0.0682225	IL10, VCAM1, IFNG, HBB, FASLG, PLCB1, TNF	614	33	6879	2.37652	1	0.442614	0.410999
KEGG_PATHWAY	hsa05222:Small cell lung cancer	13	0.538748	0.0727838	CDKN2B, ITGA3, FN1, XIAP, PIK3R3, LAMC1, PIK3CG, PTK2, CCNE2, CCND1, ITGAV, BIRC3, BCL2L1	614	85	6879	1.71349	1	0.460964	0.428038
KEGG_PATHWAY	hsa05142:Chagas disease (American trypanosomiasis)	15	0.621633	0.0767906	IL10, CCL3L1, CCL3L3, PIK3R3, FASLG, TNF, PIK3CG, TNFRSF1A, MAPK11, IFNG, PPP2R2B, CCL5, CCL3, CCL2, PLCB1	614	104	6879	1.6159	1	0.47503	0.4411
KEGG_PATHWAY	hsa04640:Hematopoietic cell lineage	13	0.538748	0.0836529	HLA-DRB4, CSF2, CSF1, IL1R1, ITGA3, TNF, CSF2RA, GP5, CD1A, IL5, ANPEP, MS4A1, CD34	614	87	6879	1.6741	1	0.498339	0.462743
KEGG_PATHWAY	hsa04670:Leukocyte transendothelial migration	16	0.663075	0.0852166	VCAM1, NCF1, TXK, CTNND1, PIK3R3, ARHGAP5, CLDN1, MMP9, PIK3CG, PTK2, CLDN11, MAPK11, AFDN, OCLN, PECAM1, BCAR1	614	115	6879	1.55876	1	0.498339	0.462743
KEGG_PATHWAY	hsa00250:Alanine, aspartate and glutamate metabolism	7	0.290095	0.0861789	ALDH4A1, IL4I1, ALDH5A1, GAD2, ABAT, AGXT, RIMKLB	614	35	6879	2.24072	1	0.498339	0.462743
KEGG_PATHWAY	hsa04370:VEGF signaling pathway	10	0.414422	0.0894152	MAPK11, PPP3CA, SRC, SH2D2A, SPHK1, PLA2G4C, PIK3R3, PLA2G4A, PTK2, PIK3CG	614	61	6879	1.83665	1	0.506052	0.469905
KEGG_PATHWAY	hsa04010:MAPK signaling pathway	30	1.24327	0.0934138	RASGRF1, PDGFA, FASLG, FGF2, TNF, STK3, RELB, RASGRP3, FGF5, PPP3CA, RPS6KA6, CACNG8, CASP3, FGF23, MAP4K3, MAP3K5, PDGFRB, NTRK2, MEF2C, IL1R1, PLA2G4C, PLA2G4A, GNG12, TNFRSF1A, NFKB2, MAPK11, MRAS, RASA1, NF1, FGFR2	614	253	6879	1.32849	1	0.516543	0.479647
KEGG_PATHWAY	hsa04210:Apoptosis	10	0.414422	0.0968022	CASP3, TNFSF10, PIK3R3, XIAP, FASLG, TNF, PIK3CG, BCL2L1, BIRC3, TNFRSF1A	614	62	6879	1.80703	1	0.516543	0.479647
KEGG_PATHWAY	hsa05218:Melanoma	11	0.455864	0.0970946	PDGFRB, FGF5, CCND1, CDKN2A, PDGFD, PDGFA, PIK3R3, MITF, FGF2, FGF23, PIK3CG	614	71	6879	1.73577	1	0.516543	0.479647
