# Supplementary material for: Human induced-T-to-natural killer cells have potent anti-tumour activities
Source: Biomark Res. 2022 Mar 24;10:13. doi: 10.1186/s40364-022-00358-4 (PMC8943975; doi:10.1186/s40364-022-00358-4)
Supplement: Supplementary file 8 — Additional file 8: Table S8. Characteristics of the infused ITNKs in the clinical trial. [file 40364_2022_358_MOESM8_ESM.xlsx]

## Sheet: Sheet1
Table S8. Characteristics of the infused ITNKs in the clinical trial
Test	GD001	GD002(1)	GD002(2)	GD002(3)	GD002(4)	GD002(5)	GD002(6)	GD002(7)	GD002(8)	GD002(9)	GD002(10)	GD003 (1)	GD003 (2)	GD003 (3)	GD004	GD005	GD006 (1)	GD006 (2)	GD006 (3)	GD007	GD008	GD009 (1)	GD009 (2)
CD3+ cells (%,Pan T)	97.2	98.2	97	99.5	98.5	98.3	93.7	98.1	98.9	89.9	91.3	97.2	98.6	99.2	97.9	97.5	99.6	99.3	98.6	97.7	97.9	98.4	96.1
CD3+ cells (%, End of product cells)	93.8	99.1	98.8	98.6	96.1	99.1	99.5	97.7	97.9	99	99.3	95.6	97.5	98.1	97.4	95.3	98	92.9	94.4	98	99.7	97.9	98.7
CD3+ NKp30+ cells (%)	44.9	58.1	41	40.7	19.5	44.8	45.4	40.1	50.1	34.7	49	17.2	21.6	47	22.1	20.2	53	38.5	17.9	55.3	39.4	31.8	37.5
CD3+ NKp46+ cells (%)	11	14.2	8	12.8	4.1	9.7	15.4	9.1	13.7	19.6	29.6	0	7.2	10.4	24.3	2.1	9.6	4.3	1.5	8.6	14	4.7	1.46
Cytotoxicity (E:T=1:1 against K562)	61.5	80.9	75.9	82.8	43.4	70.8	77.3	73.5	98.6	99.1	70.5	50.2	50.5	52.4	71.3	75.9	72.3	75.6	67.6	91.1	83.1	12.3	17.8
Fold expansion (compared to the electroporated cells)	50	72.6	36.8	16.4	34.8	6.7	42.9	6.5	8.2	7.6	24.6	76	3	6.4	16	10	19	23.6	11.6	18.4	12.8	7.5	4.4
Days in Culture (Days)	14	21	10	10	10	10	10	10	16	21	16	21	10	10	10	18	10	10	11	9	15	10	10
Total End of cell infused (x10^6)	1250	3300	900	400	860	200	70	568	2400	1480	3800	1900	60	150	396	100	100	580	250	3450	600	500	600
Total CD3+ cell infused (x10^6)	1172.5	3270.3	889.2	394.4	826.46	198.2	69.65	554.936	2349.6	1465.2	3773.4	1816.4	58.5	147.15	385.704	95.3	98	538.82	236	3381	598.2	489.5	592.2
Total CD3+ NKp30+ cells infused (x10^6)	561.25	1917.3	369	162.8	167.7	89.6	31.78	227.768	1202.4	513.56	1862	326.8	12.96	70.5	87.516	20.2	53	223.3	44.75	1907.85	236.4	159	225
Total CD3+ NKp46+ cells infused (x10^6)	137.5	468.6	72	51.2	35.26	19.4	10.78	51.688	328.8	290.08	1124.8	0	4.32	15.6	96.228	2.1	9.6	24.94	3.75	296.7	84	23.5	8.76
