# Supplementary material for: Human induced-T-to-natural killer cells have potent anti-tumour activities
Source: Biomark Res. 2022 Mar 24;10:13. doi: 10.1186/s40364-022-00358-4 (PMC8943975; doi:10.1186/s40364-022-00358-4)
Supplement: Supplementary file 9 — Additional file 9: Table S9. Longitudinal measurement of relative levels for circulating cytokines/chemokines/growth factors in serum of patient GD001 before and after infusion. [file 40364_2022_358_MOESM9_ESM.xlsx]

## Sheet: GD001
Table S9. Longitudinal measurement of relative levels for circulating cytokines/chemokines/growth factors in serum of patient GD001 before and after infusion
	BLC	Eotaxin	Eotaxin-2	G-CSF	GM-CSF	I-309	ICAM-1	IFNg	IL-10	IL-11	IL-12p40	IL-12p70	IL-13	IL-15	IL-16	IL-17	IL-1a	IL-1b	IL-1ra	IL-2	IL-4	IL-5	IL-6	IL-6R	IL-7	IL-8	MCP-1	MCSF	MIG	MIP-1a	MIP-1b	MIP-1d	PDGF-BB	RANTES	TIMP-1	TIMP-2	TNF RI	TNF RII	TNFa	TNFb
Day 0	1	1	1	1	1	1	1	1	1	1	1	1	1	1	1	1	1	1	1	1	1	1	1	1	1	1	1	1	1	1	1	1	1	1	1	1	1	1	1	1
Day 3	1.4729	1.2915	1.15047	1.19796	2.09589	0.76476	5.39601	1.69843	1.91812	0.985817	0.957155	0.889757	1.45485	0.869438	1.19971	0.909377	0.837212	0.52978	1.00738	1.50663	0.845779	1.51363	2.3157	1.42773	1.89102	1.14639	1.66101	0.770562	1.42611	1.80748	1.5507	1.76	2.30643	1.13353	1.17063	1.17209	1.19231	1.37249	1.34918	1.27812
Day 7	1.49368	1.86668	1.581	0.658865	0.97077	0.82329	5.93174	0.903984	1.31612	0.723938	1.07167	0.48391	0.750087	0.476287	0.665189	0.694676	0.524264	0.319865	0.700069	0.767332	0.870496	0.689538	0.947627	1.02732	1.10811	0.571114	0.689251	0.334306	2.5597	1.89059	1.69722	2.15816	3.3363	0.781683	1.18738	1.08324	1.34397	1.47831	0.786371	0.831221

## Sheet: GD002
Table S9. Longitudinal measurement of relative levels for circulating cytokines/chemokines/growth factors in serum of patient GD002 before and after infusion.
	BLC	Eotaxin	Eotaxin-2	G-CSF	GM-CSF	I-309	ICAM-1	IFNg	IL-10	IL-11	IL-12p40	IL-12p70	IL-13	IL-15	IL-16	IL-17	IL-1a	IL-1b	IL-1ra	IL-2	IL-4	IL-5	IL-6	IL-6R	IL-7	IL-8	MCP-1	MCSF	MIG	MIP-1a	MIP-1b	MIP-1d	PDGF-BB	RANTES	TIMP-1	TIMP-2	TNF RI	TNF RII	TNFa	TNFb
Day 0	1	1	1	1	1	1	1	1	1	1	1	1	1	1	1	1	1	1	1	1	1	1	1	1	1	1	1	1	1	1	1	1	1	1	1	1	1	1	1	1
Day 3	0.707399	1.62933	0.922842	0.683717	1.25337	1.04787	1.02226	0.981939	0.985713	1.12122	0.840897	0.868236	1.06808	0.803076	0.749892	1.00934	0.939615	0.719754	0.670962	1.047	0.696899	0.843487	0.808525	0.990115	0.995545	0.801018	0.791709	0.741385	1.03895	1.07745	1.4785	1.03922	2.61861	1.06642	1.2182	1.03261	0.95238	0.899911	0.980098	0.991448
Day 7	0.157557	0.659286	0.98	0.0907866	0.537485	0.0833301	1.5011	0.357715	0.371948	0.764529	0.248376	0.166655	0.297781	0.179612	0.240946	0.427617	0.186011	0.0327837	0.140092	0.3344	0.204839	0.26622	0.346898	0.701917	0.545892	0.263467	0.485041	0.147535	0.235486	0.58147	1.83249	1.41595	2.71118	0.681796	0.985556	0.763922	0.759041	1.14082	0.344862	0.537661
Day 14	0.132333	0.424315	0.290101	0.130071	0.549786	0.0607734	1.71035	0.376213	0.404592	0.744156	0.241822	0.133332	0.313396	0.154285	0.257475	0.356468	0.196873	0.025119	0.121443	0.343074	0.227324	0.29038	0.440485	0.828751	0.626669	0.284468	0.495453	0.145315	0.207316	0.485574	1.43075	1.09829	2.48462	0.709203	0.958615	0.895746	0.673074	0.953272	0.276842	0.452371
Da y21	0.156537	0.78414	0.340792	0.08724	0.666839	0.0873826	1.80008	0.363083	0.383593	0.694851	0.273232	0.148742	0.304091	0.170992	0.326011	0.429724	0.195697	0.0289731	0.128332	0.346855	0.17637	0.284242	0.394901	0.71251	0.62885	0.265441	0.496198	0.180592	0.270687	0.525811	1.63668	1.43349	2.83266	0.709874	1.02956	0.869677	0.84137	1.05095	0.354113	0.55105
Day 35	0.187665	0.554457	0.363283	0.0893808	1.37385	0.0849871	1.69219	0.770498	0.845768	1.0576	0.279914	0.158909	0.52948	0.223043	0.913981	0.521149	0.208017	0.0267942	0.198973	0.793558	0.156022	0.591384	0.634646	0.79939	1.52862	0.38054	0.68617	0.121898	0.328774	0.648069	2.00678	1.4004	3.56666	0.745166	1.1463	0.968151	0.764457	1.16815	0.709174	1.01031
Day 42	0.148329	0.495563	0.301996	0.588315	0.614183	0.0996227	1.81337	0.425527	0.469398	0.9979	0.494776	0.179249	0.343011	0.19376	0.442649	0.470793	0.21976	0.0258032	0.273742	0.425934	0.172792	0.32887	0.448459	0.852608	0.665424	0.292663	0.419505	0.135942	0.248012	0.910317	3.85067	1.40257	2.91416	0.797115	0.798675	0.959797	1.22284	1.48742	0.399492	0.636663
Day 60	0.183212	0.922451	0.517611	0.0960699	1.5753	0.103791	2.02657	0.871576	0.988615	1.29861	0.225288	0.171681	0.601954	0.20441	0.466795	0.624221	0.228137	0.0231423	0.163316	0.735139	0.209528	0.656815	0.620699	0.948712	1.55869	0.34612	0.834134	0.0933965	0.236088	0.6112	1.88506	1.45181	4.19587	0.876372	1.21508	1.13364	0.980323	1.34007	0.778815	1.23929
Day 96	0.166636	0.77987	0.495239	0.0998916	1.47387	0.0976775	1.87977	0.820962	0.870468	1.10365	0.33259	0.182902	0.624532	0.24183	0.873722	0.614773	0.241478	0.0365378	0.201511	0.813711	0.184904	0.680448	0.677287	0.874915	1.32093	0.519774	0.825425	0.10523	0.180323	0.616851	2.10837	1.4785	4.21131	0.872193	1.27723	1.11895	1.00683	1.43758	0.837004	0.943821

## Sheet: GD003
Table S9. Longitudinal measurement of relative levels for circulating cytokines/chemokines/growth factors in serum of patient GD003 before and after infusion.
	BLC	Eotaxin	Eotaxin-2	G-CSF	GM-CSF	I-309	ICAM-1	IFNg	IL-10	IL-11	IL-12p40	IL-12p70	IL-13	IL-15	IL-16	IL-17	IL-1a	IL-1b	IL-1ra	IL-2	IL-4	IL-5	IL-6	IL-6R	IL-7	IL-8	MCP-1	MCSF	MIG	MIP-1a	MIP-1b	MIP-1d	PDGF-BB	RANTES	TIMP-1	TIMP-2	TNF RI	TNF RII	TNFa	TNFb
Day 0	1	1	1	1	1	1	1	1	1	1	1	1	1	1	1	1	1	1	1	1	1	1	1	1	1	1	1	1	1	1	1	1	1	1	1	1	1	1	1	1
Day 3	1.28102	0.864935	0.983004	0.371415	0.902815	1.28785	1.30711	0.929675	1.24117	1.30261	1.30442	0.770372	1.13609	1.22138	0.673646	1.89372	0.904776	0.726703	1.03597	1.07494	0.932734	1.76019	1.50076	0.909618	1.31045	0.974014	0.570226	1.7441	1.35211	0.914231	0.801922	1.39562	1.50269	1.26016	1.07222	1.14024	1.15632	1.43182	0.797152	1.22847
Day 7	1.47838	0.751634	1.32475	0.299108	0.711639	1.00769	1.24763	0.938763	1.16393	0.920275	1.19186	0.781745	0.95048	0.902204	0.823706	1.48817	0.90041	1.01314	0.85673	1.26243	0.934606	1.15609	1.2962	1.03439	0.958099	0.949514	0.492462	0.919174	0.92199	0.784902	0.805283	1.26407	1.51771	1.18306	1.12112	1.00476	0.980368	1.35123	0.710935	0.939223
Day 21	3.81988	2.75818	3.81257	5.44323	0.657125	0.636925	1.23068	0.51072	0.503336	13.0881	1.39712	0.339981	0.354723	0.317118	0.61272	0.686961	0.595126	0.849143	1.03917	0.487278	0.632777	0.391419	22.4505	0.806653	1.38182	0.501853	0.784892	0.788226	6.45737	1.49273	5.30729	1.8124	1.12534	0.938568	0.992533	1.05853	1.12459	1.47555	0.387278	0.939779
Day 28	1.45205	0.991773	2.02807	2.60258	1.19779	1.07064	1.44268	1.64955	1.36322	9.40947	0.841788	0.886376	1.36946	1.95973	0.864397	1.75266	1.01264	0.71416	1.11224	1.19947	0.711474	1.59576	11.9803	1.08154	1.61136	1.61163	1.38824	1.22661	1.77064	0.934311	1.76928	1.78312	0.410857	0.374007	1.23766	1.18889	1.30397	1.68686	0.944009	1.93912

## Sheet: GD004
Table S9 Longitudinal measurement of relative levels for circulating cytokines/chemokines/growth factors in serum of patient GD004 before and after infusion.
	BLC	Eotaxin	Eotaxin-2	G-CSF	GM-CSF	I-309	ICAM-1	IFNg	IL-10	IL-11	IL-12p40	IL-12p70	IL-13	IL-15	IL-16	IL-17	IL-1a	IL-1b	IL-1ra	IL-2	IL-4	IL-5	IL-6	IL-6R	IL-7	IL-8	MCP-1	MCSF	MIG	MIP-1a	MIP-1b	MIP-1d	PDGF-BB	RANTES	TIMP-1	TIMP-2	TNF RI	TNF RII	TNFa	TNFb
Day 0	1	1	1	1	1	1	1	1	1	1	1	1	1	1	1	1	1	1	1	1	1	1	1	1	1	1	1	1	1	1	1	1	1	1	1	1	1	1	1	1
Day 3	1.13847	1.47267	0.779863	0.906711	0.856894	0.729796	4.51138	1.00479	1.2121	0.848428	0.716167	0.986298	0.91312	0.718688	1.37521	0.989067	0.781483	0.608002	1.05348	0.873322	1.05043	0.945592	1.01891	0.930321	0.785461	0.900277	1.70175	2.53291	1.1707	1.23619	1.27197	1.14381	0.615166	1.01934	1.23964	1.10071	1.04208	0.982244	1.09571	1.00288

## Sheet: GD005
Table S9. Longitudinal measurement of relative levels for circulating cytokines/chemokines/growth factors in serum of patient GD005 before and after infusion.
	BLC	Eotaxin	Eotaxin-2	G-CSF	GM-CSF	I-309	ICAM-1	IFNg	IL-10	IL-11	IL-12p40	IL-12p70	IL-13	IL-15	IL-16	IL-17	IL-1a	IL-1b	IL-1ra	IL-2	IL-4	IL-5	IL-6	IL-6R	IL-7	IL-8	MCP-1	MCSF	MIG	MIP-1a	MIP-1b	MIP-1d	PDGF-BB	RANTES	TIMP-1	TIMP-2	TNF RI	TNF RII	TNFa	TNFb
Day 0	1	1	1	1	1	1	1	1	1	1	1	1	1	1	1	1	1	1	1	1	1	1	1	1	1	1	1	1	1	1	1	1	1	1	1	1	1	1	1	1
Day 3	2.36626	0.983821	0.718221	0.848834	1.06573	0.891714	0.972074	1.04571	1.02316	1.09297	0.937879	1.02442	1.29357	1.02824	1.10152	1.1861	1.0206	1.02093	0.879433	1.06955	1.16922	1.15187	1.2372	0.85849	0.950505	0.907224	0.887864	1.54716	2.36567	0.999134	0.79543	0.820974	1.01363	1.04678	0.970921	0.911376	1.20727	1.07084	0.973878	0.941889

## Sheet: GD006
Table S9 Longitudinal measurement of relative levels for circulating cytokines/chemokines/growth factors in serum of patient GD006 before and after infusion.
	BLC	Eotaxin	Eotaxin-2	G-CSF	GM-CSF	I-309	ICAM-1	IFNg	IL-10	IL-11	IL-12p40	IL-12p70	IL-13	IL-15	IL-16	IL-17	IL-1a	IL-1b	IL-1ra	IL-2	IL-4	IL-5	IL-6	IL-6R	IL-7	IL-8	MCP-1	MCSF	MIG	MIP-1a	MIP-1b	MIP-1d	PDGF-BB	RANTES	TIMP-1	TIMP-2	TNF RI	TNF RII	TNFa	TNFb
Day 0	1	1	1	1	1	1	1	1	1	1	1	1	1	1	1	1	1	1	1	1	1	1	1	1	1	1	1	1	1	1	1	1	1	1	1	1	1	1	1	1
Day 3	0.390677	3.0352	1.36682	0.463514	1.26167	1.29767	0.938668	1.3234	0.821961	0.920664	3.2562	0.836319	0.939765	0.705957	0.715569	0.87715	1.12846	0.773435	1.0265	1.09382	1.08484	1.12007	1.37012	1.01004	1.40052	0.859456	2.12748	0.785265	5.65764	2.32724	3.97844	0.791399	1.67378	1.03916	0.919351	1.01896	1.0069	0.869563	1.09775	0.794597
Day 7	0.445771	2.83125	3.39824	0.551896	5.60199	1.61694	1.01677	3.77567	2.78645	1.9401	12.2199	1.24641	2.49247	0.899757	1.67274	1.05116	1.19274	0.657692	1.21441	3.11671	0.923529	3.91113	2.44967	0.987644	5.04608	1.61169	3.27722	0.580697	16.108	2.82975	6.26818	0.708519	2.10517	0.899164	0.875608	0.902362	1.05737	0.845267	2.76877	2.58634

## Sheet: GD007
Table S9. Longitudinal measurement of relative levels for circulating cytokines/chemokines/growth factors in serum of patient GD007 before and after infusion.
	BLC	Eotaxin	Eotaxin-2	G-CSF	GM-CSF	I-309	ICAM-1	IFNg	IL-10	IL-11	IL-12p40	IL-12p70	IL-13	IL-15	IL-16	IL-17	IL-1a	IL-1b	IL-1ra	IL-2	IL-4	IL-5	IL-6	IL-6R	IL-7	IL-8	MCP-1	MCSF	MIG	MIP-1a	MIP-1b	MIP-1d	PDGF-BB	RANTES	TIMP-1	TIMP-2	TNF RI	TNF RII	TNFa	TNFb
Day 0	1	1	1	1	1	1	1	1	1	1	1	1	1	1	1	1	1	1	1	1	1	1	1	1	1	1	1	1	1	1	1	1	1	1	1	1	1	1	1	1
Day 3	3.37656	1.43079	0.619666	2.59464	3.83637	1.1212	1.02693	2.58374	3.83009	0.980677	0.579992	1.05986	1.73905	1.24884	7.00431	0.957233	1.06146	1.05615	1.6753	2.28881	0.826161	2.43465	1.60246	1.03857	4.34575	1.56836	0.820946	1.17575	0.331977	0.748729	1.00553	0.845588	3.37666	0.943143	0.911237	0.847283	0.998559	1.12227	2.25878	1.77527
